# Supplementary material for: Towards a Rigorous Network of Protein-Protein Interactions of the Model Sulfate Reducer Desulfovibrio vulgaris Hildenborough
Source: PLoS One. 2011 Jun 28;6(6):e21470. doi: 10.1371/journal.pone.0021470 (PMC3125180; doi:10.1371/journal.pone.0021470)
Supplement: Table S1 — Strep-tagged baits chromosomally integrated in JW801. (XLS) [file pone.0021470.s010.xls]

## Sheet: Table S1.
Table S1. Strep-tagged baits chromosomally integrated in JW801.
VIMSS identifier a	DVU identifier	Descriptiona	Size b	Predictedc	COGa	TIGR Cellular Role Categoryd	Operons membersa (first~last)
			(kDa)	Localization
209440	DVU0503	Polyribonucleotide nucleotidyltransferase	82.2	Cytoplasmic	COG1185 Polyribonucleotide nucleotidyltransferase (polynucleotide phosphorylase) [J]		9 (DVU0511~DVU0503)
206238	DVU0811	DnaK	68.66	Cytoplasmic	COG443 Molecular chaperone [O]	TIGR02350 chaperone protein DnaK [Protein folding and stabilization]	3 (DVU0813~DVU0811)
206272	DVU0846	Adenylylsulfate reductase, beta subunit	18.53	Unknown	COG1146 Ferredoxin [C]	TIGR02060 adenylylsulfate reductase, beta subunit [Sulfur metabolism]	6 (DVU0846~DVU0851)
206274	DVU0847	Adenylylsulfate reductase, alpha subunit	74.63	Unknown	COG1053 Succinate dehydrogenase/fumarate reductase, flavoprotein subunit [C]	TIGR02061 adenylylsulfate reductase, alpha subunit [Sulfur metabolism]	6 (DVU0846~DVU0851)
207018	DVU1568	Ferritin	19.53	Cytoplasmic	COG1528 Ferritin-like protein [P]		3 (DVU1568~DVU1570)
207028	DVU1577	ATP-dependent protease hslV	19.49	Cytoplasmic	COG5405 ATP-dependent protease HslVU (ClpYQ), peptidase subunit [O]		2 (DVU1577~DVU1576)
207778	DVU2291	Carbon monoxide-induced hydrogenase CooH, putative	40.7	Cytoplasmic	COG3261 Ni,Fe-hydrogenase III large subunit [C]		8 (DVU2286~DVU2293)
208438	DVU2928	DNA-directed RNA polymerase, beta subunit	153.21	Cytoplasmic		TIGR02013 DNA-directed RNA polymerase, beta subunit [DNA-dependent RNA polymerase]	8 (DVU2922~DVU2929)
208439	DVU2929	DNA-directed RNA polymerase, beta prime subunit	154.81	Cytoplasmic	COG86 DNA-directed RNA polymerase, beta' subunit/160 kD subunit [K]	TIGR02386 DNA-directed RNA polymerase, beta' subunit [DNA-dependent RNA polymerase]	8 (DVU2922~DVU2929)
208705	DVU3184	Rubredoxin	5.57	Cytoplasmic	COG1773 Rubredoxin [C]		3 (DVU3183~DVU3185)
208706	DVU3185	Rubredoxin-oxygen oxidoreductase	45.08	Cytoplasmic	COG426 Uncharacterized flavoproteins [C]		3 (DVU3183~DVU3185)
208734	DVU3212	Pyridine nucleotide-disulfide oxidoreductase	61.12	Cytoplasmic	COG446 Uncharacterized NAD(FAD)-dependent dehydrogenases [R]		1 (DVU3212)
Key	Source
a	http://www.microbesonline.org/
b	http://expasy.org/tools/pi_tool.html
c	http://www.psort.org/genomes/genomes.pl
d	http://cmr.jcvi.org/tigr-scripts/CMR/CmrHomePage.cgi
