# Supplementary material for: Towards a Rigorous Network of Protein-Protein Interactions of the Model Sulfate Reducer Desulfovibrio vulgaris Hildenborough
Source: PLoS One. 2011 Jun 28;6(6):e21470. doi: 10.1371/journal.pone.0021470 (PMC3125180; doi:10.1371/journal.pone.0021470)
Supplement: Table S2 — Bait-Prey Interactions in JW801. (XLS) [file pone.0021470.s011.xls]

## Sheet: Table S2.
Table S2. Bait-Prey Interactions in JW801.
(Interactions seen in 3/3 replicate runs are shown here and displayed in Fig. 2. Complete set of interactions in Table S11.)
Bait	Prey	Normalized emPAI**		** See methods for details
DVU0503	DVU0503	1
DVU0503	DVU1311	0.62533
DVU0503	DVU0927	0.419525
DVU0503	DVU3187	0.229551
DVU0503	DVU0241	0.189974
DVU0503	DVU1306	0.153034
DVU0503	DVU2924	0.134565
DVU0503	DVU2417	0.110818
DVU0503	DVU1422	0.105541
DVU0503	DVU0404	0.105541
DVU0503	DVU1295	0.0870712
DVU0503	DVU0396	0.0844327
DVU0503	DVU1298	0.0791557
DVU0503	DVU0847	0.0791557
DVU0503	DVU1013	0.0686016
DVU0503	DVU1322	0.0686016
DVU0503	DVU1455	0.0659631
DVU0503	DVU2519	0.060686
DVU0503	DVU0799	0.0580475
DVU0503	DVU0777	0.0580475
DVU0503	DVU0846	0.0580475
DVU0503	DVU1397	0.0527704
DVU0503	DVU0403	0.0501319
DVU0503	DVU0851	0.0422164
DVU0503	DVU2925	0.0395778
DVU0503	DVU0797	0.0395778
DVU0503	DVU1636	0.0395778
DVU0503	DVU1309	0.0369393
DVU0503	DVU0874	0.0316623
DVU0503	DVU3033	0.0290237
DVU0503	DVU1976	0.0263852
DVU0503	DVU0402	0.0211082
DVU0503	DVU3029	0.0105541
DVU0503	DVU2928	0.0105541
DVU0811	DVU0811	1
DVU0811	DVU3330	0.811321
DVU0811	DVU0812	0.773585
DVU0811	DVU3243	0.443396
DVU0811	DVU1876	0.301887
DVU0811	DVU2556	0.235849
DVU0811	DVU2924	0.216981
DVU0811	DVU2926	0.198113
DVU0811	DVU2529	0.160377
DVU0811	DVU3033	0.160377
DVU0811	DVU2103	0.132075
DVU0811	DVU0625	0.103774
DVU0811	DVU2077	0.0943396
DVU0811	DVU3029	0.0849057
DVU0811	DVU2571	0.0754717
DVU0811	DVU3271	0.0660377
DVU0811	DVU1295	0.0660377
DVU0811	DVU0253	0.0566038
DVU0811	DVU0694	0.0471698
DVU0811	DVU0849	0.0377358
DVU0846	DVU0846	1
DVU0846	DVU0847	8.54545
DVU0846	DVU2405	2.63636
DVU0846	DVU0811	0.454545
DVU0846	DVU2111	0.454545
DVU0847	DVU0847	1
DVU0847	DVU2405	0.376392
DVU0847	DVU0846	0.345212
DVU0847	DVU2776	0.244989
DVU0847	DVU0927	0.2049
DVU0847	DVU3384	0.144766
DVU0847	DVU1977	0.13363
DVU0847	DVU1205	0.129176
DVU0847	DVU0404	0.0890869
DVU0847	DVU1375	0.0868597
DVU0847	DVU1218	0.0712695
DVU0847	DVU1839	0.0668151
DVU0847	DVU1302	0.064588
DVU0847	DVU2420	0.0623608
DVU0847	DVU3171	0.0534521
DVU0847	DVU1378	0.0423163
DVU0847	DVU0403	0.0423163
DVU0847	DVU0019	0.0400891
DVU0847	DVU0402	0.0356347
DVU0847	DVU1295	0.0334076
DVU0847	DVU0169	0.0267261
DVU0847	DVU2449	0.0200445
DVU0847	DVU2347	0.0178174
DVU0847	DVU2402	0.0111359
DVU0847	DVU2072	0.00668151
DVU0847	DVU0607	0.001
DVU0847	DVU2215	0.001
DVU1568	DVU1568	1
DVU1568	DVU2405	0.531447
DVU1568	DVU1636	0.157233
DVU1568	DVU2776	0.150943
DVU1568	DVU0927	0.125786
DVU1568	DVU2927	0.100629
DVU1568	DVU2920	0.0314465
DVU1568	DVU2402	0.0283019
DVU1568	DVU0797	0.0251572
DVU1568	DVU0847	0.0220126
DVU1568	DVU0846	0.00943396
DVU1577	DVU1577	1
DVU1577	DVU0727	0.368421
DVU2291	DVU2291	1
DVU2291	DVU2290	0.694595
DVU2291	DVU0503	0.343243
DVU2291	DVU0847	0.205405
DVU2291	DVU2776	0.12973
DVU2291	DVU0404	0.108108
DVU2291	DVU0846	0.0594595
DVU2291	DVU0851	0.0432432
DVU2291	DVU1636	0.0405405
DVU2928	DVU2928	1
DVU2928	DVU0503	3.33333
DVU2928	DVU3242	2.16667
DVU2928	DVU1329	1.55556
DVU2928	DVU2929	1
DVU2929	DVU2929	1
DVU2929	DVU1329	1.31325
DVU2929	DVU2928	1.21687
DVU2929	DVU0162	0.0361446
DVU3184	DVU1932	1
DVU3184	DVU2776	0.470588
DVU3184	DVU2222	0.205882
DVU3184	DVU0873	0.127451
DVU3185	DVU0927	0.0362976
DVU3185	DVU0261	0.0199637
DVU3185	DVU3032	0.0154265
DVU3185	DVU0873	0.0117967
DVU3185	DVU1917	0.00907441
DVU3185	DVU0775	0.00816697
DVU3185	DVU1411	0.00816697
DVU3185	DVU0403	0.00816697
DVU3185	DVU1329	0.00816697
DVU3185	DVU3025	0.00725953
DVU3185	DVU0777	0.00635209
DVU3185	DVU0847	0.00635209
DVU3185	DVU0849	0.00362976
DVU3185	DVU2928	0.00362976
DVU3185	DVU1179	0.001
DVU3185	DVU3183	0.001
DVU3185	DVU3187	0.001
DVU3185	DVU0241	0.001
DVU3185	DVU2927	0.001
DVU3185	DVU1636	0.001
DVU3185	DVU2776	0.001
DVU3212	DVU3212	1
DVU3212	DVU2405	0.150198
