# Supplementary material for: Towards a Rigorous Network of Protein-Protein Interactions of the Model Sulfate Reducer Desulfovibrio vulgaris Hildenborough
Source: PLoS One. 2011 Jun 28;6(6):e21470. doi: 10.1371/journal.pone.0021470 (PMC3125180; doi:10.1371/journal.pone.0021470)
Supplement: Table S3 — Bait-Prey Interactions in E. coli K12 corresponding to orthologous baits from JW801. (XLS) [file pone.0021470.s012.xls]

## Sheet: Table S3.
Table S3. Pairwise Interactions in E. coli K12 corresponding to orthologous pairs from JW801.
DvH pairwise interactions		E. coli pairwise interactions
DvH A	DvH B	E. coli A	E. coli B	E. coli A gene name	E. coli B gene name	E. coli bait A prey B confidence value	E. coli prey A bait B confidence value	MAX(A-B,B-A) E. coli confidence	DvH interaction confidence value
DVU2928	DVU1329	b18018	b17358	rpoB	rpoA	86	100	100	1.55556
DVU3055	DVU0503	b15206	b17237	rne	pnp	100	85	100	0
DVU2929	DVU1329	b18019	b17358	rpoC	rpoA	82	100	100	1.31325
DVU2929	DVU1306	b18019	b17380	rpoC	rplB	100	0	100	0
DVU2929	DVU2923	b18019	b18013	rpoC	nusG	100	46	100	0
DVU2929	DVU1329	b18019	b17358	rpoC	rpoA	82	100	100	0
DVU2929	DVU1306	b18019	b17380	rpoC	rplB	100	0	100	0
DVU2928	DVU2923	b18018	b18013	rpoB	nusG	100	76	100	0
DVU2928	DVU1329	b18018	b17358	rpoB	rpoA	86	100	100	0
DVU2923	DVU2928	b18013	b18018	nusG	rpoB	76	100	100	0
DVU0503	DVU3055	b17237	b15206	pnp	rne	85	100	100	0
DVU0322	DVU0503	b16863	b17237	eno	pnp	82	100	100	0
DVU2929	DVU0510	b18019	b17242	rpoC	nusA	93	99	99	0
DVU2928	DVU3242	b18018	b17710	rpoB	rpoZ	85	99	99	2.16667
DVU2928	DVU3242	b18018	b17710	rpoB	rpoZ	85	99	99	0
DVU2928	DVU1788	b18018	b17143	rpoB	rpoD	84	99	99	0
DVU2928	DVU0510	b18018	b17242	rpoB	nusA	78	99	99	0
DVU1788	DVU2928	b17143	b18018	rpoD	rpoB	99	84	99	0
DVU0510	DVU2929	b17242	b18019	nusA	rpoC	99	93	99	0
DVU0510	DVU2928	b17242	b18018	nusA	rpoB	99	78	99	0
DVU0503	DVU1306	b17237	b17380	pnp	rplB	99	0	99	0.153034
DVU0503	DVU1306	b17237	b17380	pnp	rplB	99	0	99	0
DVU2929	DVU3242	b18019	b17710	rpoC	rpoZ	83	98	98	0
DVU2929	DVU3242	b18019	b17710	rpoC	rpoZ	83	98	98	0
DVU0503	DVU1309	b17237	b17377	pnp	rpsC	98	0	98	0.0369393
DVU0503	DVU1309	b17237	b17377	pnp	rpsC	98	0	98	0
DVU2929	DVU2928	b18019	b18018	rpoC	rpoB	82	96	96	1.21687
DVU2928	DVU2929	b18018	b18019	rpoB	rpoC	96	82	96	1
DVU2928	DVU1628	b18018	b17273	rpoB	rpoN	81	96	96	0
DVU1628	DVU2928	b17273	b18018	rpoN	rpoB	96	81	96	0
DVU0503	DVU1326	b17237	b17361	pnp	rpsM	96	0	96	0
DVU1467	DVU1577	b17970	b17971	hslU	hslV	95	50	95	0
DVU0503	DVU1315	b17237	b17371	pnp	rplE	95	0	95	0
DVU0503	DVU0958	b17237	b18228	pnp	rplI	95	0	95	0
DVU0503	DVU1315	b17237	b17371	pnp	rplE	95	0	95	0
DVU2929	DVU2349	b18019	b17480	rpoC	malP	94	0	94	0
DVU2929	DVU1788	b18019	b17143	rpoC	rpoD	80	94	94	0
DVU1788	DVU2929	b17143	b18019	rpoD	rpoC	94	80	94	0
DVU1577	DVU1191	b17971	b14577	hslV	lon	94	0	94	0
DVU2929	DVU1328	b18019	b17359	rpoC	rpsD	93	0	93	0
DVU2929	DVU1328	b18019	b17359	rpoC	rpsD	93	0	93	0
DVU0503	DVU2925	b17237	b18015	pnp	rplA	93	0	93	0.0395778
DVU0503	DVU2925	b17237	b18015	pnp	rplA	93	0	93	0
DVU0503	DVU1304	b17237	b17382	pnp	rplD	93	0	93	0
DVU1577	DVU1304	b17971	b17382	hslV	rplD	92	0	92	0
DVU1577	DVU0835	b17971	b16701	hslV	rplS	92	0	92	0
DVU2928	DVU1571	b18018	b17834	rpoB	rho	91	0	91	0
DVU0503	DVU1328	b17237	b17359	pnp	rpsD	89	0	89	0
DVU0503	DVU1328	b17237	b17359	pnp	rpsD	89	0	89	0
DVU0789	DVU0503	b17321	b17237	mreB	pnp	87	45	87	0
DVU0503	DVU2518	b17237	b17302	pnp	rplM	86	0	86	0
DVU2928	DVU1306	b18018	b17380	rpoB	rplB	85	0	85	0
DVU2928	DVU1306	b18018	b17380	rpoB	rplB	85	0	85	0
DVU2928	DVU1302	b18018	b17384	rpoB	rpsJ	83	0	83	0
DVU2928	DVU1302	b18018	b17384	rpoB	rpsJ	83	0	83	0
DVU0503	DVU1322	b17237	b17364	pnp	rplO	83	0	83	0
DVU0503	DVU2529	b17237	b17005	pnp	pgk	81	81	81	0
DVU0503	DVU2529	b17237	b17005	pnp	pgk	81	81	81	0
DVU0503	DVU3310	b17237	b17235	pnp	deaD	79	0	79	0
DVU2928	DVU1896	b18018	b14168	rpoB	rpsT	78	0	78	0
DVU2928	DVU0956	b18018	b18225	rpoB	rpsF	78	0	78	0
DVU2928	DVU0825	b18018	b14244	rpoB	secA	78	0	78	0
DVU0503	DVU1307	b17237	b17379	pnp	rpsS	78	0	78	0
DVU2928	DVU1792	b18018	b17141	rpoB	rpsU	77	0	77	0
DVU2928	DVU1316	b18018	b17370	rpoB	rpsN	77	0	77	0
DVU2928	DVU1304	b18018	b17382	rpoB	rplD	77	0	77	0
DVU0503	DVU0927	b17237	b17257	pnp	rplU	77	0	77	0.419525
DVU0503	DVU1896	b17237	b14168	pnp	rpsT	77	0	77	0
DVU0503	DVU1330	b17237	b17357	pnp	rplQ	77	0	77	0
DVU0503	DVU1314	b17237	b17372	pnp	rplX	77	0	77	0
DVU0503	DVU0957	b17237	b18227	pnp	rpsR	77	0	77	0
DVU0503	DVU0927	b17237	b17257	pnp	rplU	77	0	77	0
DVU0503	DVU0504	b17237	b17238	pnp	rpsO	77	0	77	0
DVU2928	DVU2927	b18018	b18017	rpoB	rplL	76	0	76	0
DVU2928	DVU2927	b18018	b18017	rpoB	rplL	76	0	76	0
DVU2928	DVU1201	b18018	b14552	rpoB	ribD	76	0	76	0
DVU2929	DVU1310	b18019	b17376	rpoC	rplP	75	0	75	0
DVU0811	DVU0812	b14159	b16708	dnaK	grpE	73	73	73	0.773585
DVU0811	DVU0812	b14159	b16708	dnaK	grpE	73	73	73	0
DVU3185	DVU3185	b16794	b16794	norV	norV	50	50	50	0
DVU2929	DVU3243	b18019	b14160	rpoC	dnaJ	0	50	50	0
DVU2929	DVU2929	b18019	b18019	rpoC	rpoC	50	50	50	0
DVU2929	DVU2222	b18019	b18087	rpoC	ssb	0	50	50	0
DVU2929	DVU1932	b18019	b14611	rpoC	adk	0	50	50	0
DVU2929	DVU1876	b18019	b15124	rpoC	cbpA	0	50	50	0
DVU2929	DVU1309	b18019	b17377	rpoC	rpsC	50	0	50	0
DVU2929	DVU1302	b18019	b17384	rpoC	rpsJ	50	0	50	0
DVU2928	DVU2928	b18018	b18018	rpoB	rpoB	50	50	50	0
DVU2928	DVU2924	b18018	b18014	rpoB	rplK	50	0	50	0
DVU2928	DVU2222	b18018	b18087	rpoB	ssb	0	50	50	0
DVU2928	DVU1309	b18018	b17377	rpoB	rpsC	50	0	50	0
DVU2291	DVU2291	b16805	b16805	hycE	hycE	50	50	50	0
DVU1577	DVU2927	b17971	b18017	hslV	rplL	50	0	50	0
DVU1577	DVU2926	b17971	b18016	hslV	rplJ	50	0	50	0
DVU1577	DVU1577	b17971	b17971	hslV	hslV	50	50	50	0
DVU1577	DVU1306	b17971	b17380	hslV	rplB	50	0	50	0
DVU1577	DVU0927	b17971	b17257	hslV	rplU	50	0	50	0
DVU0811	DVU3243	b14159	b14160	dnaK	dnaJ	0	50	50	0.443396
DVU0811	DVU1876	b14159	b15124	dnaK	cbpA	0	50	50	0.301887
DVU0811	DVU2926	b14159	b18016	dnaK	rplJ	50	0	50	0.198113
DVU0811	DVU2529	b14159	b17005	dnaK	pgk	0	50	50	0.160377
DVU0811	DVU3242	b14159	b17710	dnaK	rpoZ	0	50	50	0
DVU0811	DVU2222	b14159	b18087	dnaK	ssb	0	50	50	0
DVU0811	DVU0874	b14159	b14315	dnaK	rpsB	50	0	50	0
DVU0811	DVU0811	b14159	b14159	dnaK	dnaK	50	50	50	0
DVU0503	DVU1329	b17237	b17358	pnp	rpoA	50	0	50	0
DVU0503	DVU0503	b17237	b17237	pnp	pnp	50	50	50	0
DVU3185	DVU0927	b16794	b17257	norV	rplU	0	0	0	0.0362976
DVU3185	DVU0873	b16794	b14316	norV	tsf	0	0	0	0.0117967
DVU3185	DVU1411	b16794	b18026	norV	thiC	0	0	0	0.00816697
DVU3185	DVU1329	b16794	b17358	norV	rpoA	0	0	0	0.00816697
DVU3185	DVU0777	b16794	b17794	norV	atpA	0	0	0	0.00635209
DVU3185	DVU2928	b16794	b18018	norV	rpoB	0	0	0	0.00362976
DVU3185	DVU2927	b16794	b18017	norV	rplL	0	0	0	0.001
DVU3185	DVU2776	b16794	b15093	norV	yccK	0	0	0	0.001
DVU2929	DVU0162	b18019	b14178	rpoC	carB	0	0	0	0.0361446
DVU2928	DVU0503	b18018	b17237	rpoB	pnp	0	0	0	3.33333
DVU2291	DVU0503	b16805	b17237	hycE	pnp	0	0	0	0.343243
DVU2291	DVU2776	b16805	b15093	hycE	yccK	0	0	0	0.12973
DVU1568	DVU2405	b16022	b17650	ftn	yiaY	0	0	0	0.531447
DVU1568	DVU2776	b16022	b15093	ftn	yccK	0	0	0	0.150943
DVU1568	DVU0927	b16022	b17257	ftn	rplU	0	0	0	0.125786
DVU1568	DVU2927	b16022	b18017	ftn	rplL	0	0	0	0.100629
DVU0811	DVU2924	b14159	b18014	dnaK	rplK	0	0	0	0.216981
DVU0811	DVU0625	b14159	b18098	dnaK	nrfA	0	0	0	0.103774
DVU0811	DVU3029	b14159	b16404	dnaK	pta	0	0	0	0.0849057
DVU0811	DVU2571	b14159	b17472	dnaK	feoB	0	0	0	0.0754717
DVU0811	DVU3271	b14159	b14865	dnaK	cydA	0	0	0	0.0660377
DVU0503	DVU2924	b17237	b18014	pnp	rplK	0	0	0	0.134565
DVU0503	DVU1422	b17237	b17612	pnp	yiaD	0	0	0	0.105541
DVU0503	DVU1298	b17237	b17405	pnp	rpsL	0	0	0	0.0791557
DVU0503	DVU2519	b17237	b17301	pnp	rpsI	0	0	0	0.060686
DVU0503	DVU0777	b17237	b17794	pnp	atpA	0	0	0	0.0580475
DVU0503	DVU1397	b17237	b17399	pnp	bfr	0	0	0	0.0527704
DVU0503	DVU0874	b17237	b14315	pnp	rpsB	0	0	0	0.0316623
DVU0503	DVU1976	b17237	b18171	pnp	groL	0	0	0	0.0263852
DVU0503	DVU3029	b17237	b16404	pnp	pta	0	0	0	0.0105541
DVU0503	DVU2928	b17237	b18018	pnp	rpoB	0	0	0	0.0105541
E. coli Data Sources
Butland et. al. Nature, 2005. 433(7025): p. 531-7.
Hu et. al. PloS Biol. 2009. 7(4): e1000096. doi:10.1371/journal.pbio.1000096
