# Supplementary material for: Towards a Rigorous Network of Protein-Protein Interactions of the Model Sulfate Reducer Desulfovibrio vulgaris Hildenborough
Source: PLoS One. 2011 Jun 28;6(6):e21470. doi: 10.1371/journal.pone.0021470 (PMC3125180; doi:10.1371/journal.pone.0021470)
Supplement: Table S4 — Functional protein-protein interaction subnetworks in JW801. (XLS) [file pone.0021470.s013.xls]

## Sheet: Table S4.
Table S4. Functional protein-protein interaction subnetworks in JW801
COG Functional Category	Baits	Subnetwork Interactions*	Interactions also observd in E. coli K12*
Energy Metabolism	3	4	0
Central intermediary metabolism	2	8	0
Transcription	3	7	5
Protein fate	2	3	0
Transport and binding proteins	1	0	0
Unknown function*	1	1	0
*Reciprocal interactions are counted
