# Supplementary material for: Towards a Rigorous Network of Protein-Protein Interactions of the Model Sulfate Reducer Desulfovibrio vulgaris Hildenborough
Source: PLoS One. 2011 Jun 28;6(6):e21470. doi: 10.1371/journal.pone.0021470 (PMC3125180; doi:10.1371/journal.pone.0021470)
Supplement: Table S5 — Evidence for hypothetical protein functional associations. (XLS) [file pone.0021470.s014.xls]

## Sheet: Table S5.
Table S5. Evidence for hypothetical protein functional associations*
Gene Name or Identifier	Annotation	TIGR	Interacting with TIGR Functional Category	Interactors from TIGR Functional Category	Domain***	Domain Annotation	Operon members and putative function
DVU2215	RNA-binding protein	Unknown function	Central intermediary metabolism, Energy Metabolism	ApsA, CooH	IPR015465	RNA recognition motif, glycine rich protein	DVU2216:COG0361:Translation initiation factor
DVU0851**	hypothetical protein	None	Transcription, Energy Metabolism	Pnp, CooH, RoO	None	N/A	Qmo operon: Sulfate metabolism
DVU0241	MTH1175-like domain family protein	Unknown function	Transcription, Energy Metabolism	Pnp, CooH, RoO	IPR003731	Dinitrogenase iron-molybdenum cofactor biosynthesis	Unknown function
DVU0797**	conserved hypothetical protein	Hypothetical proteins	Transcription	Pnp	None	N/A	Orphan gene
DVU3330**	hypothetical iron-regulated P-type ATPase	Hypothetical proteins	Protein fate	DnaK	None	N/A	DVU3332:COG2217:Heavy metal translocating P-type ATPase
DVU2077	conserved hypothetical protein	Hypothetical proteins	Protein fate	DnaK	IPR016024	Armadillo-type fold	DVU2072~DVU2076: Chemotaxis
DVU2556**	hypothetical protein	None	Protein fate	DnaK	None	N/A	Orphan gene
DVU2103	iron-sulfur cluster-binding/ATPase domain protein	Unknown function	Protein fate	DnaK	COG1149	MinD superfamily P-loop ATPase containing an inserted ferredoxin domain	DVU2104:COG1149:P-loop ATPase
DVU0727	conserved hypothetical protein	Hypothetical proteins	Protein fate	HslV	IPR011727	Conserved hypothetical protein	DVU0728: Hypothetical protein
DVU0799**	conserved hypothetical protein	Hypothetical proteins	Protein fate, Transcription, Energy metabolism	DnaK, Pnp, Rub	None	N/A	Orphan gene
DVU2417	SlyX protein	Unknown function	Transcription	Pnp	IPR007236	SlyX	DVU2416: Uncharacterized protein
DVU1455	conserved hypothetical protein	Hypothetical proteins	Transcription	Pnp	COG1579	Zn-ribbon protein, possibly nucleic acid-binding	DVU1456: COG327: Nif3 family protein: Transcriptional regulator
DVU1218	conserved hypothetical protein	Hypothetical proteins	Central intermediary metabolism	ApsA	IPR016198	Thiamin/hydroxymethyl pyrimidine-binding protein-like, putative	Orphan gene
DVU2420	conserved hypothetical protein	Hypothetical proteins	Central intermediary metabolism	ApsA	None	N/A	Orphan gene
DVU3032	conserved hypothetical protein	None	Energy metabolism	RoO	IPR003741	Protein of unknown function DUF162	DVU2416:COG2947:Uncharacterized conserved protein
DVU1375**	hypothetical protein	None	Central intermediary metabolism	ApsA	None	N/A	DVU1368-DVU1378: possibly multi-functional
DVU0797	conserved hypothetical protein	None	Transport and binding proteins	Ftn	None	N/A	Orphan gene
* Data from www.microbesonline.org Mar 2010 release.
** Homologs found only in other Desulfovibrio genomes (> 50% seq. id.)
*** Highest confidence domain listed (bit score cutoff as provided by TIGRFam curators)
