# Supplementary material for: Towards a Rigorous Network of Protein-Protein Interactions of the Model Sulfate Reducer Desulfovibrio vulgaris Hildenborough
Source: PLoS One. 2011 Jun 28;6(6):e21470. doi: 10.1371/journal.pone.0021470 (PMC3125180; doi:10.1371/journal.pone.0021470)
Supplement: Table S6 — Strains and plasmids used in this study. (XLS) [file pone.0021470.s015.xls]

## Sheet: Table S6.
Table S6: Strains and plasmids used in this study.
Strains/plasmid	Properties	Source
Escherichia coli
TOP10	F-, mcrA D(mrr-hsdRMS-mcrBC) f80lacZDM15 DlacX74 recA1 araD139 D(ara-leu)7697 galU galK rpsL (StrR) endA1 nupG	Invitrogen
a-select	F- f80 lacZΔM15 Δ(lacZYA-argF) U169 recA1 endA1 hsdR17(rk-, mk+) phoA supE44 λ- thi-1 gyrA96 relA1	Gene Choice
JW906-0503	a-select(pMO906-0503)	This study
JW902-0811	a-select(pMO902-0811)	This study
JW904-0846b	TOP10(pMO904-0846b)	This study
JW904-0847b	TOP10(pMO904-0847b)	This study
JW906-1568b	a-select(pMO906-1568b)	This study
JW906-1577	a-select(pMO906-1577)	This study
JW904-2291	TOP10(pMO904-2291)	This study
JW906-2928	a-select(pMO906-2928)	This study
JW906-2929	a-select(pMO906-2929)	This study
JW904-3184	TOP10(pMO904-3184)	This study
JW906-3185	a-select(pMO906-3185)	This study
JW904-3212	TOP10(pMO904-3212)	This study
Desulfovibrio vulgaris ATCC 29579 (wild type)		ATCC
JW907-0503	D. vulgaris::pMO906-0503	This study
JW903-0811	D. vulgaris::pMO902-0811	This study
JW905-0846b	D. vulgaris::pMO904-0846b	This study
JW905-0847b	D. vulgaris::pMO904-0847b	This study
JW907-1568b	D. vulgaris::pMO906-1568b	This study
JW907-1577	D. vulgaris::pMO906-1577	This study
JW905-2291	D. vulgaris::pMO904-2291	This study
JW907-2928	D. vulgaris::pMO906-2928	This study
JW907-2929	D. vulgaris::pMO906-2929	This study
JW905-3184	D. vulgaris::pMO904-3184	This study
JW907-3185	D. vulgaris::pMO906-3185	This study
JW905-3212	D. vulgaris::pMO904-3212	This study
JW801	D. vulgaris ΔpDV1	This study
Plasmids
pGEM T-Easy	T-cloning vector AmpR	Promega
pUC4-KIXX	Source of KmR resistance gene	Amersham
pASK-IBA3	Strep-tagII containing plasmid AmpR	IBA
pKASK	pASK-IBA3 KmR AmpS	This study
pCR4Blunt-TOPO	TOPO cloning vector KmR	Invitrogen
pSC27	D. vulgaris stable KmR plasmid	R1
pMO906-0503	pKASK 3’-Strep-tagged pnp (DVU0503)	This study
pMO902-0811	pKASK 3’-Strep-tagged dnaK (DVU0811)	This study
pMO904-0846b	pCR4Blunt-TOPO 3’-Strep-tagged apsB (DVU0846)	This study
pMO904-0847b	pCR4Blunt-TOPO 3’-Strep-tagged apsA (DVU0847)	This study
pMO906-1568b	pKASK 3’-Strep-tagged ftn (DVU1568)	This study
pMO906-1577	pKASK 3’-Strep-tagged hslV (DVU1577)	This study
pMO904-2291	pCR4Blunt-TOPO 3'-Strep-tagged cooH (DVU2291)	This study
pMO906-2928	pKASK 3’-Strep-tagged rpoB (DVU2928)	This study
pMO906-2929	pKASK 3’-Strep-tagged rpoC (DVU2929)	This study
pMO904-3184	pCR4Blunt-TOPO 3'-Strep-tagged rubredoxin (DVU3184)	This study
pMO906-3185	pKASK 3’-Strep-tagged roO (DVU3185)	This study
pMO904-3212	pCR4Blunt-TOPO 3'-Strep-tagged nox (DVU3212)	This study
