# Supplementary material for: Towards a Rigorous Network of Protein-Protein Interactions of the Model Sulfate Reducer Desulfovibrio vulgaris Hildenborough
Source: PLoS One. 2011 Jun 28;6(6):e21470. doi: 10.1371/journal.pone.0021470 (PMC3125180; doi:10.1371/journal.pone.0021470)
Supplement: Table S7 — Primers used for PCR amplification, Southern probe, and sequencing. (XLS) [file pone.0021470.s016.xls]

## Sheet: Table S7.
Table S7. Primers used for PCR amplification, Southern probe, and sequencing.
Primer ID	Sequence
pnp-SacII-F	GACTAGCCGCGG1TACCAATATATTCAACGCCATGCGC
pnp-EcoRI-R	GACTAGGAATTCGTTGCGGTCGCGTCC
pnp-1F	CGTCACCGCCACTGT
pnp-2F	CGGTGAGTTCGTCATCAA
pnp-3F	GCCGCCGCATCGACG
pnp-4F	TACGTGGTGCTCACCG
pnp-5F	CGCCATCGTCGAAATCCT
pnp-1R	ACAGTGGCGGTGACG
pnp-2R	TTGATGACGAACTGACCG
pnp-3R	CGTCGATGCGGCGGC
pnp-4R	CGGTGAGCACCACGTA
pnp-5R	AGGATTTCGACGATGGCG
pnp-int-F	GCTGCGCGAGATGGCTG
pnp-int-R	GGCGACCACGCGCAG
dnaK-AarI-F	CACCTGCAATGAATGGGCAAGATCATCGGTATCGAC
dnaK-AarI-R	CACCTGCAATGGCGCTCTTCTTCACTTCGGTGTAGTCGGC
dnaK-607F	AAGTGGGTGACAACGT
dnaK-1713R	CGGTCACCTTGGTCTC
DVU0846-F2	GGACGTTGTACTCAATTTGCGCTCAA
DVU0846-R	GAATTCTTATTTTTCGAACTGCGGGTGGCTCCAAGCGCTGCGGTTGCCGCCCTG
DVU0847-R2	TTATTTTTCAAACTGCGGGTGGCTCCAAGCACTTTCGGGGATGATCTGGTAGTAGGC
DVU0847-0F	ATGCCGATGATTCCCGTTAAGGAAC
DVU0847-1F	GTCACAACCTCGACGGTGC
DVU0847-2F	CCATGATGGAAAACCGCTTCGTCC
DVU0847-3F	TGCTCGGTTCGCACTCCG
DVU0847-4F	TGGCGTGGGTACCTACTACACC
DVU0847-1R	GCACCGTCGAGGTTGTGAC
DVU0847-2R	GGACGAAGCGGTTTTCCATCATGG
DVU0847-3R	CGGAGTGCGAACCGAGCA
DVU0847-4R	GGTGTAGTAGGTACCCACGCCA
DVU1568-F3	ACGTAGTCGGCGATGTCGTAGATTC
DVU1568-R2	TTATTTTTCGAACTGCGGGTGGCTCCAAGCACTAGCTGTCGTCGGCGGCGG
hslV-SacII-F	GACTAGCCGCGGTAGCAACGACAAGCACAAGACCGAA
hslV-EcoRI-R3	GTCTAGGAATTCTGCCTGTGTCTCCGCC
hslV-int-F	CGACCATTCTCGCAGTGCG
hslV-int-R	GTGGTCGTTGGTGAAGACGC
CooH-1	ATGAGCACTCCCGACAGCAC
CooH-2	TTATTTTTCGAACTGCGGGTGGCTCCAAGCGCT ACGCTCCGTGCAGGAGATG
CooH-3	AGCGCTTGGAGCCACCCGCAGTTCGAAAAATAA GAGAGACCATGCACGAGGCATC
CooH-4b	CGACCTAGTTGCGAACGCTCTG
CooH-int-F	CGGTCTCGACAAGGTGGAACG
CooH-int-R	CGTTCCACCTTGTCGAGACCG
CooF-int-F	ATGAACCACGAGGAACTCTTCGTC
CooF-int-R	GACGAAGAGTTCCTCGTGGTCAT
rpoB-XbaI-F	TCTAGAGTTTCGGTTTCAGCCGCCG
rpoB-EcoRI-R2	GAATTCGAGCGCGCTCATGAAGCC
rpoB-2F	ATGGGCCAGCTTACGAAG
rpoB-3F	AAGACCCATTCGAGCCG
rpoB-4F	CTGGTCGAGAACCTGCG
rpoB-5F	CTTCAGGAAGTCTCCACGC
rpoB-6F	GACGTGCTCATGTCGC
rpoB-7F	GTGGCCTTCATGCCCT
rpoB-8F	GACCACGTCCGTGCC
rpoB-9F	CGCGAATGAACATCGGC
rpoB-10F	CCAGCGTCTGGGTGA
rpoB-2R	CTTCGTAAGCTGGCCCAT
rpoB-3R	CGGCTCGAATGGGTCTT
rpoB-4R	CGCAGGTTCTCGACCAG
rpoB-5R	GCGTGGAGACTTCCTGAAG
rpoB-6R	GCGACATGAGCACGTC
rpoB-7R	AGGGCATGAAGGCCAC
rpoB-8R	GGCACGGACGTGGTC
rpoB-9R	GCCGATGTTCATTCGCG
rpoB-10R	TCACCCAGACGCTGG
rpoC-XbaI-F	TCTAGAATGACCTTAGACGATCTGTTGACCGTC
rpoC-SmaI-R3	CCCGGGTGTAGATGTCCACCAGCAGGG
rpoC-2F	ATGACCTTAGACGATCTGTTCAC
rpoC-3F	TGCAGGTCATCTCCGAAGAC
rpoC-4F	CATCACCGGCACCAAC
rpoC-5F	GAGGCACAGATAGAATGCCG
rpoC-6F	CCCTCCACCAAGAAGGG
rpoC-7F	GTGATCGTCAGCGAACACG
rpoC-8F	GTCCGCAACCGTGAC
rpoC-9F	AAGGACATCGTCGGCG
rpoC-10F	CATGGGCGAGGGACG
rpoC-2R	GTGAACAGATCGTCTAAGCTCAT
rpoC-3R	GTCTTCGGAGATGACCTGCA
rpoC-4R	GTTGGTGCCGGTGATG
rpoC-5R	CGGCATTCTATCTGTGCCTC
rpoC-6R	CCCTCCACCAAGAAGGG
rpoC-7R	CGTGTTCGCTGACGATCAC
rpoC-8R	GTCACGGTTGCGGAC
rpoC-9R	CGCCGACGATGTCCTT
rpoC-10R	CGTCCCTCGCCCATG
rub-1	CGCCGACCAGACCAACCTG
rub-2	TTATTTTTCGAACTGCGGGTGGCTCCAAGCGCTGGCGGCTTCGAATTCGCTC
rub-3	AGCGCTTGGAGCCACCCGCAGTTCGAAAAATAATAAGCGCTTTCCATGACGCCG
rub-4	TTGGGTCGCCTCGGCATTC
roO-BsaI-F	GGTCTCTAATG CATCCTATCGAAATCAAAAAGGATATATTCTGGG
roO-BsaI-R	GGTCTCAGCGCT CCCCCCGCACTTTCGATG
roO-int-1F	TCCATTTCGTCGAGACGCGG
roO-int-1R	CCGCGTCTCGACGAAATGGA
roO-int-2F	GAGTCCGTGGGCGTGC
roO-int-2R	GCCGCCCACGGACTC
nox-F	ATGCCGAAGCATGTCGTCGTC
nox-R	TTATTTTTCGAACTGCGGGTGGCTCCAAGCGCT GATATCGCCGCCAATCTTGTGGAT
1 – underlined portions represent restriction enzyme sites as named in the primer name.
