# Supplementary material for: Towards a Rigorous Network of Protein-Protein Interactions of the Model Sulfate Reducer Desulfovibrio vulgaris Hildenborough
Source: PLoS One. 2011 Jun 28;6(6):e21470. doi: 10.1371/journal.pone.0021470 (PMC3125180; doi:10.1371/journal.pone.0021470)
Supplement: Table S8 — Primer set, plasmid(s), restriction enzyme(s), and E. coli strain used to make each construct. (XLS) [file pone.0021470.s017.xls]

## Sheet: Table S8.
Table S8: Primer set, plasmid(s), restriction enzyme(s), E. coli strain used to make each construct, DvH harvest OD and protein concentration.
Strain ID	Gene tagged	DVU#	Primers used	Plasmid(s)1	Restriction enzymes	E. coli cells	Tagging Scheme	OD600 when harvested	Protein conc.3 mg/ml
JW907-0503	pnp	DVU0503	pnp-SacII-F, -EcoRI-R	pGEM, pKASK	SacII, EcoRI	α-select	1	0.5	1.9
JW903-0811	dnaK	DVU0811	dnaK-AarI-F, -R	pGEM, pKASK	AarI	α-select	1	0.66	8.1
JW905-0846b	apsB	DVU0846	DVU0846-F2, -R	TOPO2	None	TOP10	2	0.53	5.75
JW905-0847b	apsA	DVU0847	DVU0846-F2, DVU0847-R2	TOPO	None	TOP10	2	0.5	5.91
JW907-1568b	ftn	DVU1568	DVU1568-F3, -R2	TOPO	None	TOP10	2	0.4	6.66
JW907-1577	hslV	DVU1577	hslV-SacII-F, -EcoRI-R3	pGEM, pKASK	SacII, EcoRI	α-select	1	0.5	4.73
JW905-2291	cooH	DVU2291	CooH-1, -2, -3, -4	TOPO	None	TOP10	3	0.51	5.58
JW907-2928	rpoB	DVU2928	rpoB-XbaI-F, -EcoRI-R2	TOPO, pKASK	XbaI, EcoRI	α-select	1	0.5	1.83
JW907-2929	rpoC	DVU2929	rpoC-XbaI-F, -SmaI-R3	TOPO, pKASK	XbaI, SmaI	α-select	1	0.5	1.71
JW905-3184	rub	DVU3184	rub-1, -2, -3, -4	TOPO	None	TOP10	3	0.4	3.1
JW907-3185	roO	DVU3185	roO-BsaI-F, -R	TOPO, pKASK	BsaI	α-select	1	0.58	6.31
JW905-3212	nox	DVU3212	nox-F, -R	TOPO	None	TOP10	2	0.4	3.1
JW801	N/A	N/A	N/A	N/A	N/A	N/A	N/A	0.5	8.57
	1 – host plasmid for amplified gene and tagged gene;
	2 - TOPO = pCR4Blunt-TOPO
	3 - From 200X concentrated culture (average of three replicates)
