# Supplementary material for: Towards a Rigorous Network of Protein-Protein Interactions of the Model Sulfate Reducer Desulfovibrio vulgaris Hildenborough
Source: PLoS One. 2011 Jun 28;6(6):e21470. doi: 10.1371/journal.pone.0021470 (PMC3125180; doi:10.1371/journal.pone.0021470)
Supplement: Table S9 — Proteins identified from control sample of D. vulgaris Hildenborough (JW801). (XLS) [file pone.0021470.s018.xls]

## Sheet: Table S9.
Table S9. Proteins identified in control samples of D. vulgaris Hildenborough (JW801).
DVU ID	emPAI (Median-max)
DVU3185	4.08
DVU1977	3.25
DVU1834	1.97
DVU0927	1.89
DVU3187	1.47
DVU2224	1.17
DVU2776	1.14
DVU2109	1.02
DVU0404	0.96
DVU1976	0.93
DVU1375	0.93
DVU3183	0.92
DVU2215	0.84
DVU0019	0.76
DVU0847	0.75
DVU3025	0.68
DVU0846	0.65
DVU2108	0.63
DVU1636	0.62
DVU0403	0.57
DVU3276	0.55
DVU0259	0.52
DVU1422	0.51
DVU1311	0.5
DVU1030	0.48
DVU3027	0.47
DVU1322	0.47
DVU2518	0.45
DVU2920	0.44
DVU2105	0.44
DVU1205	0.42
DVU0402	0.38
DVU0839	0.38
DVU0775	0.37
DVU1179	0.37
DVU1397	0.37
DVU1315	0.36
DVU0607	0.35
DVU2449	0.35
DVU1470	0.34
DVU1257	0.34
DVU3094	0.34
DVU3033	0.33
DVU0261	0.32
DVU3032	0.32
DVU1295	0.31
DVU3199	0.31
DVU1839	0.3
DVU1013	0.29
DVU1302	0.29
DVU0851	0.28
DVU2697	0.27
DVU0777	0.26
DVU2927	0.26
DVU0107	0.26
DVU0241	0.25
DVU1298	0.25
DVU1317	0.25
DVU1327	0.24
DVU3171	0.24
DVU1411	0.23
DVU2103	0.23
DVU3028	0.23
DVU0873	0.23
DVU1310	0.23
DVU2104	0.22
DVU2569	0.22
DVU2297	0.22
DVU0797	0.21
DVU1044	0.2
DVU1873	0.19
DVU1228	0.19
DVU3104	0.18
DVU3029	0.18
DVU2926	0.18
DVU0169	0.18
DVU3384	0.18
DVU3347	0.18
DVU0779	0.17
DVU2222	0.17
DVU0566	0.17
DVU1537	0.16
DVU0870	0.16
DVU1574	0.16
DVU0811	0.15
DVU2925	0.14
DVU1328	0.14
DVU1932	0.14
DVU0799	0.13
DVU0874	0.12
DVU0321	0.12
DVU2640	0.12
DVU1306	0.11
DVU0693	0.11
DVU0776	0.11
DVU1287	0.11
DVU0752	0.11
DVU2077	0.1
DVU1027	0.1
DVU1329	0.09
DVU1378	0.09
DVU0849	0.08
DVU2347	0.08
DVU2291	0.08
DVU2364	0.08
DVU0002	0.08
DVU1203	0.07
DVU0322	0.07
DVU0848	0.07
DVU3162	0.07
DVU3030	0.07
DVU3204	0.07
DVU0891	0.07
DVU0465	0.06
DVU2226	0.06
DVU0694	0.05
DVU2585	0.05
DVU2317	0.05
DVU0943	0.05
DVU2013	0.05
DVU0645	0.05
DVU0170	0.04
DVU0018	0.04
DVU1884	0.04
DVU2309	0.04
DVU1300	0.04
DVU3155	0.03
DVU2929	0.02
DVU2928	0.02
DVU2432	0.02
