# Supplementary material for: Towards a Rigorous Network of Protein-Protein Interactions of the Model Sulfate Reducer Desulfovibrio vulgaris Hildenborough
Source: PLoS One. 2011 Jun 28;6(6):e21470. doi: 10.1371/journal.pone.0021470 (PMC3125180; doi:10.1371/journal.pone.0021470)
Supplement: Table S10 — Relative transcriptional abundance ranking. (XLS) [file pone.0021470.s019.xls]

## Sheet: Table S10.
Table S10. Relative transcriptional abundance ranking.
DVU identifier	Mean Log2 Ratio	Percentile Ranking
		(Gene Expression)
DVU1422	-8.75621	0.00308037
DVU0404	-8.78776	0.0033604
DVU0846	-8.87008	0.00364044
DVU0847	-8.91329	0.0042005
DVU3183	-8.9151	0.00448054
DVU2215	-8.99938	0.00504061
DVU0799	-9.12458	0.00560067
DVU2405	-9.20116	0.00616074
DVU1295	-9.26848	0.00672081
DVU1932	-9.2895	0.00700084
DVU3171	-9.29399	0.00728087
DVU0402	-9.39383	0.00840101
DVU2920	-9.48515	0.00980118
DVU0403	-9.53042	0.0109213
DVU3184	-9.53101	0.0112013
DVU0927	-9.53229	0.0114814
DVU2925	-9.60784	0.0123215
DVU2776	-9.74037	0.0140017
DVU3384	-9.74285	0.0142817
DVU1977	-9.76213	0.0154018
DVU1298	-9.81696	0.016522
DVU1976	-9.99759	0.0190423
DVU2926	-10.0884	0.0212826
DVU1013	-10.1117	0.0221227
DVU1302	-10.1728	0.0232428
DVU3187	-10.2073	0.024643
DVU1179	-10.226	0.0257631
DVU1205	-10.3306	0.0274433
DVU2924	-10.436	0.0302436
DVU1378	-10.4537	0.0308037
DVU2519	-10.5523	0.0350042
DVU3025	-10.7042	0.0408849
DVU1839	-10.7408	0.0428451
DVU0607	-10.846	0.0456455
DVU1309	-10.8977	0.0478857
DVU1568	-10.9576	0.0518062
DVU1306	-10.9843	0.0526463
DVU2449	-10.9956	0.0534864
DVU0874	-11.0021	0.0537665
DVU1311	-11.0277	0.0554467
DVU3242	-11.07	0.0568468
DVU1397	-11.1053	0.058247
DVU1375	-11.163	0.0613274
DVU3185	-11.176	0.0618874
DVU1329	-11.2023	0.0624475
DVU0253	-11.275	0.0658079
DVU0777	-11.3685	0.0728087
DVU0811	-11.3928	0.075049
DVU1636	-11.405	0.0756091
DVU1917	-11.4078	0.0761691
DVU0169	-11.4435	0.0800896
DVU0261	-11.4549	0.0809297
DVU2927	-11.4559	0.0812097
DVU2290	-11.5182	0.08373
DVU1322	-11.5211	0.0840101
DVU0873	-11.5248	0.0845701
DVU3029	-11.5602	0.0870905
DVU0396	-11.5887	0.0884906
DVU0503	-11.6817	0.0921311
DVU2291	-11.6821	0.0924111
DVU0241	-11.7105	0.0940913
DVU2402	-11.765	0.0977317
DVU0851	-11.8434	0.105013
DVU1455	-11.897	0.109493
DVU0849	-11.9249	0.112013
DVU2222	-11.9481	0.113694
DVU3033	-11.9846	0.117614
DVU2928	-12.0601	0.124895
DVU3032	-12.0762	0.126575
DVU1411	-12.1313	0.131336
DVU0775	-12.1927	0.138057
DVU2929	-12.2156	0.141137
DVU0019	-12.2959	0.152618
DVU2571	-12.4259	0.16998
DVU0694	-12.5363	0.186782
DVU2417	-12.5393	0.187623
DVU3243	-12.5593	0.190703
DVU2347	-12.589	0.195463
DVU3330	-12.8617	0.241109
DVU0162	-12.8807	0.245029
DVU0625	-12.8886	0.24699
DVU3212	-12.9706	0.259591
DVU3271	-13.0887	0.284514
DVU2420	-13.0996	0.288155
DVU1876	-13.2765	0.327639
DVU0812	-13.2837	0.33044
DVU2556	-13.3359	0.342761
DVU1577	-13.4823	0.385606
DVU2529	-13.8067	0.472137
DVU2077	-13.8647	0.489779
DVU1218	-14.2167	0.597032
DVU2103	-14.2737	0.609913
DVU2111	-14.4605	0.66284
DVU0727	-14.5277	0.681602
DVU2072	-15.0883	0.83562
