# Supplementary material for: Towards a Rigorous Network of Protein-Protein Interactions of the Model Sulfate Reducer Desulfovibrio vulgaris Hildenborough
Source: PLoS One. 2011 Jun 28;6(6):e21470. doi: 10.1371/journal.pone.0021470 (PMC3125180; doi:10.1371/journal.pone.0021470)
Supplement: Table S11 — Bootstrap Analysis. (XLS) [file pone.0021470.s020.xls]

## Sheet: Table S11.
Table S11.	Bootstrap Analysis
Bait	Prey	delta emPAI	p-value
DVU0503	DVU0241	0.189974	0.0789
DVU0503	DVU0396	0.0844327	0.0237
DVU0503	DVU0402	0.0211082	0.1378
DVU0503	DVU0403	0.0501319	0.0714
DVU0503	DVU0404	0.105541	0.1578
DVU0503	DVU0777	0.0580475	0.0066
DVU0503	DVU0797	0.0395778	0.0365
DVU0503	DVU0799	0.0580475	0
DVU0503	DVU0846	0.0580475	0.1961
DVU0503	DVU0847	0.0791557	0.1551
DVU0503	DVU0851	0.0422164	0.105
DVU0503	DVU0874	0.0316623	0.0051
DVU0503	DVU0927	0.419525	0.0062
DVU0503	DVU1013	0.0686016	0.0032
DVU0503	DVU1295	0.0870712	0.0043
DVU0503	DVU1298	0.0791557	0
DVU0503	DVU1306	0.153034	0
DVU0503	DVU1309	0.0369393	0.0038
DVU0503	DVU1311	0.62533	0
DVU0503	DVU1322	0.0686016	0.0714
DVU0503	DVU1397	0.0527704	0.0081
DVU0503	DVU1422	0.105541	0.0182
DVU0503	DVU1455	0.0659631	0.0015
DVU0503	DVU1636	0.0395778	0.1097
DVU0503	DVU1976	0.0263852	0.0091
DVU0503	DVU2417	0.110818	0
DVU0503	DVU2519	0.060686	0
DVU0503	DVU2924	0.134565	0.0107
DVU0503	DVU2925	0.0395778	0
DVU0503	DVU2928	0.0105541	0.2061
DVU0503	DVU3029	0.0105541	0.0926
DVU0503	DVU3033	0.0290237	0.1724
DVU0503	DVU3187	0.229551	0
DVU0503	DVU0503	N/A	0
DVU0811	DVU0253	0.0566038	0.0018
DVU0811	DVU0625	0.103774	0.0043
DVU0811	DVU0694	0.0471698	0.0076
DVU0811	DVU0812	0.773585	0
DVU0811	DVU0849	0.0377358	0.151
DVU0811	DVU1295	0.0660377	0.2808
DVU0811	DVU1876	0.301887	0
DVU0811	DVU2077	0.0943396	0.0062
DVU0811	DVU2103	0.132075	0
DVU0811	DVU2529	0.160377	0
DVU0811	DVU2556	0.235849	0
DVU0811	DVU2571	0.0754717	0.0032
DVU0811	DVU2924	0.216981	0.0475
DVU0811	DVU2926	0.198113	0.0969
DVU0811	DVU3029	0.0849057	0.0576
DVU0811	DVU3033	0.160377	0.0285
DVU0811	DVU3243	0.443396	0
DVU0811	DVU3271	0.0660377	0.0051
DVU0811	DVU3330	0.811321	0
DVU0811	DVU0811	N/A	0
DVU0846	DVU0811	0.454545	0.0605
DVU0846	DVU0847	8.54545	0
DVU0846	DVU2111	0.454545	0
DVU0846	DVU2405	2.63636	0.0915
DVU0847	DVU0019	0.0400891	0.0289
DVU0847	DVU0169	0.0267261	0.0023
DVU0847	DVU0402	0.0356347	0.0061
DVU0847	DVU0403	0.0423163	0.0709
DVU0847	DVU0404	0.0890869	0.1142
DVU0847	DVU0607	0.001	0.0145
DVU0847	DVU0846	0.345212	0
DVU0847	DVU0927	0.2049	0.0815
DVU0847	DVU1205	0.129176	0.0033
DVU0847	DVU1218	0.0712695	0
DVU0847	DVU1295	0.0334076	0.0221
DVU0847	DVU1302	0.064588	0.0041
DVU0847	DVU1375	0.0868597	0.01
DVU0847	DVU1378	0.0423163	0.0019
DVU0847	DVU1839	0.0668151	0.0419
DVU0847	DVU1977	0.13363	0.0311
DVU0847	DVU2072	0.00668151	0
DVU0847	DVU2215	0.001	0.1799
DVU0847	DVU2347	0.0178174	0
DVU0847	DVU2402	0.0111359	0.0033
DVU0847	DVU2405	0.376392	0.0062
DVU0847	DVU2420	0.0623608	0
DVU0847	DVU2449	0.0200445	0.0311
DVU0847	DVU2776	0.244989	0.0619
DVU0847	DVU3171	0.0534521	0.0008
DVU0847	DVU3384	0.144766	0
DVU1568	DVU0797	0.0251572	0.0683
DVU1568	DVU0846	0.00943396	0.2329
DVU1568	DVU0847	0.0220126	0.2686
DVU1568	DVU0927	0.125786	0.1037
DVU1568	DVU1636	0.157233	0.0471
DVU1568	DVU2402	0.0283019	0.0007
DVU1568	DVU2405	0.531447	0.0041
DVU1568	DVU2776	0.150943	0.1267
DVU1568	DVU2920	0.0314465	0.007
DVU1568	DVU2927	0.100629	0.1144
DVU1568	DVU1568	N/A	0
DVU1577	DVU0727	0.368421	0
DVU1577	DVU1577	N/A	0
DVU2291	DVU0404	0.108108	0.1196
DVU2291	DVU0503	0.343243	0.0048
DVU2291	DVU0846	0.0594595	0.2262
DVU2291	DVU0847	0.205405	0.0748
DVU2291	DVU0851	0.0432432	0.1357
DVU2291	DVU1636	0.0405405	0.1891
DVU2291	DVU2290	0.694595	0
DVU2291	DVU2776	0.12973	0.0386
DVU2291	DVU2291	N/A	0
DVU2928	DVU0503	3.33333	0.0778
DVU2928	DVU1329	1.55556	0.0016
DVU2928	DVU2929	1	0.0004
DVU2928	DVU2928	1.21687	0
DVU2928	DVU3242	2.16667	0
DVU2929	DVU0162	0.0361446	0.0242
DVU2929	DVU1329	1.31325	0
DVU2929	DVU2928	1.21687	0
DVU2929	DVU2929	N/A	0
DVU3184	DVU0873	0.127451	0.0708
DVU3184	DVU1932	1	0.0116
DVU3184	DVU2222	0.205882	0.0113
DVU3184	DVU2776	0.470588	0.0489
DVU3185	DVU0241	0.001	0.326
DVU3185	DVU0261	0.0199637	0.0255
DVU3185	DVU0403	0.00816697	0.3712
DVU3185	DVU0775	0.00816697	0.0798
DVU3185	DVU0777	0.00635209	0.0745
DVU3185	DVU0847	0.00635209	0.5701
DVU3185	DVU0849	0.00362976	0.0749
DVU3185	DVU0873	0.0117967	0.1057
DVU3185	DVU0927	0.0362976	0.2508
DVU3185	DVU1179	0.001	0.0715
DVU3185	DVU1329	0.00816697	0.1611
DVU3185	DVU1411	0.00816697	0.0187
DVU3185	DVU1636	0.001	0.4029
DVU3185	DVU1917	0.00907441	0.0129
DVU3185	DVU2776	0.001	0.4175
DVU3185	DVU2927	0.001	0.4746
DVU3185	DVU2928	0.00362976	0.1428
DVU3185	DVU3025	0.00725953	0
DVU3185	DVU3032	0.0154265	0.022
DVU3185	DVU3183	0.001	0.2065
DVU3185	DVU3187	0.001	0.3362
DVU3185	DVU3185	N/A	0
DVU3212	DVU3212	N/A	0
DVU3212	DVU2405	0.150198	0.0831
Fraction	Protein	emPAI	p-value
Control	DVU0019	0.040107	0.1277
Control	DVU0170	0.0106952	0.2657
Control	DVU0241	0.0668449	0.2148
Control	DVU0261	0.026738	0.2081
Control	DVU0321	0.0320856	0.2653
Control	DVU0322	0.0187166	0.2621
Control	DVU0402	0.0374332	0.252
Control	DVU0403	0.0427807	0.2597
Control	DVU0566	0.0454545	0.0338
Control	DVU0607	0.0721925	0.0205
Control	DVU0645	0.013369	0.2562
Control	DVU0693	0.0294118	0.2595
Control	DVU0775	0.0989305	0.0026
Control	DVU0776	0.0294118	0.2794
Control	DVU0777	0.0320856	0.1197
Control	DVU0779	0.0454545	0.2622
Control	DVU0797	0.0347594	0.0357
Control	DVU0799	0.0187166	0.3784
Control	DVU0811	0.013369	0.2402
Control	DVU0839	0.101604	0.0033
Control	DVU0846	0.0481283	0.3844
Control	DVU0847	0.163102	0.5653
Control	DVU0848	0.0187166	0.0774
Control	DVU0849	0.0106952	0.1305
Control	DVU0851	0.0748663	0.1504
Control	DVU0873	0.0614973	0.1941
Control	DVU0891	0.0187166	0.266
Control	DVU0927	0.0802139	0.3377
Control	DVU1013	0.0561497	0.0098
Control	DVU1030	0.0588235	0.0007
Control	DVU1044	0.0347594	0.0906
Control	DVU1179	0.0989305	0.0209
Control	DVU1205	0.112299	0.3251
Control	DVU1295	0.0187166	0.4424
Control	DVU1298	0.0668449	0.3621
Control	DVU1306	0.0294118	0.308
Control	DVU1315	0.0454545	0.0789
Control	DVU1322	0.0561497	0.0781
Control	DVU1327	0.0641711	0.2982
Control	DVU1328	0.0374332	0.3038
Control	DVU1397	0.0454545	0.2739
Control	DVU1411	0.0614973	0.0537
Control	DVU1422	0.104278	0.0088
Control	DVU1470	0.0909091	0.2751
Control	DVU1574	0.0427807	0.2616
Control	DVU1636	0.125668	0.1848
Control	DVU1834	0.491979	0.0143
Control	DVU1873	0.0508021	0.324
Control	DVU1932	0.0374332	0.2279
Control	DVU1976	0.195187	0.0401
Control	DVU1977	0.208556	0.1556
Control	DVU2103	0.0614973	0.0618
Control	DVU2104	0.0588235	0.0245
Control	DVU2105	0.0534759	0.2694
Control	DVU2108	0.168449	0.0378
Control	DVU2109	0.272727	0.081
Control	DVU2215	0.224599	0.1676
Control	DVU2222	0.0454545	0.022
Control	DVU2224	0.240642	0.0038
Control	DVU2291	0.0213904	0.3363
Control	DVU2364	0.0213904	0.2795
Control	DVU2432	0.00534759	0.0777
Control	DVU2449	0.0427807	0.0439
Control	DVU2518	0.0561497	0.2672
Control	DVU2569	0.0588235	0.3094
Control	DVU2776	0.176471	0.3073
Control	DVU2920	0.0909091	0.1573
Control	DVU2925	0.0374332	0.0304
Control	DVU2926	0.0481283	0.2709
Control	DVU2927	0.0695187	0.2993
Control	DVU3025	0.128342	0.038
Control	DVU3027	0.125668	0
Control	DVU3028	0.0614973	0.011
Control	DVU3029	0.0240642	0.0682
Control	DVU3032	0.040107	0.0818
Control	DVU3033	0.0721925	0.2126
Control	DVU3104	0.0481283	0.2902
Control	DVU3183	0.245989	0.1135
Control	DVU3185	1	0
Control	DVU3187	0.393048	0.2075
Control	DVU3276	0.147059	0.168
Control	DVU3347	0.0481283	0
