# Supplementary material for: Towards a Rigorous Network of Protein-Protein Interactions of the Model Sulfate Reducer Desulfovibrio vulgaris Hildenborough
Source: PLoS One. 2011 Jun 28;6(6):e21470. doi: 10.1371/journal.pone.0021470 (PMC3125180; doi:10.1371/journal.pone.0021470)
Supplement: Table S12 — emPAI values for all pull-down experiments in this study. (XLS) [file pone.0021470.s021.xls]

## Sheet: Table S12.
Table S11.	Full Interaction Dataset
	MP__11-6-2009_VF_MPB-5B	MP__11-6-2009_VF_MPA-5B	MP__10-30-09_VF-MPC-5D	MP__10-30-09_VF-MPC-5C	MP__10-30-09_VF-MPB-5D	MP__10-30-09_VF-MPB-5C	MP__10-30-09_VF-MPA-5D	MP__10-30-09_VF-MPA-5C	DVU0811__1-20-10_VF_0811C-5C	DVU0811__1-20-10_VF_0811B-5C	DVU0811__1-20-10_VF_0811A-5C	DVU3185__11-6-2009_VF_3185C-5B	DVU3185__11-6-2009_VF_3185B-5B	DVU3185__11-6-2009_VF_3185A-5B	DVU3185__10-30-09_VF-3185C-5D	DVU3185__10-30-09_VF-3185C-5C	DVU3185__10-30-09_VF-3185B-5D	DVU3185__10-30-09_VF-3185B-5C	DVU3185__10-30-09_VF-3185A-5D	DVU3185__10-30-09_VF-3185A-5C	DVU1568__11-6-2009_VF_1568C-5B	DVU1568__11-6-2009_VF_1568B-5B	DVU1568__11-6-2009_VF_1568A-5B	DVU1568__10-30-09_VF-1568C-5D	DVU1568__10-30-09_VF-1568C-5C	DVU1568__10-30-09_VF-1568B-5D	DVU1568__10-30-09_VF-1568B-5C	DVU1568__10-30-09_VF-1568A-5D	DVU1568__10-30-09_VF-1568A-5C	DVU3184__11-6-2009_VF_3184C-5B	DVU3184__11-6-2009_VF_3184B-5B	DVU3184__11-6-2009_VF_3184A-5B	DVU3184__11-5-09_VF_3184B-5D	DVU3184__11-5-09_VF_3184B-5C	DVU3184__10-27-09_VF-3184C-5D	DVU3184__10-27-09_VF-3184C-5C	DVU3184__10-26-09_VF_3184A-5D	DVU3184__10-26-09_VF_3184A-5C	DVU3212__11-6-2009_VF_3212B-5B	DVU3212__11-6-2009_VF_3212A-5B	DVU3212__11-20-09_VF_3212C-5D	DVU3212__10-26-09_VF_3212C-5C	DVU3212__10-26-09_VF_3212B-5D	DVU3212__10-26-09_VF_3212B-5C	DVU3212__10-26-09_VF_3212A-5D	DVU3212__10-26-09_VF_3212A-5C	DVU1577__11-20-09_VF_1577C-5D	DVU1577__11-20-09_VF_1577C-5C	DVU1577__11-20-09_VF_1577C-5B
DVU0503	0	0	0	0	0	0	0	0	0	0	0	0	0	0	0	0	0	0	0	0	0	0	0	0.8	0.95	0.73	0.66	0	0	0	0	0	0	0	0	0	0	0	0	0	0	0	0	0	0	0	0	0	0
DVU1834	0.02	0.1	0.99	0.53	1.84	0.94	1.97	1.29	0.57	0.43	0.18	0.02	0	0.1	1.29	0.5	1.19	0.53	1.24	0.77	0.05	0	0	1.35	1.29	1.13	0.57	0	0.9	0	0	0	0.05	0.13	0.57	0.3	0.72	0.18	0	0	0.43	0.02	0.81	0.57	0.64	0.33	1.19	0.64	0.02
DVU3025	0.34	0.05	0.22	0.28	0.68	0.59	0.31	0.48	0.05	0.28	0.22	0.63	0.34	0.38	0.48	0.45	0.56	0.45	0.48	0.52	0.06	0.38	0.28	0.31	0.31	0.22	0.28	0	0.13	0.08	0	0	0.05	0.1	0.05	0.1	0.02	0.1	0	0	0.05	0.05	0.05	0.05	0.02	0	0.13	0.1	0
DVU1976	0.55	0.12	0.39	0.25	0.64	0.93	0.73	0.64	0.18	0.18	0.18	0.47	0.39	0.25	0.64	0.64	0.73	0.39	0.73	0.64	0.06	0.83	0.47	0.64	0.47	0.39	0.25	0	0.25	0.12	0	0.06	0.06	0.06	0.18	0.25	0	0	0	0	0.12	0.12	0.06	0.06	0.06	0.06	0.12	0.12	0.12
DVU0847	0.68	0.24	0.35	0.35	0.41	0.75	0.41	0.61	0.19	0.35	0.61	0.54	0.54	0.24	0.54	0.68	0.75	0.68	0.61	0.41	0.1	0.83	0.68	0.68	0.47	0.41	0.61	0	0.26	0.54	0.29	0.54	0.04	0.41	0.47	0.83	0.29	0.34	0.04	0.05	0.35	0.61	0.35	0.61	0.35	0.24	0.19	0.24	0.54
DVU2109	0.47	0.38	0.29	0.38	0.89	1.02	1.02	0.89	0.67	1.02	0.29	0.21	0.29	0.21	0.56	0.47	0.47	0.29	0.38	0.56	0.33	0.47	0.47	0.67	0.56	0.38	0.38	0	0.21	0.07	0	0	0	0	0.29	0.47	0	0	0	0	0.21	0	0.29	0.29	0.14	0	0.38	0.38	0
DVU1013	0	0	0.14	0.21	0.14	0.21	0.29	0.21	0	0.07	0	0	0	0	0.21	0.21	0.14	0.14	0.29	0.21	0	0	0	0	0	0	0	0	0	0	0	0	0	0	0	0	0	0	0	0	0	0	0	0	0	0	0	0	0
DVU0799	0	0.13	0	0.07	0.07	0.07	0.07	0	0.07	0.07	0.07	0.07	0	0.07	0	0	0	0	0	0	0	0	0	0.13	0.07	0.07	0	0	0.07	0	0	0.07	0	0	0.07	0	0.07	0	0	0	0	0	0	0	0	0	0	0	0.07
DVU1306	0	0	0	0.11	0	0	0.11	0	0	0.23	0.11	0	0	0	0	0	0	0	0	0	0	0.11	0	0	0	0	0	0	0	0	0	0	0	0	0	0	0	0	0	0	0	0	0	0	0	0	0	0	0
DVU3033	0	0	0	0.04	0.33	0.18	0.27	0.22	0.62	0.44	0.22	0.13	0	0.13	0.18	0.27	0.22	0.18	0.18	0.18	0	0	0	0.33	0.08	0.13	0.04	0	0.04	0	0	0	0	0	0.04	0	0	0	0	0	0	0	0.04	0.04	0	0	0	0	0
DVU0775	0	0	0.37	0.21	0.37	0.21	0.37	0.29	0.21	0.21	0.21	0	0	0	0.13	0.13	0.46	0.13	0.46	0.21	0	0	0	0.29	0.21	0.13	0.06	0	0	0	0	0	0	0	0	0	0	0	0	0	0	0	0	0	0	0	0.06	0.06	0
DVU0777	0	0	0.12	0.12	0.26	0.19	0.12	0.12	0.12	0.12	0.06	0	0.06	0.06	0.12	0.19	0.12	0	0.19	0.12	0	0	0	0.06	0.12	0.06	0.06	0	0	0	0	0	0	0.06	0	0	0	0	0	0	0	0	0	0	0	0	0.06	0.06	0
DVU1179	0.23	0	0.17	0.37	0.23	0.37	0.17	0.23	0	0.05	0.11	0.11	0.17	0.11	0.17	0.37	0.23	0.37	0.11	0.17	0	0.3	0.17	0.05	0.05	0.11	0.17	0	0.17	0.05	0	0	0	0.11	0	0.17	0	0	0	0	0	0.05	0	0	0	0	0	0	0
DVU3187	1.47	0	0.35	0.35	0.83	1.47	0.83	1.47	0.35	1.47	0.83	1.47	0.83	0.83	0.83	1.47	1.47	0.35	1.47	1.47	0.41	1.47	0.83	0	0.35	0.35	0.35	0	0.35	1.47	0	0.35	0	1.47	0.35	0.83	0	1.47	0	0	0	0	0	0	0	0	0	0	0.35
DVU0797	0	0	0.21	0.21	0.06	0.13	0.13	0.13	0	0	0	0	0	0	0.13	0.06	0.13	0.13	0.13	0.21	0	0.06	0	0.21	0.13	0.21	0.06	0	0.06	0	0	0	0	0	0	0	0	0	0	0	0	0	0	0	0	0	0	0	0
DVU1537	0	0	0	0	0	0	0.16	0	0	0	0	0	0	0	0	0	0	0	0	0	0	0	0	0	0	0	0	0	0	0	0	0	0	0	0	0	0	0	0	0	0	0	0	0	0	0	0	0	0
DVU1411	0	0	0.23	0.07	0.23	0	0.15	0.07	0	0.15	0.07	0.15	0.15	0.07	0.23	0.32	0.32	0.15	0.23	0.51	0	0	0	0.32	0	0.07	0	0	0	0	0	0	0	0.07	0	0.15	0	0	0	0	0	0	0	0	0	0	0	0	0
DVU1295	0.22	0	0	0	0.07	0.31	0	0.07	0.07	0.4	0.14	0.07	0	0	0	0	0	0	0	0	0	0.5	0.5	0	0	0.07	0.07	0	0.07	0.22	0	0	0	0	0	0	0	0	0	0	0	0	0	0	0	0	0	0	0
DVU1422	0	0	0.18	0.39	0.39	0.18	0.18	0.51	0.09	0.28	0.09	0	0.09	0	0.09	0.09	0.18	0.39	0.39	0	0	0.09	0	0.18	0.09	0.18	0.09	0	0.09	0	0	0	0	0	0	0	0	0	0	0	0	0	0	0	0	0	0	0	0
DVU0811	0.05	0	0	0.05	0.05	0.15	0.05	0.05	1.21	1.11	0.6	0	0	0	0	0	0	0	0	0	0	0.05	0	0	0	0.05	0.05	0	0.05	0	0	0	0	0	0	0	0	0	0	0	0	0	0	0	0	0	0	0	0
DVU3027	0.07	0	0.47	0.21	0.47	0.3	0.47	0.38	0.3	0.3	0.14	0.3	0.07	0.14	0.47	0.38	0.3	0.21	0.21	0.3	0	0.14	0.07	0.38	0.3	0.38	0.14	0	0	0	0	0	0	0	0	0	0	0	0	0	0	0	0	0	0	0	0	0	0
DVU0403	0.57	0.08	0.08	0.08	0.16	0.16	0.08	0.16	0.16	0.16	0.35	0.16	0.25	0.08	0.08	0.16	0.08	0.16	0.08	0.25	0	0.35	0.35	0	0	0	0.08	0	0.16	0.08	0	0	0	0	0	0.08	0	0	0	0	0	0.35	0	0	0	0	0	0	0.16
DVU1636	0.62	0.1	0.21	0.34	0.47	0.34	0.34	0.47	0.34	0.97	0.21	0.34	0.34	0.21	0.47	0.47	0.34	0.21	0.47	0.34	0.39	0.97	1.17	0.47	0.47	0.1	0.21	0	0.34	0.62	0.21	0.47	0.1	0.21	0.21	0.79	0	0.47	0	0	0	0	0	0	0	0.21	0.1	0.21	0.47
DVU1311	0.5	0	0	0	0	0	0	0	0	0	0	0	0	0	0	0	0	0	0	0	0	0	0	0	0	0	0	0	0	0	0	0	0	0	0	0	0	0	0	0	0	0	0	0	0	0	0	0	0
DVU0849	0	0	0.04	0.08	0.04	0.04	0.04	0.04	0.04	0.08	0.08	0	0	0	0.04	0.08	0.12	0.04	0.08	0.08	0	0	0	0.04	0.08	0.04	0.04	0	0	0	0	0	0	0	0	0	0	0	0	0	0	0	0	0	0	0	0	0	0
DVU0607	0.06	0.06	0.2	0.2	0.27	0.35	0.2	0.27	0	0.06	0.06	0	0	0	0	0.06	0	0.06	0	0	0	0.2	0.06	0.13	0.2	0.13	0.13	0	0.13	0	0	0	0	0.06	0	0.06	0	0	0	0	0	0.13	0	0.06	0	0	0	0	0
DVU2571	0	0	0	0	0	0	0	0	0.08	0.08	0.13	0	0	0	0	0	0	0	0	0	0	0	0	0	0	0	0	0	0	0	0	0	0	0	0	0	0	0	0	0	0	0	0	0	0	0	0	0	0
DVU1322	0	0	0.21	0.21	0.47	0.47	0.21	0.21	0	0.21	0.21	0	0	0	0.21	0.21	0.21	0.21	0.21	0.47	0	0	0	0.47	0.21	0.21	0	0	0	0	0	0	0	0	0	0	0	0	0	0	0	0	0	0	0	0	0	0	0
DVU0693	0	0	0	0	0.11	0	0.11	0	0	0	0	0	0	0	0	0	0	0	0.11	0	0	0	0	0	0	0	0	0	0	0	0	0	0	0	0	0	0	0	0	0	0	0	0	0	0	0	0	0	0
DVU3183	0.92	0.55	0.24	0.92	0.55	0.92	0.24	0.92	0	0.55	0	0.24	0.24	0.24	0.24	0.92	0.24	0.92	0.24	0.92	0	0.55	0.55	0.24	0.24	0.24	0.24	0	0.24	0.92	0	0.24	0	0.55	0.55	1.39	0	0.55	0	0	0	0.92	0	0	0	0	0	0.24	0.55
DVU2929	0	0	0.02	0	0	0	0	0	0.02	0.02	0	0	0	0	0	0	0	0	0	0	0	0	0	0.04	0	0	0	0	0	0	0	0	0	0	0	0	0	0	0	0	0	0	0	0	0	0	0	0	0
DVU3104	0	0	0.18	0	0	0	0.18	0	0	0	0	0	0	0	0	0	0.18	0	0.18	0	0	0	0	0	0.18	0.18	0	0	0	0	0	0	0	0	0	0	0	0	0	0	0	0	0	0	0	0	0	0	0
DVU1455	0	0	0	0	0	0	0	0	0	0.25	0	0	0	0	0	0	0	0	0	0	0	0	0	0	0	0	0	0	0	0	0	0	0	0	0	0	0	0	0	0	0	0	0	0	0	0	0	0	0
DVU1320	0	0	0	0	0	0	0	0	0.43	1.47	0	0	0	0	0	0	0	0	0	0	0	0	0	0	0	0	0.2	0	0	0	0	0	0	0	0	0	0	0	0	0	0	0	0	0	0	0	0	0	0
DVU0402	0.22	0	0.07	0.14	0.22	0.38	0.14	0.14	0.07	0.14	0.22	0.14	0.14	0.07	0.07	0.14	0.07	0.14	0.14	0.07	0	0.3	0.14	0.07	0.07	0.07	0.3	0	0.07	0.14	0.07	0.14	0	0	0	0.07	0	0	0	0	0.07	0.14	0	0	0	0	0	0.07	0.14
DVU1818	0	0	0	0	0	0	0	0	0	0	0	0	0	0	0	0	0	0	0	0	0	0	0	0	0	0	0	0	0	0	0	0	0	0	0	0	0	0	0	0	0	0	0	0	0	0	0	0	0
DVU2776	1.14	0.29	0.29	0.29	0.29	0.29	0.66	0.29	0	0	0	0.66	0.66	0	0.29	0.29	0.29	0.29	0.29	1.14	0.33	1.14	1.14	0.29	0.66	0.66	1.14	0	0.66	0.66	0.29	0.29	0	0.66	0.66	1.14	0.29	1.76	0.29	0	0.29	0.29	0	0.29	0	0.29	0.66	0.29	0.29
DVU3319	0	0	0	0	0	0	0	0	0	0	0	0	0	0	0	0	0	0	0	0	0	0	0	0	0	0	0	0	0	0	0	0	0	0	0	0	0	0	0	0	0	0	0	0	0	0	0	0	0
DVU3029	0	0	0.04	0	0.18	0.09	0.09	0.04	0.04	0.23	0.18	0	0	0	0.04	0.09	0	0.09	0	0	0	0	0	0	0.04	0.04	0	0	0	0	0	0	0	0	0	0	0	0	0	0	0	0	0	0	0	0	0	0	0
DVU1030	0	0	0.22	0	0.22	0.22	0.48	0.22	0	0	0	0	0	0	0.22	0	0.22	0	0.22	0	0	0	0	0	0	0	0	0	0	0	0	0	0	0	0	0	0	0	0	0	0	0	0	0	0	0	0	0	0
DVU1307	0	0	0	0	0	0	0	0	0	0	0	0	0	0	0	0	0	0	0	0	0	0	0	0	0	0	0	0	0.33	0	0	0	0	0	0	0	0	0	0	0	0	0	0	0	0	0	0	0	0
DVU2928	0	0	0	0	0.02	0	0	0	0	0	0	0	0	0	0.02	0.07	0.04	0	0.04	0.04	0	0	0	0	0	0	0	0	0	0	0	0	0	0	0	0	0	0	0	0	0	0	0	0	0	0	0	0	0
DVU0694	0	0	0	0	0	0	0	0.05	0.05	0.05	0.09	0	0	0	0	0	0	0	0	0	0	0	0	0	0	0	0	0	0	0	0	0	0	0	0	0	0	0	0	0	0	0	0	0	0	0	0	0	0
DVU1329	0	0	0	0	0	0	0.09	0	0	0	0	0	0	0	0	0.09	0.09	0	0	0.18	0	0	0	0	0	0	0	0	0	0	0	0	0	0	0	0	0	0	0	0	0	0	0	0	0	0	0	0	0
DVU2519	0	0	0	0	0	0	0	0	0	0	0	0	0	0	0	0	0	0	0	0	0	0	0	0	0	0	0	0	0	0	0	0	0	0	0	0	0	0	0	0	0	0	0	0	0	0	0	0	0
DVU1198	0	0	0	0	0	0	0	0	0	0.2	0	0	0	0	0	0	0	0	0	0	0	0	0.2	0.2	0	0	0	0	0	0	0	0	0	0	0	0	0	0	0	0	0	0	0	0	0	0	0	0	0
DVU1575	0	0	0	0	0	0	0	0	0	0	0	0	0	0	0	0	0	0	0	0	0	0	0	0	0	0.1	0	0	0	0	0	0	0	0	0	0	0	0	0	0	0	0	0	0	0	0	0	0	0
DVU1468	0	0	0	0	0	0	0	0	0	0	0	0	0	0	0	0	0	0	0	0	0	0	0	0	0	0.06	0	0	0.2	0	0	0	0	0	0	0	0	0	0	0	0	0	0	0	0	0	0	0	0
DVU0625	0	0	0	0	0	0	0	0	0.17	0.11	0.05	0	0	0	0	0	0	0	0	0	0	0	0	0	0	0	0	0	0	0	0	0	0	0	0	0	0	0	0	0	0	0	0	0	0	0	0	0	0
DVU2924	0	0	0	0	0	0	0	0	0.23	0.23	0.23	0	0	0	0	0	0	0	0	0	0	0.23	0.23	0	0	0	0	0	0	0	0	0	0	0	0	0	0	0	0	0	0	0	0	0	0	0	0	0	0
DVU1327	0	0	0	0.24	0.24	0.24	0	0	0	0.24	0	0	0	0	0	0.24	0	0	0	0	0	0	0	0	0	0.24	0.24	0	0	0	0	0	0	0	0	0	0	0	0	0	0	0	0	0	0	0	0	0	0
DVU3150	0	0	0	0	0	0	0	0	0	0	0	0	0	0	0	0	0	0	0	0	0	0.05	0	0	0	0	0	0	0	0	0	0	0	0	0	0	0	0	0	0	0	0	0	0	0	0	0	0	0
DVU0261	0.1	0	0.1	0.1	0.1	0.1	0.32	0.1	0	0.1	0.2	0.1	0.1	0	0.45	0.2	0.32	0.32	0.2	0.1	0	0.1	0	0.32	0.2	0.58	0	0	0	0	0	0	0	0.1	0	0.1	0	0	0	0	0	0	0	0.1	0	0	0	0	0
DVU1651	0	0	0	0	0	0	0	0	0	0	0	0	0	0	0	0	0	0	0	0	0	0	0	0	0	0	0	0	0	0	0	0	0	0	0	0	0	0	0	0	0	0	0	0	0	0	0	0	0
DVU0927	0	0	0	0	1.89	0.7	0.3	0.3	0	0	0	0	0	0.3	0.3	0.7	0.3	0.7	1.22	0.7	0	0.3	0	1.89	1.22	0.3	0.7	0	0.7	0	0	0	0	0	0.3	0.3	0	0	0	0	0	0	0	0	0	0	0	0.3	0
DVU1820	0	0	0	0	0	0	0	0	0	0	0.61	0	0	0	0	0	0	0	0	0	0	0	0	0	0	0	0	0	0	0	0	0	0	0	0	0	0	0	0	0	0	0	0	0	0	0	0	0	0
DVU2926	0.18	0	0	0.18	0.18	0.18	0.18	0.18	0.39	0.18	0.39	0.18	0.18	0.18	0	0.18	0.18	0	0.18	0	0	0.18	0.18	0.18	0.18	0	0.18	0	0	0	0	0	0	0	0	0	0	0	0	0	0	0	0.18	0	0	0	0	0	0
DVU2449	0.35	0.08	0	0.08	0	0.35	0	0.16	0	0	0	0	0	0	0	0.08	0	0	0	0	0	0.35	0.35	0	0	0	0.35	0	0.16	0	0	0	0	0	0	0	0	0	0	0	0.08	0.16	0	0	0	0	0	0	0
DVU2518	0	0	0	0.21	0.21	0.45	0	0	0	0	0	0	0	0	0	0	0	0	0	0	0	0	0	0	0	0	0	0	0.45	0	0	0	0	0	0	0	0	0	0	0	0	0	0	0	0	0	0	0	0
DVU2103	0	0	0.23	0.11	0.11	0.11	0.11	0.23	0.37	0.37	0.51	0	0.11	0	0.11	0.11	0.11	0.11	0.11	0.23	0	0	0	0.11	0	0.11	0.11	0	0	0	0	0	0	0	0	0	0	0	0	0	0	0	0	0	0	0	0	0	0
DVU0170	0	0	0.04	0.04	0	0	0.04	0	0	0	0	0	0	0	0	0	0	0	0	0	0	0	0	0	0	0	0	0	0	0	0	0	0	0	0	0	0	0	0	0	0	0	0	0	0	0	0	0	0
DVU2215	0.84	0.84	0	0.36	0	0.36	0	0	0	0	0	0	0.84	0	0	0	0	0	0	0	1	0.84	0.84	0	0	0	0.36	0	0.36	0.84	0.36	0.84	0	0	0	0	0	0	0	0	0	0.36	0	0	0	0	0	0	0.36
DVU0241	0.25	0	0.25	0.25	0.25	0.25	0.25	0.25	0	0	0.25	0.25	0.25	0	0.25	0.25	0.25	0.25	0.57	0.25	0	0	0	0	0	0.25	0.25	0	0.25	0	0	0	0	0.25	0.25	0.97	0	0	0	0	0	0	0.25	0.25	0	0	0	0	0
DVU1676	0	0	0	0	0	0	0	0	0	0	0	0	0	0	0	0	0	0	0	0	0	0	0	0	0	0	0	0	0	0	0	0	0	0	0	0	0	0	0	0	0	0	0	0	0	0	0	0	0
DVU0851	0	0	0	0.28	0.28	0.13	0.13	0.28	0.13	0	0.28	0	0	0.13	0.28	0.13	0.44	0.13	0.28	0.28	0.15	0	0	0.13	0.28	0.13	0.13	0	0	0	0	0	0	0	0	0	0	0	0	0	0	0	0	0	0	0	0.13	0.13	0
DVU2927	0.26	0.26	0	0.26	0.26	0.26	0.26	0.26	0	0	0	0	0.26	0	0.26	0	0.26	0	0.26	0.26	0	0.58	0.58	0.26	0.26	0.26	0	0	0.26	0.26	0	0	0	0	0.26	0.26	0.26	0.26	0	0	0.26	0.26	0	0.26	0	0	0	0	0.26
DVU1203	0	0	0	0.07	0	0	0	0	0	0	0.07	0	0	0	0	0	0	0	0	0	0	0	0	0	0	0	0.07	0	0	0	0	0	0	0	0	0.15	0	0.07	0	0	0	0	0	0	0	0	0	0	0
DVU1304	0	0	0	0	0	0	0	0	0	0.15	0.32	0	0	0	0	0	0	0	0	0	0	0	0	0	0	0	0	0	0	0	0	0	0	0	0	0	0	0	0	0	0	0	0	0	0	0	0	0	0
DVU3271	0	0	0	0	0	0	0	0	0.07	0.14	0.07	0	0	0	0	0	0	0	0	0	0	0	0	0	0	0	0	0	0	0	0	0	0	0	0	0	0	0	0	0	0	0	0	0	0	0	0	0	0
DVU1309	0	0	0	0	0	0	0	0	0	0	0.14	0	0	0	0	0	0	0	0	0	0	0	0	0	0	0	0	0	0	0	0	0	0	0	0	0	0	0	0	0	0	0	0	0	0	0	0	0	0
DVU2771	0	0	0	0	0	0	0	0	0	0	0	0	0	0	0	0	0	0	0	0	0	0	0	0	0	0	0	0	0	0	0	0	0	0	0	0	0	0	0	0	0	0	0	0	0	0	0	0	0
DVU0776	0	0	0.11	0	0	0.11	0	0	0	0	0	0	0	0	0.11	0	0	0	0.11	0.11	0	0	0	0	0	0	0	0	0	0	0	0	0	0	0	0	0	0	0	0	0	0	0	0	0	0	0	0	0
DVU3028	0	0	0.15	0.07	0.23	0.07	0.07	0.23	0.15	0.15	0.07	0	0	0	0.15	0.07	0.15	0.07	0.15	0.15	0	0	0	0.07	0.07	0.15	0.07	0	0	0	0	0	0	0	0	0	0	0	0	0	0	0	0	0	0	0	0	0	0
DVU1336	0	0	0	0	0	0	0	0	0	0	0	0	0	0	0	0	0	0	0	0	0	0	0	0	0	0	0	0	0	0	0	0	0	0	0	0	0	0	0	0	0	0	0	0	0	0	0	0	0
DVU2920	0.44	0.25	0.08	0.16	0.34	0.44	0.34	0.16	0.16	0.34	0.16	0.08	0.16	0.08	0.44	0.08	0.16	0	0.08	0	0.18	0.25	0.44	0.55	0.34	0.44	0.08	0	0.16	0.16	0.08	0.16	0	0.16	0.08	0.34	0	0.25	0	0	0.16	0	0	0	0	0	0.08	0.16	0.16
DVU0846	0.18	0.18	0	0.18	0	0.65	0	0	0	0	0	0.18	0.18	0	0	0	0	0.18	0	0.18	0.21	0.4	0.18	0	0	0	0	0	0	0.4	0	0	0	0.18	0	0	0	0	0	0	0	0.4	0	0	0	0	0	0	0
DVU0874	0	0	0	0.12	0	0	0	0	0	0	0	0	0	0	0	0	0	0	0	0	0	0	0	0	0	0	0.12	0	0	0	0	0	0	0	0	0	0	0	0	0	0	0	0	0	0	0	0	0	0
DVU0750	0	0	0	0	0	0	0	0	0	0	0	0	0	0	0	0	0	0	0	0	0	0	0	0	0	0	0	0	0	0	0	0	0	0	0	0	0	0	0	0	0	0	0	0	0	0	0	0	0
DVU0018	0	0	0	0	0.04	0	0	0	0	0	0	0	0	0	0	0	0	0	0	0	0	0	0	0	0	0	0	0	0	0	0	0	0	0	0	0	0	0	0	0	0	0	0	0	0	0	0	0	0
DVU0668	0	0	0	0	0	0	0	0	0	0	0	0	0	0	0	0	0	0	0	0	0	0	0	0	0	0	0	0	0	0	0	0	0	0	0	0	0	0	0	0	0	0	0	0	0	0	0	0	0
DVU3082	0	0	0	0	0	0	0	0	0	0	0	0	0	0	0	0	0	0	0	0	0	0	0	0	0	0	0	0	0	0	0	0	0	0	0	0	0	0	0	0	0	0	0	0	0	0	0	0	0
DVU1884	0	0	0	0.04	0	0	0	0	0	0	0	0	0	0	0	0	0	0	0	0	0	0	0	0	0	0	0	0	0	0	0	0	0	0	0	0	0	0	0	0	0	0	0	0	0	0	0	0	0
DVU1975	0	0	0	0	0	0	0	0	0	0	0	0	0	0	0	0	0.05	0	0	0	0	0	0	0	0	0	0	0	0	0	0	0	0	0	0	0	0	0	0	0	0	0	0	0	0	0	0	0	0
DVU0183	0	0	0	0	0	0	0	0	0	0	0	0	0	0	0	0	0	0	0	0	0	0	0	0	0	0	0	0	0	0	0	0	0	0	0	0	0	0	0	0	0	0	0	0	0	0	0	0	0
DVU2585	0	0	0	0.05	0	0	0	0	0	0	0	0	0	0	0	0	0	0	0	0	0	0	0	0	0	0	0	0	0	0	0	0	0	0	0	0	0	0	0	0	0	0	0	0	0	0	0	0	0
DVU2738	0	0	0	0	0	0	0	0	0	0	0	0	0	0	0	0	0	0	0	0	0	0	0	0	0	0	0	0	0	0	0	0	0	0	0	0	0	0	0	0	0	0	0	0	0	0	0	0	0
DVU0094	0	0	0	0	0	0	0	0	0	0	0	0	0	0	0	0	0	0	0	0	0	0	0	0	0	0	0	0	0	0	0	0	0	0	0	0	0	0	0	0	0	0	0	0	0	0	0	0	0
DVU2317	0	0	0	0	0	0	0	0.05	0	0	0	0	0	0	0	0	0	0	0	0	0	0	0	0	0	0	0	0	0	0	0	0	0	0	0	0	0	0	0	0	0	0	0	0	0	0	0	0	0
DVU0344	0	0	0	0	0	0	0	0	0	0	0	0	0	0	0	0	0	0	0	0	0	0	0	0	0	0	0	0	0	0	0	0	0	0	0	0	0	0	0	0	0	0	0	0	0	0	0	0	0
DVU2309	0	0	0	0	0	0	0	0.04	0	0	0	0	0	0	0	0	0	0	0	0	0	0	0	0	0	0	0	0	0	0	0	0	0	0	0	0	0	0	0	0	0	0	0	0	0	0	0	0	0
DVU2104	0	0	0.11	0	0.22	0.22	0.22	0.11	0.11	0.22	0.11	0	0	0	0	0	0	0	0	0	0	0	0	0	0	0	0	0	0	0	0	0	0	0	0	0	0	0	0	0	0	0	0	0	0	0	0	0	0
DVU0774	0	0	0	0	0	0	0	0	0	0	0	0	0	0	0	0	0	0	0	0	0	0	0	0	0	0	0	0	0	0	0	0	0	0	0	0	0	0	0	0	0	0	0	0	0	0	0	0	0
DVU0779	0	0	0.17	0	0.17	0.17	0	0	0	0	0	0	0	0	0	0.17	0	0.17	0.37	0.17	0	0	0	0	0	0	0	0	0	0	0	0	0	0	0	0	0	0	0	0	0	0	0	0	0	0	0	0	0
DVU3032	0	0	0.15	0	0.32	0	0.15	0.15	0.32	0.15	0.15	0	0	0	0.32	0	0.51	0	0.32	0.15	0	0	0	0.32	0.32	0.32	0	0	0	0	0	0	0	0	0	0	0	0	0	0	0	0	0	0	0	0	0	0	0
DVU2925	0	0	0.14	0	0.14	0.14	0.14	0.14	0	0	0	0	0	0	0	0	0	0	0	0	0	0.14	0.14	0	0	0.14	0.14	0	0.14	0	0	0	0	0	0	0	0	0	0	0	0	0	0	0	0	0	0	0	0
DVU0873	0	0	0.23	0	0.11	0.23	0.11	0.11	0	0.23	0.11	0.11	0	0	0.23	0.36	0.11	0.23	0.23	0.36	0	0.11	0	0.23	0	0.36	0.23	0	0.23	0	0	0	0	0.36	0	0.36	0	0.11	0	0	0	0	0	0	0	0	0	0	0
DVU1469	0	0	0	0	0	0	0	0	0	0.06	0	0	0	0	0	0	0	0	0	0	0	0	0	0	0	0	0	0	0	0	0	0	0	0	0	0	0	0	0	0	0	0	0	0	0	0	0	0	0
DVU0322	0	0	0.07	0	0	0.07	0	0	0	0	0	0	0	0	0	0.15	0	0	0	0	0	0	0	0	0	0	0	0	0	0	0	0	0	0	0	0	0	0	0	0	0	0	0	0	0	0	0	0	0
DVU1109	0	0	0	0	0	0	0	0	0	0	0	0	0	0	0	0	0	0	0	0	0	0	0	0	0	0	0	0	0	0	0	0	0	0	0	0	0	0	0	0	0	0	0	0	0	0	0	0	0
DVU1287	0	0	0	0	0.11	0	0	0	0	0	0	0	0	0	0	0	0	0	0	0	0	0	0	0	0	0	0	0	0	0	0	0	0	0	0	0	0	0	0	0	0	0	0	0	0	0	0	0	0
DVU1917	0	0	0	0	0	0	0	0	0	0	0	0	0	0	0	0.1	0.1	0.1	0	0.1	0	0	0	0.1	0	0	0	0	0	0	0	0	0	0	0	0	0	0	0	0	0	0	0	0	0	0	0	0	0
DVU3276	0.55	0.55	0	0.55	0	0.55	0.55	0.55	0	0	0	0	0	0	0	0.55	0	0	0.55	0.55	0	0.55	0.55	0.55	0	0.55	0.55	0	0.55	0.55	0	0.55	0	0	0	0.55	0	0	0	0	0	0	0	0	0	0	0	0	0.55
DVU0396	0	0	0	0	0	0	0	0	0	0.32	0.32	0	0	0	0	0	0	0	0	0	0	0	0	0	0	0.32	0	0	0.32	0	0	0	0	0	0	0	0	0	0	0	0	0	0	0	0	0	0	0	0
DVU2064	0	0	0	0	0	0	0	0	0.08	0	0	0	0	0	0	0	0	0	0	0	0	0	0	0	0	0	0	0	0	0	0	0	0	0	0	0	0	0	0	0	0	0	0	0	0	0	0	0	0
DVU0404	0.96	0	0	0	0	0.4	0	0	0	0	0.4	0	0	0	0	0	0	0	0	0	0	0.4	0.96	0	0	0	0.4	0	0.4	0.4	0	0	0	0	0	0	0	0	0	0	0	0.4	0	0	0	0	0	0	0.4
DVU1397	0	0	0	0.37	0	0.17	0	0	0	0	0	0	0	0	0	0.17	0	0	0	0	0	0	0	0	0	0	0	0	0.37	0	0	0	0	0.17	0	0	0	0	0	0	0	0	0	0	0	0	0	0	0
DVU0253	0	0	0	0	0	0	0	0	0.1	0.03	0.06	0	0	0	0	0	0	0	0	0	0	0	0	0	0	0	0	0	0	0	0	0	0	0	0	0	0	0	0	0	0	0	0	0	0	0	0	0	0
DVU1328	0	0	0.14	0	0.14	0.14	0.14	0.14	0	0.3	0.14	0.14	0.14	0.14	0.14	0.14	0.14	0.14	0.14	0.14	0	0	0	0.3	0.14	0	0	0	0	0	0	0	0	0	0	0	0	0	0	0	0	0	0.14	0.14	0.14	0	0	0	0
DVU1315	0	0	0.17	0	0.36	0	0	0.17	0.17	0.59	0.17	0	0	0	0.17	0.17	0	0	0.36	0	0	0	0	0.17	0.17	0	0	0	0	0	0	0	0	0	0	0	0	0	0	0	0	0	0	0	0	0	0	0	0
DVU1470	0.34	0	0	0.34	0	0	0	0	0	0	0.34	0	0	0	0	0	0	0	0	0	0	0	0	0	0	0	0	0	0	0	0	0	0	0	0	0	0	0	0	0	0	0	0	0	0	0	0	0	0
DVU1298	0	0	0	0	0.25	0	0.25	0	0	0	0.25	0	0	0	0	0	0.25	0	0	0	0	0	0	0.25	0.25	0	0	0	0	0	0	0	0	0.25	0	0.25	0	0	0	0	0	0	0	0	0	0	0	0	0
DVU2569	0.22	0	0	0.22	0	0.22	0	0	0	0	0	0	0	0	0	0	0	0	0	0	0	0.22	0.22	0	0	0	0	0	0.22	0	0	0	0	0	0	0	0	0	0	0	0	0	0	0	0	0	0	0	0
DVU0848	0	0	0.07	0.07	0	0.07	0.07	0.07	0.07	0.07	0	0	0	0	0	0.07	0.07	0	0	0.07	0	0	0	0.07	0.07	0	0	0	0	0	0	0	0	0	0	0	0	0	0	0	0	0	0	0	0	0	0	0.07	0
DVU0773	0	0	0	0	0	0	0	0	0	0	0	0	0	0	0	0	0	0	0	0	0	0	0	0	0	0	0	0	0	0	0	0	0	0	0	0	0	0	0	0	0	0	0	0	0	0	0	0	0
DVU1932	0.14	0.14	0	0.14	0	0	0	0	0	0.14	0.14	0	0	0	0	0	0	0	0	0	0	0.9	0.67	0	0	0	0.29	0	0.14	1.16	0	0.29	0	0.14	0	1.16	0	1.16	0	0	0	0	0	0	0	0	0	0	0
DVU1044	0	0	0.13	0	0.06	0.06	0.2	0	0	0.13	0.13	0.06	0	0	0.13	0.13	0.13	0	0.06	0.06	0	0	0	0.13	0.06	0.13	0	0	0	0	0	0	0	0	0	0	0	0	0	0	0	0	0	0	0	0	0	0	0
DVU2417	0	0	0	0	0	0	0	0	0	0	0	0	0	0	0	0	0	0	0	0	0	0	0	0	0	0	0	0	0	0	0	0	0	0	0	0	0	0	0	0	0	0	0	0	0	0	0	0	0
DVU2224	0	0	0.9	0.67	0.67	0.67	0.9	1.17	0	0	0	0	0	0	0.67	0.47	0.47	0.29	0.9	0.29	0	0	0	0.9	0.67	0.29	0	0	0.29	0	0	0	0	0	0	0	0	0	0	0	0	0	0	0	0.29	0	1.17	0.9	0
DVU1308	0	0	0	0	0	0	0	0	0	0	0	0	0.28	0	0	0	0	0.28	0	0.28	0.32	0	0	0.28	0.28	0	0	0	0	0	0	0	0	0	0	0	0	0	0	0	0	0	0	0	0	0	0	0	0
DVU1302	0.29	0	0	0	0	0.29	0	0	0	0	0	0	0	0	0	0	0	0	0	0	0	0.29	0.29	0	0	0	0	0	0.29	0	0	0	0	0	0	0	0	0	0	0	0	0	0	0	0	0	0	0	0
DVU1839	0.3	0	0	0	0	0	0	0	0	0.3	0	0	0	0	0	0	0	0	0	0	0	0	0.3	0	0	0	0	0	0	0	0	0	0	0	0	0	0	0	0	0	0	0.3	0	0	0	0	0	0	0
DVU1257	0.34	0	0	0	0	0	0	0	0	0	0	0	0.34	0	0	0	0	0	0	0	0	0.79	0.79	0	0	0	0	0	0	0.79	0	0	0	0	0	0	0	0	0	0	0	0	0	0	0	0	0	0	0
DVU1977	2.18	0	0	0.34	0	3.25	0	0.78	0	0.34	0.78	0	0.78	0	0	0	0	0	0	0	0	1.38	1.38	0	0	0	0.78	0	0.34	0.78	0	0	0	0	0	0	0	0	0	0	0	0.78	0	0	0	0	0	0	0
DVU0650	0	0	0	0	0	0	0	0	0	0.1	0	0	0	0	0	0	0	0	0	0	0	0	0	0	0	0	0	0	0	0	0	0	0	0	0	0	0	0	0	0	0	0	0	0	0	0	0	0	0
DVU0547	0	0	0	0	0	0	0	0	0	0	0	0	0	0	0	0	0	0	0	0	0	0.08	0.08	0	0	0	0.08	0	0	0	0	0	0	0	0	0	0	0	0	0	0	0	0	0	0	0	0	0	0
DVU0019	0.76	0.15	0	0.15	0	0.53	0	0	0	0	0.15	0	0	0	0	0	0	0	0	0	0	0.33	0.15	0	0	0	0.15	0	0	0	0	0	0	0	0	0	0	0	0	0	0	0.15	0	0	0	0	0	0	0
DVU0752	0.11	0	0	0	0	0	0	0	0	0	0	0	0	0	0	0	0	0	0	0	0	0.11	0.11	0	0	0	0	0	0	0.11	0	0	0	0	0	0	0	0	0	0	0	0	0	0	0	0	0	0	0
DVU0107	0.26	0	0	0	0	0	0	0	0	0	0	0	0	0	0	0	0	0	0	0	0	0	0	0	0	0	0	0	0	0	0	0	0	0	0	0	0	0	0	0	0	0	0	0	0	0	0	0	0
DVU2966	0	0	0	0	0	0	0	0	0	0	0	0	0	0	0	0	0	0	0	0	0	0	0	0	0	0	0	0	0	0	0	0	0	0	0	0	0	0	0	0	0	0	0	0	0	0	0	0	0
DVU0386	0	0	0	0	0	0	0	0	0	0	0.12	0	0	0	0	0	0	0	0	0	0	0.12	0.12	0	0	0	0	0	0	0	0	0	0	0	0	0	0	0	0	0	0	0	0	0	0	0	0	0	0
DVU1205	0.42	0	0	0	0	0.42	0	0.42	0	0	0	0	0	0	0	0	0	0	0	0	0	0.42	0.42	0	0	0	0	0	0	0	0	0	0	0	0	0.42	0	0	0	0	0	0	0	0	0	0	0	0	0
DVU1326	0	0	0	0	0	0	0	0	0	0	0	0	0	0	0	0	0	0	0	0	0	0	0	0	0	0	0	0	0	0	0	0	0	0	0	0	0	0	0	0	0	0	0	0	0	0	0	0	0
DVU1873	0.19	0	0	0	0	0.19	0	0.19	0	0	0	0	0	0	0	0	0	0	0	0	0	0.19	0.19	0	0	0	0.19	0	0	0	0	0	0	0	0	0	0	0	0	0	0	0.19	0	0	0	0	0	0	0
DVU0305	0	0	0	0	0	0	0	0	0	0	0	0	0	0	0	0	0	0	0	0	0	0	0	0	0	0	0	0	0	0	0	0	0	0	0	0	0	0	0	0	0	0	0	0	0	0	0	0	0
DVU2572	0	0	0	0	0	0	0	0	0	0	0.38	0	0	0	0	0	0	0	0	0	0	0	0	0	0	0	0	0	0	0	0	0	0	0	0	0	0	0	0	0	0	0	0	0	0	0	0	0	0
DVU3094	0.16	0	0	0	0	0.34	0	0	0	0	0	0	0	0	0	0	0	0	0	0	0	0.16	0	0	0	0	0	0	0	0	0	0	0	0	0	0	0	0	0	0	0	0	0	0	0	0	0	0	0
DVU3162	0	0	0	0	0	0.07	0	0	0	0	0	0	0	0	0	0	0	0	0	0	0	0.07	0	0	0	0	0	0	0	0	0	0	0	0	0	0	0	0	0	0	0	0	0	0	0	0	0	0	0
DVU1817	0	0	0	0	0	0	0	0	0	0	0	0	0	0	0	0	0	0	0	0	0	0	0	0	0	0	0	0	0	0	0	0	0	0	0	0	0	0	0	0	0	0	0	0	0	0	0	0	0
DVU0259	0.23	0	0	0	0	0.52	0	0	0	0	0	0	0	0	0	0	0	0	0	0	0	0.23	0	0	0	0	0	0	0	0	0	0	0	0	0	0	0	0	0	0	0	0	0	0	0	0	0	0	0
DVU2108	0.63	0.63	0.28	0	0.28	0.28	0.28	0.63	0	0.28	0	0	0	0	0	0	0.28	0	0	0	0	0.63	0.63	0	0	0	0	0	0.28	0	0	0	0	0	0	0	0	0	0	0	0	0	0	0	0	0	0	0	0
DVU1937	0	0	0	0	0	0	0	0	0	0	0	0	0	0	0	0	0	0	0	0	0	0.19	0	0	0	0	0	0	0	0	0	0	0	0	0	0	0	0	0	0	0	0	0	0	0	0	0	0	0
DVU2318	0	0	0	0	0	0	0	0	0	0	0	0	0	0	0	0	0	0	0	0	0	0	0	0	0	0	0	0	0	0	0	0	0	0	0	0	0	0	0	0	0	0	0	0	0	0	0	0	0
DVU2481	0	0	0	0	0	0	0	0	0	0	0	0	0	0	0	0	0	0	0	0	0	0	0	0	0	0	0	0	0	0	0	0	0	0	0	0	0	0	0	0	0	0	0	0	0	0	0	0	0
DVU0966	0	0	0	0	0	0	0	0	0	0	0	0	0	0	0	0	0	0	0	0	0	0	0	0	0	0	0	0	0	0	0	0	0	0	0	0	0	0	0	0	0	0	0	0	0	0	0	0	0
DVU0870	0	0	0	0.16	0	0	0	0	0	0	0	0	0	0	0	0	0	0	0	0	0	0	0	0	0	0	0	0	0	0	0	0	0.16	0.35	0	0.56	0	0	0	0	0	0	0	0	0	0	0	0	0
DVU2680	0	0	0	0	0	0	0	0	0	0	0	0	0	0	0	0	0	0	0	0	0	0	0	0	0	0	0	0	0	0	0	0	0	0	0	0	0	0	0	0	0	0	0	0	0	0	0	0	0
DVU1826	0	0	0	0	0	0	0	0	0	0	0	0	0	0	0	0	0	0	0	0	0	0	0	0	0	0	0	0	0	0	0	0	0	0	0	0	0	0	0	0	0	0	0	0	0	0	0	0	0
DVU2297	0.22	0	0	0	0	0.11	0	0	0	0	0.22	0	0	0	0	0	0	0	0	0	0	0.11	0	0	0	0	0	0	0	0	0	0	0	0	0	0	0	0	0	0	0	0	0	0	0	0	0	0	0
DVU1300	0.04	0	0	0	0	0	0	0	0	0	0	0	0	0	0	0	0	0	0	0	0	0	0	0	0	0	0	0	0	0	0	0	0	0	0	0	0	0	0	0	0	0	0	0	0	0	0	0	0
DVU2325	0	0	0	0	0	0	0	0	0	0	0	0	0	0	0	0	0	0	0	0	0	0	0	0	0	0	0	0	0	0	0	0	0	0	0	0	0	0	0	0	0	0	0	0	0	0	0	0	0
DVU1238	0	0	0	0	0	0	0	0	0	0	0	0	0	0	0	0	0	0	0	0	0	0	0	0	0	0	0	0	0	0	0	0	0	0	0	0	0	0	0	0	0	0	0	0	0	0	0	0	0
DVU1375	0.93	0	0	0	0	0.93	0	0	0	0	0	0	0	0	0	0	0	0	0	0	0	0.93	0.39	0	0	0	1.68	0	0	0	0	0	0	0	0	0	0	0	0	0	0	0.39	0	0	0	0	0	0	0
DVU1334	0	0	0	0	0	0	0	0	0	0	0	0	0	0	0	0	0	0	0	0	0	0	0	0	0	0	0	0	0	0	0	0	0	0	0	0	0	0	0	0	0	0	0	0	0	0	0	0	0
DVU1317	0	0	0	0	0	0	0	0.25	0	0	0.25	0	0	0	0	0	0	0	0	0	0	0	0	0	0	0	0	0	0	0	0	0	0	0	0	0	0	0	0	0	0	0	0	0	0	0	0	0	0
DVU0956	0	0	0	0	0	0	0	0	0	0	0	0	0	0	0	0	0	0	0	0	0	0	0	0	0	0	0	0	0	0	0	0	0	0	0	0	0	0	0	0	0	0	0	0	0	0	0	0	0
DVU0504	0	0	0	0	0	0	0	0	0	0	0	0	0	0	0	0	0	0	0	0	0	0	0	0	0	0	0	0	0	0	0	0	0	0	0	0	0	0	0	0	0	0	0	0	0	0	0	0	0
DVU1330	0	0	0	0	0	0	0	0	0	0.23	0	0	0	0	0	0	0	0	0	0	0	0	0	0	0	0	0	0	0	0	0	0	0	0	0	0	0	0	0	0	0	0	0	0	0	0	0	0	0
DVU2222	0	0	0.17	0.17	0.17	0.17	0	0.17	0	0	0	0.17	0	0	0.17	0	0.17	0	0	0	0	0	0	0	0	0	0.17	0	0	0.17	0	0.17	0.17	0.38	0	0.17	0	0.38	0	0	0	0	0	0	0	0	0	0.38	0
DVU0764	0	0	0	0	0	0	0	0	0	0	0	0	0	0	0	0	0	0	0	0	0	0.37	0.37	0	0	0	0	0	0	0	0	0	0	0	0	0	0	0	0	0	0	0	0	0	0	0	0	0	0
DVU1299	0	0	0	0	0	0	0	0	0	0	0	0	0	0	0	0	0	0	0	0	0	0	0.19	0	0	0	0	0	0	0	0	0	0	0	0	0	0	0	0	0	0	0	0	0	0	0	0	0	0
DVU1792	0	0	0	0	0	0	0	0	0	0	0	0	0	0	0	0	0	0	0	0	0	0	0	0	0	0	0	0	0	0	0	0	0	0	0	0	0	0	0	0	0	0	0	0	0	0	0	0	0
DVU3242	0	0	0	0	0	0	0	0	0	0	0	0	0	0	0	0	0	0	0	0	0	0	0	0	0	0	0	0	0	0	0	0	0	0	0	0	0	0	0	0	0	0	0	0	0	0	0	0	0
DVU2973	0	0	0	0	0	0	0	0	0	0	0	0	0	0	0	0	0	0	0	0	0	0	0	0	0	0	0	0	0	0	0	0	0	0	0	0	0	0	0	0	0	0	0	0	0	0	0	0	0
DVU0700	0	0	0	0	0	0	0	0	0	0	0	0	0	0	0	0	0	0	0	0	0	0	0	0	0	0	0	0	0	0	0	0	0	0	0	0	0	0	0	0	0	0	0	0	0	0	0	0	0
DVU0943	0	0	0	0	0	0	0	0.05	0.05	0	0	0	0	0	0	0	0	0	0	0	0	0	0	0	0	0	0	0	0	0	0	0	0	0	0	0	0	0	0	0	0	0	0	0	0	0	0	0	0
DVU2105	0	0	0.2	0.44	0.2	0.2	0	0	0	0	0	0	0	0	0	0	0	0	0	0	0	0	0	0	0	0	0	0	0	0	0	0	0	0	0	0	0	0	0	0	0	0	0	0	0	0	0	0	0
DVU0850	0	0	0	0	0	0	0	0	0	0	0	0	0	0	0	0	0	0	0	0	0	0	0	0	0.08	0.08	0	0	0	0	0	0	0	0	0	0	0	0	0	0	0	0	0	0	0	0	0	0	0
DVU1065	0	0	0	0	0	0	0	0	0	0	0	0	0	0	0	0	0	0	0	0	0	0	0	0	0	0	0	0	0	0	0	0	0	0	0	0	0	0	0	0	0	0	0	0	0	0	0	0	0
DVU1458	0	0	0	0	0	0	0	0	0	0	0	0	0	0	0	0	0	0	0	0	0	0	0	0	0	0	0	0	0	0	0	0	0	0	0	0	0	0	0	0	0	0	0	0	0	0	0	0	0
DVU2077	0	0	0	0.1	0	0	0	0	0.05	0.1	0.1	0	0	0	0	0	0	0	0	0	0	0	0	0	0	0	0	0	0	0	0	0	0	0	0	0.05	0	0	0	0	0	0	0	0	0	0	0	0	0
DVU2432	0	0	0	0.02	0.02	0	0.02	0.02	0	0	0	0	0	0	0	0	0	0	0	0	0	0	0	0.02	0	0	0.02	0	0	0	0	0	0	0	0	0	0	0	0	0	0	0	0	0	0	0	0	0	0
DVU1887	0	0	0	0	0	0	0	0	0	0	0	0	0	0	0	0	0	0	0	0	0	0	0	0	0	0	0	0	0.05	0	0	0	0	0	0	0	0	0	0	0	0	0	0	0	0	0	0	0	0
DVU1594	0	0	0	0	0	0	0	0	0	0	0	0	0.04	0	0.04	0	0	0	0	0	0	0	0	0	0	0	0	0	0.04	0	0	0	0	0	0	0	0	0.04	0	0	0	0	0	0	0	0	0	0	0
DVU1885	0	0	0	0	0	0	0	0	0	0	0	0	0	0	0	0	0	0	0	0	0	0	0	0	0	0	0	0	0	0	0	0	0	0	0	0	0	0	0	0	0	0	0	0	0	0	0	0	0
DVU0162	0	0	0	0	0	0	0	0	0	0	0	0	0	0	0	0	0	0	0	0	0	0	0	0	0	0	0	0	0	0	0	0	0	0.03	0	0	0	0	0	0	0	0	0	0	0	0	0	0	0.03
DVU2346	0	0	0	0	0	0	0	0	0	0	0	0	0	0	0	0	0	0	0	0	0	0	0	0	0	0	0	0	0	0	0	0	0	0	0	0	0	0	0	0	0	0	0	0	0	0	0	0	0
DVU0861	0	0	0	0	0	0	0	0	0.08	0	0	0	0	0	0	0	0	0	0	0	0	0	0	0	0	0	0	0	0	0	0	0	0	0	0	0	0	0	0	0	0	0	0	0	0	0	0	0	0
DVU2270	0	0	0	0	0	0	0	0	0	0	0	0	0	0	0	0	0	0	0	0	0	0	0	0	0	0	0	0	0	0	0	0	0	0	0	0	0	0	0	0	0	0	0	0	0	0	0	0	0
DVU0747	0	0	0	0	0	0	0	0	0	0	0	0	0	0	0	0	0	0	0	0	0	0	0	0	0	0	0	0	0	0	0	0	0	0	0	0	0	0	0	0	0	0	0	0	0	0	0	0	0
DVU2902	0	0	0	0	0	0	0	0	0	0	0	0	0	0	0	0	0	0	0	0	0	0	0	0	0	0	0	0	0	0	0	0	0	0	0	0	0	0	0	0	0	0	0	0	0	0	0	0	0
DVU1539	0	0	0	0	0	0	0	0	0	0	0	0	0	0	0	0	0	0	0	0	0	0	0	0	0	0	0	0	0	0	0	0	0	0	0	0	0	0	0	0	0	0	0	0	0	0	0	0	0
DVU2576	0	0	0	0	0	0	0	0	0	0	0	0	0	0	0	0	0	0	0	0	0	0	0	0	0	0	0	0	0	0	0	0	0	0	0	0	0	0	0	0	0	0	0	0	0	0	0	0	0
DVU2405	0	0	0	0	0	0	0	0	0	0	0	0	0	0	0	0	0	0	0	0	1.17	1.69	1.69	1.31	1.14	1.14	0.7	0	0.7	0	0	0	0	0	0	0	0	0	0.58	0.19	1.14	0.99	0.99	1.31	0.84	0.7	0	0	0
DVU1283	0	0	0	0	0	0	0	0	0	0	0	0	0	0	0	0.1	0	0	0	0	0	0	0	0	0	0	0	0	0	0	0	0	0	0	0	0	0	0	0	0	0	0	0	0	0	0	0	0	0
DVU2427	0	0	0	0	0	0	0	0	0	0	0	0	0	0	0	0.14	0	0	0	0	0	0	0	0	0	0	0	0	0	0	0	0	0	0	0	0.14	0	0	0	0	0	0	0	0	0	0	0	0	0
DVU2111	0	0	0	0	0	0	0	0	0	0	0	0	0	0	0	0	0	0	0	0	0	0	0	0	0	0	0	0	0	0	0	0	0	0	0	0	0	0	0	0	0	0	0	0	0	0	0	0	0
DVU0242	0	0	0	0	0	0	0	0	0	0	0	0	0	0	0	0	0	0	0	0	0	0	0	0	0	0	0	0	0	0	0	0	0	0	0	0	0	0	0	0	0	0	0	0	0	0	0	0	0
DVU0056	0	0	0	0	0	0	0	0	0	0	0	0	0	0	0	0	0	0	0	0	0	0	0	0	0	0	0	0	0	0	0	0	0	0	0	0	0	0	0	0	0	0	0	0	0	0	0	0	0
DVU1789	0	0	0	0	0	0	0	0	0	0	0	0	0	0	0	0	0	0	0	0	0	0	0	0	0	0	0	0	0	0	0	0	0	0	0	0	0	0	0	0	0	0	0	0	0	0	0	0	0
DVU0152	0	0	0	0	0	0	0	0	0	0	0	0	0	0	0	0	0	0	0	0	0	0	0	0	0	0	0	0	0	0	0	0	0	0	0	0	0	0	0	0	0	0	0	0	0	0	0	0	0
DVU0780	0	0	0	0	0	0	0	0	0	0	0	0	0	0	0	0	0	0	0	0	0	0	0	0	0	0	0	0	0	0	0	0	0	0	0.24	0	0	0	0	0	0	0	0	0	0	0	0	0	0
DVU3246	0	0	0	0	0	0	0	0	0	0	0	0	0	0	0	0	0	0	0	0	0	0	0	0	0	0	0	0	0	0	0	0	0	0	0	0	0	0	0	0	0	0	0	0	0	0	0	0	0
DVU0169	0.18	0	0	0	0	0.12	0	0	0	0	0	0	0	0	0	0	0	0	0	0	0	0.12	0.06	0	0	0	0.18	0	0	0	0	0	0	0	0	0	0	0	0	0	0	0.06	0	0	0	0	0	0	0
DVU1378	0.09	0	0	0	0	0	0	0	0	0	0	0	0.09	0	0	0	0	0	0	0	0	0.3	0.3	0	0	0	0.19	0	0	0	0	0	0	0	0	0	0	0	0	0	0	0	0	0	0	0	0	0	0
DVU3384	0.18	0	0	0	0	0.18	0	0	0	0	0	0	0	0	0	0	0	0	0	0	0	0.4	0.4	0	0	0	0	0	0	0	0	0	0	0	0	0	0	0	0	0	0	0	0	0	0	0	0	0	0
DVU2398	0	0	0	0	0	0	0	0	0	0	0	0	0	0	0	0	0	0	0	0	0	0.19	0	0.19	0.19	0.19	0.19	0	0	0	0	0	0	0	0	0	0	0	0	0	0	0	0	0	0	0	0	0	0
DVU3030	0.07	0	0	0	0	0	0	0	0	0	0	0	0	0	0	0	0	0	0	0	0	0.07	0.07	0	0	0	0.07	0	0	0	0	0	0	0	0	0	0	0	0	0	0	0	0	0	0	0	0	0	0
DVU3171	0	0.24	0	0	0	0	0	0	0	0	0	0	0	0	0	0	0	0	0	0	0	0.24	0	0	0	0	0	0	0	0	0	0	0	0	0	0	0	0	0	0	0	0	0	0	0	0	0	0	0
DVU2347	0.08	0	0	0	0	0	0	0	0	0	0	0	0	0	0	0	0	0	0	0	0	0.08	0	0	0	0	0	0	0	0	0	0	0	0	0	0	0	0	0	0	0	0	0	0	0	0	0	0	0
DVU1204	0	0	0	0	0	0	0	0	0	0	0	0	0	0	0	0	0	0	0	0	0	0	0	0	0	0	0	0	0	0	0	0	0	0	0	0	0	0	0	0	0	0	0	0	0	0	0	0	0
DVU1218	0	0	0	0	0	0	0	0	0	0	0	0	0	0	0	0	0	0	0	0	0	0	0	0	0	0	0	0	0	0	0	0	0	0	0	0	0	0	0	0	0	0	0	0	0	0	0	0	0
DVU0712	0	0	0	0	0	0	0	0	0	0	0	0	0	0	0	0	0	0	0	0	0	0.08	0.08	0	0	0	0.08	0	0	0	0	0	0	0	0	0	0	0	0	0	0	0.08	0	0	0	0	0	0	0
DVU0566	0	0	0.17	0.17	0	0.17	0.17	0.17	0	0.17	0.36	0	0	0	0.36	0.17	0.17	0.17	0	0.17	0	0	0	0	0	0	0	0	0	0	0	0	0	0.17	0	0.17	0	0	0	0	0	0	0	0	0	0	0	0	0
DVU0462	0	0	0	0	0	0	0	0	0	0	0	0	0	0	0	0	0	0	0	0	0	0	0	0	0	0	0	0	0	0	0	0	0	0	0	0	0	0	0	0	0	0	0	0	0	0	0	0	0
DVU3113	0	0	0	0	0	0	0	0	0	0	0	0	0	0	0	0	0	0	0	0	0	0	0	0	0	0	0	0	0	0	0	0	0	0	0	0	0	0	0	0	0	0	0	0	0	0	0	0	0
DVU2402	0	0	0	0	0	0	0	0	0	0	0	0	0	0	0	0	0	0	0	0	0	0	0	0.09	0.09	0.09	0.05	0	0.05	0	0	0	0	0	0	0	0	0	0	0	0	0	0	0	0	0	0	0	0
DVU2072	0	0	0	0	0	0	0	0	0	0	0	0	0	0	0	0	0	0	0	0	0	0	0	0	0	0	0	0	0	0	0	0	0	0	0	0	0	0	0	0	0	0	0	0	0	0	0	0	0
DVU2879	0	0	0	0	0	0	0	0	0	0	0	0	0	0	0	0	0	0	0	0	0	0	0	0	0	0	0	0	0	0	0	0	0	0	0	0	0	0	0	0	0	0	0	0	0	0	0	0	0
DVU2420	0	0	0	0	0	0	0	0	0	0	0	0	0	0	0	0	0	0	0	0	0	0	0	0	0	0	0	0	0	0	0	0	0	0	0	0	0	0	0	0	0	0	0	0	0	0	0	0	0
DVU0839	0	0	0	0.38	0.38	0.38	0.38	0	0	0	0	0	0	0	0	0	0.38	0	0.38	0.38	0	0	0	0	0	0	0	0	0	0	0	0	0	0	0	0	0	0	0	0	0	0	0	0	0	0	0	0	0
DVU0465	0	0	0	0	0.06	0	0	0	0	0	0	0	0	0	0.06	0	0.06	0	0	0	0	0	0	0.06	0	0	0	0	0	0	0	0	0	0	0	0.06	0	0	0	0	0	0	0	0	0	0	0	0	0
DVU2464	0	0	0	0	0	0	0	0	0	0	0	0	0	0	0	0	0	0	0	0	0	0	0	0	0	0	0	0	0	0	0	0	0	0	0	0	0	0	0	0	0	0	0	0	0	0	0	0	0
DVU2983	0	0	0	0	0	0	0	0	0	0	0	0	0	0	0	0	0	0	0	0	0	0	0	0	0	0	0	0	0	0	0	0	0	0	0	0	0	0	0	0	0	0	0	0	0	0	0	0	0
DVU2055	0	0	0	0	0	0	0	0	0	0	0	0	0	0	0	0	0	0	0	0	0	0	0	0	0	0	0	0	0	0	0	0	0	0	0	0	0	0	0	0	0	0	0	0	0	0	0	0	0
DVU2291	0	0	0	0.08	0	0.08	0	0	0	0	0.08	0	0	0	0	0	0	0	0	0	0	0	0	0	0.08	0	0	0	0	0	0	0	0	0.08	0	0	0	0	0	0	0	0	0	0	0	0	0	0	0
DVU2290	0	0	0	0	0	0	0	0	0	0	0	0	0	0	0	0	0	0	0	0	0	0	0	0	0.17	0	0	0	0	0	0	0	0	0	0	0	0	0	0	0	0	0	0	0	0	0	0	0	0
DVU0671	0	0	0	0	0	0	0	0	0	0	0	0	0	0	0	0	0	0	0	0	0	0	0	0	0	0	0	0	0	0	0	0	0	0	0	0	0	0	0	0	0	0	0	0	0	0	0	0	0
DVU0724	0	0	0	0	0	0	0	0	0	0	0	0	0.07	0.07	0	0	0	0	0	0	0.08	0	0	0	0	0	0	0	0	0.07	0	0	0	0	0	0	0	0	0	0	0	0.07	0	0	0	0	0	0	0
DVU1577	0	0	0	0	0	0	0	0	0	0	0	0	0	0	0	0	0	0	0	0	0	0	0	0	0	0	0	0	0	0	0	0	0	0	0	0	0	0	0	0	0	0	0	0	0	0	0.17	0.38	0.17
DVU3185	0	0.24	1.89	2.57	3.74	3.11	3.41	4.08	0	0.07	0.15	8.61	5.29	6.24	6.24	12.68	11.75	17.15	10.88	14.76	0	0	0	0	0	0	0	0	0	0	0	0	0	0	0	0	0	0	0	0	0	0	0	0	0	0	0.24	0.53	0
DVU0727	0	0	0	0	0	0	0	0	0	0	0	0	0	0	0	0	0	0	0	0	0	0	0	0	0	0	0	0	0	0	0	0	0	0	0	0	0	0	0	0	0	0	0	0	0	0	0.14	0	0
DVU0321	0.12	0.12	0	0	0	0.12	0	0	0	0	0	0	0	0	0	0	0	0	0	0	0	0	0	0	0	0	0	0	0	0	0	0	0	0	0	0	0	0	0	0	0	0	0	0	0	0	0	0	0.12
DVU3212	0	0	0	0	0	0	0	0	0	0	0	0	0	0	0	0	0	0	0	0	0	0	0	0	0	0	0	0	0	0	0	0	0	0	0	0	0	0	1.31	1.29	4.65	2.34	6.74	7.59	7.59	8.06	0	0	0
DVU0090	0	0	0	0	0	0	0	0	0	0	0	0	0	0	0	0	0	0	0	0	0	0	0	0	0	0	0	0	0	0	0	0	0	0	0	0	0	0	0	0	0	0	0	0.09	0.09	0	0	0	0
DVU0341	0	0	0	0	0	0	0	0	0	0	0	0	0	0	0	0	0	0	0	0	0	0	0	0	0	0	0	0	0	0.12	0	0	0	0.12	0	0.12	0	0	0	0	0	0	0	0.12	0	0	0	0	0
DVU1027	0	0	0.1	0	0	0	0	0	0	0	0	0	0	0	0	0.1	0	0	0.1	0	0	0	0	0	0	0.1	0	0	0	0	0	0	0	0	0	0	0	0	0	0	0.1	0	0	0	0	0	0	0	0
DVU3338	0	0	0	0	0	0	0	0	0	0	0	0	0	0	0	0	0	0	0	0	0	0	0	0	0	0	0	0	0	0	0	0	0	0	0	0	0	0	0	0	0.05	0	0	0	0	0	0	0	0
DVU2382	0	0	0	0	0	0	0	0	0	0	0	0	0	0	0	0	0	0	0	0	0	0	0	0	0	0	0	0	0	0	0	0	0	0	0	0	0	0.07	0	0	0	0	0	0	0	0	0	0	0
DVU0323	0	0	0	0	0	0	0	0	0	0	0	0	0	0	0	0	0	0	0	0	0	0	0	0	0	0	0	0	0	0	0	0	0	0.11	0	0.11	0	0	0	0	0	0	0	0	0	0	0	0	0
DVU1580	0	0	0	0	0	0	0	0	0	0	0	0	0	0	0	0	0	0	0	0	0	0	0	0	0	0	0	0	0	0.47	0	0	0	0.21	0	0.47	0	0	0	0	0	0	0	0	0	0	0	0	0
DVU0276	0	0	0	0	0	0	0	0	0	0	0	0	0	0	0	0	0	0	0	0	0	0	0	0	0	0	0	0	0	0	0	0	0	0	0	0.24	0	0	0	0	0	0	0	0	0	0	0	0	0
DVU0024	0	0	0	0	0	0	0	0	0	0	0	0	0	0	0	0	0	0	0	0	0	0	0	0	0	0	0	0	0	0	0	0	0	0	0	0.6	0	0	0	0	0	0	0	0	0	0	0	0	0
DVU1745	0	0	0	0	0	0	0	0	0	0	0	0	0	0	0	0	0	0	0	0	0	0	0	0	0	0	0	0	0	0	0	0	0	0	0	0.17	0	0	0	0	0	0	0	0	0	0	0	0	0
DVU1038	0	0	0	0	0	0	0	0	0	0	0	0	0	0	0	0	0	0	0	0	0	0	0	0	0	0	0	0	0	0	0	0	0	0	0	0.13	0	0	0	0	0	0	0	0	0	0	0	0	0
DVU3204	0	0	0.07	0	0	0	0	0	0	0	0	0	0	0	0	0	0	0	0	0	0	0	0	0	0	0	0	0	0	0	0	0	0	0	0	0.07	0	0	0	0	0	0	0	0	0	0	0	0	0
DVU0461	0	0	0	0	0	0	0	0	0	0.1	0	0	0	0	0	0	0	0	0	0	0	0	0	0	0	0	0	0	0	0	0	0	0	0	0	0.1	0	0	0	0	0	0	0	0	0	0	0	0	0
DVU1568	0	0	0	0	0	0	0	0	0	0.17	0	0	0	0	0	0	0	0	0	0	4.04	0.89	1.6	1.6	3.18	3.18	2.57	0	2.57	0	0	0	0	0	0	0	0	0	0	0	0	0	0	0	0	0	0	0	0
DVU3237	0	0	0	0	0	0	0	0	0	0	0	0	0	0	0	0	0	0	0	0	0	0	0	0	0	0	0	0	0.04	0	0	0	0	0	0	0	0	0	0	0	0	0	0	0	0	0	0	0	0
DVU1574	0.16	0	0	0.16	0	0.16	0	0	0	0	0	0	0	0	0	0	0	0	0	0	0	0.16	0.16	0	0	0	0	0	0.16	0	0	0	0	0	0	0	0	0	0	0	0	0	0	0	0	0	0	0	0
DVU0622	0	0	0	0	0	0	0	0	0	0	0	0	0	0	0	0	0	0	0	0	0	0	0	0	0	0	0.04	0	0	0	0	0	0	0	0	0	0	0	0	0	0	0	0	0	0	0	0	0	0
DVU3350	0	0	0	0	0	0	0	0	0	0	0	0	0	0	0	0	0	0	0	0	0	0	0	0	0	0	0.41	0	0	0	0	0	0	0	0	0	0	0	0	0	0	0	0	0	0	0	0	0	0
DVU1466	0	0	0	0	0	0	0	0	0	0	0	0	0	0	0	0	0	0	0	0	0	0	0	0	0	0	0.1	0	0	0	0	0	0	0	0	0	0	0	0	0	0	0	0	0	0	0	0	0	0
DVU0460	0	0	0	0	0	0	0	0	0	0	0	0	0	0	0	0	0	0	0	0	0	0.25	0.12	0	0	0	0.12	0	0	0	0	0	0	0	0	0	0	0	0	0	0	0	0	0	0	0	0	0	0
DVU2984	0	0	0	0	0	0	0	0	0	0	0	0	0	0	0	0	0	0	0	0	0	0	0	0	0	0.09	0	0	0	0	0	0	0	0	0	0	0	0	0	0	0	0	0	0	0	0	0	0	0
DVU2364	0	0	0.08	0	0.08	0	0	0	0	0.08	0.08	0	0	0	0.08	0	0.08	0	0	0	0	0	0	0	0	0.08	0	0	0	0	0	0	0	0	0	0	0	0	0	0	0	0	0	0	0	0	0	0	0
DVU1303	0	0	0	0	0	0	0	0	0	0.15	0	0	0	0	0	0	0	0	0	0	0	0	0	0.15	0	0.15	0	0	0	0	0	0	0	0	0	0	0	0	0	0	0	0	0	0	0	0	0	0	0
DVU0715	0	0	0	0	0	0	0	0	0	0	0	0	0	0	0	0	0	0	0	0	0	0	0	0	0	0.12	0	0	0	0	0	0	0	0	0	0	0	0	0	0	0	0	0	0	0	0	0	0	0
DVU1406	0	0	0	0	0	0	0	0	0	0	0	0	0	0	0	0	0	0	0	0	0	0	0	0	0	0.09	0	0	0	0	0	0	0	0	0	0	0	0	0	0	0	0	0	0	0	0	0	0	0
DVU2013	0.05	0	0	0	0	0	0	0	0	0	0	0	0	0	0	0	0	0	0	0	0	0.05	0	0	0	0	0	0	0	0	0	0	0	0	0	0	0	0	0	0	0	0	0	0	0	0	0	0	0
DVU1795	0	0	0	0	0	0	0	0	0	0.36	0	0	0	0	0	0	0	0	0	0	0	0.36	0	0	0	0	0	0	0	0	0	0	0	0	0	0	0	0	0	0	0	0	0	0	0	0	0	0	0
DVU0891	0	0	0	0	0.07	0	0	0.07	0	0	0	0	0	0	0	0	0.07	0	0	0.07	0	0	0	0	0	0	0	0	0	0	0	0	0	0	0	0	0	0	0	0	0	0	0	0	0	0	0	0	0
DVU1475	0	0	0	0	0	0	0	0	0	0	0	0	0	0	0	0	0	0	0.13	0	0	0	0	0	0	0	0	0	0	0	0	0	0	0	0	0	0	0	0	0	0	0	0	0	0	0	0	0	0
DVU2153	0	0	0	0	0	0	0	0	0	0	0	0	0.02	0	0	0	0	0	0.02	0	0	0	0	0	0	0	0	0	0	0	0	0	0	0	0	0	0	0	0	0	0	0	0	0	0	0	0	0	0
DVU3261	0	0	0	0	0	0	0	0	0	0	0	0	0	0	0	0	0	0.14	0	0	0	0	0	0	0	0	0	0	0	0	0	0	0	0	0	0	0	0	0	0	0	0	0	0	0	0	0	0	0
DVU3195	0	0	0	0	0	0	0	0	0	0	0	0	0	0	0	0	0	0.06	0	0	0	0	0	0	0	0	0	0	0	0	0	0	0	0	0	0	0	0	0	0	0	0	0	0	0	0	0	0	0
DVU0645	0	0	0	0	0.05	0	0	0.05	0	0	0	0	0	0	0	0	0.05	0	0	0	0	0	0	0	0	0	0	0	0	0	0	0	0	0	0	0	0	0	0	0	0	0	0	0	0	0	0	0	0
DVU3347	0	0	0.18	0.18	0.18	0	0.18	0	0	0	0	0	0	0	0	0.18	0	0	0	0	0	0	0	0	0	0	0	0	0	0	0	0	0	0	0	0	0	0	0	0	0	0	0	0	0	0	0	0	0
DVU1609	0	0	0	0	0	0	0	0	0	0	0	0.12	0	0	0	0	0	0	0	0	0	0	0	0	0	0	0	0	0	0	0	0	0	0	0	0	0	0	0	0	0	0	0	0	0	0	0	0	0
DVU2100	0	0	0	0	0	0	0	0	0	0.23	1.31	0	0	0	0	0	0	0	0	0	0	0	0	0	0	0	0	0	0	0	0	0	0	0	0	0	0	0	0	0	0	0	0	0	0	0	0	0	0
DVU1228	0.19	0	0	0	0	0	0	0	0	0	0.41	0	0	0	0	0	0	0	0	0	0	0	0	0	0	0	0	0	0	0	0	0	0	0	0	0	0	0	0	0	0	0	0	0	0	0	0	0	0
DVU2556	0	0	0	0	0	0	0	0	1.46	0.25	0.25	0	0	0	0	0	0	0	0	0	0	0	0	0	0	0	0	0	0	0	0	0	0	0	0	0	0	0	0	0	0	0	0	0	0	0	0	0	0
DVU1876	0	0	0	0	0	0	0	0	0.45	0.32	0.2	0	0	0	0	0	0	0	0	0	0	0	0	0	0	0	0	0	0	0	0	0	0	0	0	0	0	0	0	0	0	0	0	0	0	0	0	0	0
DVU3243	0	0	0	0	0	0	0	0	0.47	0.47	0.17	0	0	0	0	0	0	0	0	0	0	0	0	0	0	0	0	0	0	0	0	0	0	0	0	0	0	0	0	0	0	0	0	0	0	0	0	0	0
DVU2543	0	0	0	0	0	0	0	0	0	0.32	0.18	0	0	0	0	0	0	0	0	0	0	0	0	0	0	0	0	0	0	0	0	0	0	0	0	0	0	0	0	0	0	0	0	0	0	0	0	0	0
DVU0812	0	0	0	0	0	0	0	0	0.82	1.45	0.56	0	0	0	0	0	0	0	0	0	0	0	0	0	0	0	0	0	0	0	0	0	0	0	0	0	0	0	0	0	0	0	0	0	0	0	0	0	0
DVU0958	0	0	0	0	0	0	0	0	0	0.41	0.41	0	0	0	0	0	0	0	0	0	0	0	0	0	0	0	0	0	0	0	0	0	0	0	0	0	0	0	0	0	0	0	0	0	0	0	0	0	0
DVU0881	0	0	0	0	0	0	0	0	0	0.04	0.04	0	0	0	0	0	0	0	0	0	0	0	0	0	0	0	0	0	0	0	0	0	0	0	0	0	0	0	0	0	0	0	0	0	0	0	0	0	0
DVU3330	0	0	0	0	0	0	0	0	1.54	0.86	0.36	0	0	0	0	0	0	0	0	0	0	0	0	0	0	0	0	0	0	0	0	0	0	0	0	0	0	0	0	0	0	0	0	0	0	0	0	0	0
DVU2535	0	0	0	0	0	0	0	0	0	0	0.25	0	0	0	0	0	0	0	0	0	0	0	0	0	0	0	0	0	0	0	0	0	0	0	0	0	0	0	0	0	0	0	0	0	0	0	0	0	0
DVU1310	0	0	0	0	0	0	0.23	0	0	0	0.23	0	0	0	0	0	0	0	0	0	0	0	0	0	0	0	0	0	0	0	0	0	0	0	0	0	0	0	0	0	0	0	0	0	0	0	0	0	0
DVU2529	0	0	0	0	0	0	0	0	0.17	0.17	0.08	0	0	0	0	0	0	0	0	0	0	0	0	0	0	0	0	0	0	0	0	0	0	0	0	0	0	0	0	0	0	0	0	0	0	0	0	0	0
DVU0979	0	0	0	0	0	0	0	0	0	0	0.09	0	0	0	0	0	0	0	0	0	0	0	0	0	0	0	0	0	0	0	0	0	0	0	0	0	0	0	0	0	0	0	0	0	0	0	0	0	0
DVU0995	0	0	0	0	0	0	0	0	0	0	0.16	0	0	0	0	0	0	0	0	0	0	0	0	0	0	0	0	0	0	0	0	0	0	0	0	0	0	0	0	0	0	0	0	0	0	0	0	0	0
DVU1584	0	0	0	0	0	0	0	0	0	0.08	0.08	0	0	0	0	0	0	0	0	0	0	0	0	0	0	0	0	0	0	0	0	0	0	0	0	0	0	0	0	0	0	0	0	0	0	0	0	0	0
DVU3355	0	0	0	0	0	0	0	0	0	0	0.12	0	0	0	0	0	0	0	0	0	0	0	0	0	0	0	0	0	0	0	0	0	0	0	0	0	0	0	0	0	0	0	0	0	0	0	0	0	0
DVU2079	0	0	0	0	0	0	0	0	0	0	0.03	0	0	0	0	0	0	0	0	0	0	0	0	0	0	0	0	0	0	0	0	0	0	0	0	0	0	0	0	0	0	0	0	0	0	0	0	0	0
DVU0463	0	0	0	0	0	0	0	0	0.15	0.15	0	0	0	0	0	0	0	0	0	0	0	0	0	0	0	0	0	0	0	0	0	0	0	0	0	0	0	0	0	0	0	0	0	0	0	0	0	0	0
DVU1875	0	0	0	0	0	0	0	0	0.66	0.66	0	0	0	0	0	0	0	0	0	0	0	0	0	0	0	0	0	0	0	0	0	0	0	0	0	0	0	0	0	0	0	0	0	0	0	0	0	0	0
DVU1690	0	0	0	0	0	0	0	0	0	0.34	0	0	0	0	0	0	0	0	0	0	0	0	0	0	0	0	0	0	0	0	0	0	0	0	0	0	0	0	0	0	0	0	0	0	0	0	0	0	0
DVU2981	0	0	0	0	0	0	0	0	0	0.06	0	0	0	0	0	0	0	0	0	0	0	0	0	0	0	0	0	0	0	0	0	0	0	0	0	0	0	0	0	0	0	0	0	0	0	0	0	0	0
DVU0683	0	0	0	0	0	0	0	0	0	0.1	0	0	0	0	0	0	0	0	0	0	0	0	0	0	0	0	0	0	0	0	0	0	0	0	0	0	0	0	0	0	0	0	0	0	0	0	0	0	0
DVU2076	0	0	0	0	0	0	0	0	0.1	0.2	0	0	0	0	0	0	0	0	0	0	0	0	0	0	0	0	0	0	0	0	0	0	0	0	0	0	0	0	0	0	0	0	0	0	0	0	0	0	0
DVU0418	0	0	0	0	0	0	0	0	0	0.15	0	0	0	0	0	0	0	0	0	0	0	0	0	0	0	0	0	0	0	0	0	0	0	0	0	0	0	0	0	0	0	0	0	0	0	0	0	0	0
DVU2938	0	0	0	0	0	0	0	0	0	0.08	0	0	0	0	0	0	0	0	0	0	0	0	0	0	0	0	0	0	0	0	0	0	0	0	0	0	0	0	0	0	0	0	0	0	0	0	0	0	0
DVU0002	0	0	0	0.08	0	0	0	0	0	0.08	0	0	0	0	0	0	0	0	0	0	0	0	0	0	0	0	0	0	0	0	0	0	0	0	0	0	0	0	0	0	0	0	0	0	0	0	0	0	0
DVU0493	0	0	0	0	0	0	0	0	0.72	0.31	0	0	0	0	0	0	0	0	0	0	0	0	0	0	0	0	0	0	0	0	0	0	0	0	0	0	0	0	0	0	0	0	0	0	0	0	0	0	0
DVU1622	0	0	0	0	0	0	0	0	0	0.11	0	0	0	0	0	0	0	0	0	0	0	0	0	0	0	0	0	0	0	0	0	0	0	0	0	0	0	0	0	0	0	0	0	0	0	0	0	0	0
DVU2774	0	0	0	0	0	0	0	0	0	0.28	0	0	0	0	0	0	0	0	0	0	0	0	0	0	0	0	0	0	0	0	0	0	0	0	0	0	0	0	0	0	0	0	0	0	0	0	0	0	0
DVU3121	0	0	0	0	0	0	0	0	0	0.08	0	0	0	0	0	0	0	0	0	0	0	0	0	0	0	0	0	0	0	0	0	0	0	0	0	0	0	0	0	0	0	0	0	0	0	0	0	0	0
DVU1090	0	0	0	0	0	0	0	0	0	0.09	0	0	0	0	0	0	0	0	0	0	0	0	0	0	0	0	0	0	0	0	0	0	0	0	0	0	0	0	0	0	0	0	0	0	0	0	0	0	0
DVU1782	0	0	0	0	0	0	0	0	0.06	0	0	0	0	0	0	0	0	0	0	0	0	0	0	0	0	0	0	0	0	0	0	0	0	0	0	0	0	0	0	0	0	0	0	0	0	0	0	0	0
DVU1880	0	0	0	0	0	0	0	0	0.15	0	0	0	0	0	0	0	0	0	0	0	0	0	0	0	0	0	0	0	0	0	0	0	0	0	0	0	0	0	0	0	0	0	0	0	0	0	0	0	0
DVU1321	0	0	0	0	0	0	0	0	0.58	0	0	0	0	0	0	0	0	0	0	0	0	0	0	0	0	0	0	0	0	0	0	0	0	0	0	0	0	0	0	0	0	0	0	0	0	0	0	0	0
DVU2057	0	0	0	0	0	0	0	0	0.06	0	0	0	0	0	0	0	0	0	0	0	0	0	0	0	0	0	0	0	0	0	0	0	0	0	0	0	0	0	0	0	0	0	0	0	0	0	0	0	0
DVU0597	0	0	0	0	0	0	0	0	0.05	0	0	0	0	0	0	0	0	0	0	0	0	0	0	0	0	0	0	0	0	0	0	0	0	0	0	0	0	0	0	0	0	0	0	0	0	0	0	0	0
DVU3199	0	0	0	0	0	0.31	0	0	0	0	0	0	0	0	0	0	0	0	0	0	0	0	0	0	0	0	0	0	0	0	0	0	0	0	0	0	0	0	0	0	0	0	0	0	0	0	0	0	0
DVU2226	0	0	0	0	0.06	0	0	0	0	0	0	0	0	0	0	0	0	0	0	0	0	0	0	0	0	0	0	0	0	0	0	0	0	0	0	0	0	0	0	0	0	0	0	0	0	0	0	0	0
DVU3155	0	0	0	0.03	0	0	0	0	0	0	0	0	0	0	0	0	0	0	0	0	0	0	0	0	0	0	0	0	0	0	0	0	0	0	0	0	0	0	0	0	0	0	0	0	0	0	0	0	0
DVU2640	0	0	0	0.12	0	0	0	0	0	0	0	0	0	0	0	0	0	0	0	0	0	0	0	0	0	0	0	0	0	0	0	0	0	0	0	0	0	0	0	0	0	0	0	0	0	0	0	0	0
DVU2697	0.27	0	0	0	0	0	0	0	0	0	0	0	0	0	0	0	0	0	0	0	0	0	0	0	0	0	0	0	0	0	0	0	0	0	0	0	0	0	0	0	0	0	0	0	0	0	0	0	0
[truncated: 46 more columns]
