# Supplementary material for: Towards a Rigorous Network of Protein-Protein Interactions of the Model Sulfate Reducer Desulfovibrio vulgaris Hildenborough
Source: PLoS One. 2011 Jun 28;6(6):e21470. doi: 10.1371/journal.pone.0021470 (PMC3125180; doi:10.1371/journal.pone.0021470)
Supplement: Data S1 — Gene expression correlations for interacting pairs in this study. (TXT) [file pone.0021470.s022.txt]

geneA	geneB	correlation	pseudo-confidence score
DVU0846	DVU0847	0.790448436	8.545454545
DVU2928	DVU0503	0.624500818	3.333333333
DVU0846	DVU2405	0.335582905	2.636363636
DVU2928	DVU3242	0.00739295	2.166666667
DVU2928	DVU1329	0.588177175	1.555555556
DVU2929	DVU1329	0.474549416	1.313253012
DVU2929	DVU2928	0.698768188	1.21686747
DVU2928	DVU2929	0.698768188	1
DVU3184	DVU1932	0.036302064	1
DVU0811	DVU3330	0.171875742	0.811320755
DVU0811	DVU0812	0.681681194	0.773584906
DVU2291	DVU2290	0.797680963	0.694594595
DVU0503	DVU1311	0.485212374	0.625329815
DVU1568	DVU2405	0.055751688	0.531446541
DVU3184	DVU2776	0.137467946	0.470588235
DVU0846	DVU0811	-0.118742541	0.454545455
DVU0846	DVU2111	-0.082053089	0.454545455
DVU0811	DVU3243	0.183830454	0.443396226
DVU0503	DVU0927	0.232337565	0.419525066
DVU0847	DVU2405	0.501857081	0.376391982
DVU1577	DVU0727	0.315597062	0.368421053
DVU0847	DVU0846	0.790448436	0.345211581
DVU2291	DVU0503	0.446481468	0.343243243
DVU0811	DVU1876	0.719013318	0.301886792
DVU0847	DVU2776	0.105526391	0.244988864
DVU0811	DVU2556	0.430302102	0.235849057
DVU0503	DVU3187	-0.307129768	0.229551451
DVU0811	DVU2924	-0.238807316	0.216981132
DVU3184	DVU2222	0.081044799	0.205882353
DVU2291	DVU0847	0.541977175	0.205405405
DVU0847	DVU0927	0.390533725	0.204899777
DVU0811	DVU2926	-0.414147631	0.198113208
DVU0503	DVU0241	-0.290587598	0.189973615
DVU0811	DVU2529	-0.337089483	0.160377358
DVU0811	DVU3033	-0.122211601	0.160377358
DVU1568	DVU1636	-0.149963817	0.157232704
DVU0503	DVU1306	0.411676485	0.153034301
DVU1568	DVU2776	0.128448864	0.150943396
DVU3212	DVU2405	0.01031348	0.150197628
DVU0847	DVU3384	-0.054270868	0.144766147
DVU0503	DVU2924	0.303111416	0.134564644
DVU0847	DVU1977	-0.010420479	0.13363029
DVU0811	DVU2103	-0.140054733	0.132075472
DVU2291	DVU2776	-0.001722841	0.12972973
DVU0847	DVU1205	0.346210535	0.129175947
DVU3184	DVU0873	-0.136020649	0.12745098
DVU1568	DVU0927	0.424930296	0.125786164
DVU0503	DVU2417	0.266111045	0.110817942
DVU2291	DVU0404	0.297149702	0.108108108
DVU0503	DVU1422	-0.104948717	0.105540897
DVU0503	DVU0404	-0.012957921	0.105540897
DVU0811	DVU0625	-0.134548065	0.103773585
DVU1568	DVU2927	0.179068551	0.100628931
DVU0811	DVU2077	0.112930655	0.094339623
DVU0847	DVU0404	0.408821514	0.08908686
DVU0503	DVU1295	0.150620787	0.08707124
DVU0847	DVU1375	-0.069259404	0.086859688
DVU0811	DVU3029	-0.205377832	0.08490566
DVU0503	DVU0396	-0.162495583	0.084432718
DVU0503	DVU1298	0.501759075	0.079155673
DVU0503	DVU0847	0.311716786	0.079155673
DVU0811	DVU2571	0.187989888	0.075471698
DVU0847	DVU1218	0.015282903	0.071269488
DVU0503	DVU1013	-0.191181288	0.068601583
DVU0503	DVU1322	0.490445649	0.068601583
DVU0847	DVU1839	-0.077808751	0.066815145
DVU0811	DVU3271	0.028064305	0.066037736
DVU0811	DVU1295	-0.182007925	0.066037736
DVU0503	DVU1455	0.219229849	0.065963061
DVU0847	DVU1302	0.576456853	0.064587973
DVU0847	DVU2420	0.105204289	0.062360802
DVU0503	DVU2519	0.4587733	0.060686016
DVU2291	DVU0846	0.344167858	0.059459459
DVU0503	DVU0799	0.057186767	0.058047493
DVU0503	DVU0777	0.429583962	0.058047493
DVU0503	DVU0846	0.142752209	0.058047493
DVU0811	DVU0253	-0.047813446	0.056603774
DVU0847	DVU3171	0.435329448	0.053452116
DVU0503	DVU1397	-0.271828283	0.052770449
DVU0503	DVU0403	0.066407364	0.050131926
DVU0811	DVU0694	-0.230676847	0.047169811
DVU2291	DVU0851	0.403762716	0.043243243
DVU0847	DVU1378	-0.042141959	0.042316258
DVU0847	DVU0403	0.490388335	0.042316258
DVU0503	DVU0851	0.23656997	0.042216359
DVU2291	DVU1636	0.472998496	0.040540541
DVU0847	DVU0019	0.123097351	0.040089087
DVU0503	DVU2925	0.168947862	0.039577836
DVU0503	DVU0797	NaN	0.039577836
DVU0503	DVU1636	0.361379898	0.039577836
DVU0811	DVU0849	-0.183355805	0.037735849
DVU0503	DVU1309	0.406306306	0.036939314
DVU3185	DVU0927	-0.125692635	0.036297641
DVU2929	DVU0162	0.32327791	0.036144578
DVU0847	DVU0402	0.652390591	0.035634744
DVU0847	DVU1295	0.777089554	0.033407572
DVU0503	DVU0874	0.39711299	0.031662269
DVU1568	DVU2920	0.305534714	0.031446541
DVU0503	DVU3033	0.044330641	0.029023747
DVU1568	DVU2402	0.298042845	0.028301887
DVU0847	DVU0169	0.273015856	0.026726058
DVU0503	DVU1976	-0.169887619	0.026385224
DVU1568	DVU0797	NaN	0.025157233
DVU1568	DVU0847	-0.049326045	0.022012579
DVU0503	DVU0402	0.028915307	0.021108179
DVU0847	DVU2449	0.189090502	0.020044543
DVU3185	DVU0261	0.310221231	0.019963702
DVU0847	DVU2347	0.220414828	0.017817372
DVU3185	DVU3032	0.337236605	0.015426497
DVU3185	DVU0873	-0.020048096	0.011796733
DVU0847	DVU2402	0.213888406	0.011135857
DVU0503	DVU3029	-0.03634307	0.01055409
DVU0503	DVU2928	0.624500818	0.01055409
DVU1568	DVU0846	-0.079156038	0.009433962
DVU3185	DVU1917	0.428948913	0.00907441
DVU3185	DVU0775	-0.114761503	0.008166969
DVU3185	DVU1411	0.094509561	0.008166969
DVU3185	DVU0403	0.01227437	0.008166969
DVU3185	DVU1329	0.027064188	0.008166969
DVU3185	DVU3025	0.330576963	0.007259528
DVU0847	DVU2072	0.038760599	0.006681514
DVU3185	DVU0777	-0.053510791	0.006352087
DVU3185	DVU0847	0.020397902	0.006352087
DVU3185	DVU0849	-0.04467451	0.003629764
DVU3185	DVU2928	0.264859675	0.003629764
DVU3185	DVU3183	0.643397104	0.001
DVU3185	DVU1179	0.3698327	0.001
DVU0847	DVU0607	0.180930799	0.001
DVU0847	DVU2215	0.194932985	0.001
DVU3185	DVU3187	0.346363236	0.001
DVU3185	DVU0241	0.109817599	0.001
DVU3185	DVU2927	0.074977216	0.001
DVU3185	DVU1636	0.041617993	0.001
DVU3185	DVU2776	-0.022335663	0.001
DVU2929	DVU2924	0.578493646	0
DVU2928	DVU2924	0.594641504	0
DVU2929	DVU2926	0.542855783	0
DVU2928	DVU2926	0.558738987	0
DVU0847	DVU0849	0.774369821	0
DVU0846	DVU0849	0.562181755	0
DVU0811	DVU0811	1	0
DVU3184	DVU3183	0.742176635	0
DVU2929	DVU2929	1	0
DVU2929	DVU2925	0.587950697	0
DVU2928	DVU2925	0.495249768	0
DVU0503	DVU0503	1	0
DVU0847	DVU0851	0.680159606	0
DVU0846	DVU0851	0.555535727	0
DVU2929	DVU2927	0.734585381	0
DVU2928	DVU2927	0.646038139	0
DVU2928	DVU2928	1	0
DVU0846	DVU0846	1	0
DVU0847	DVU0847	1	0
DVU3185	DVU3330	-0.10416434	0
DVU1568	DVU3330	-0.193767503	0
DVU3184	DVU3330	0.002142548	0
DVU3212	DVU3330	-0.017390221	0
DVU1577	DVU3330	0.198461777	0
DVU2291	DVU3330	-0.213167079	0
DVU0847	DVU3330	-0.060214847	0
DVU0846	DVU3330	0.005889317	0
DVU2929	DVU3330	-0.155308985	0
DVU2928	DVU3330	-0.146409872	0
DVU0503	DVU3330	-0.050577347	0
DVU3185	DVU0812	0.10956368	0
DVU1568	DVU0812	-0.147542624	0
DVU3184	DVU0812	0.076419387	0
DVU3212	DVU0812	-0.434786657	0
DVU1577	DVU0812	0.564287664	0
DVU2291	DVU0812	-0.457035674	0
DVU0847	DVU0812	-0.38849028	0
DVU0846	DVU0812	-0.239754068	0
DVU2929	DVU0812	-0.566539555	0
DVU2928	DVU0812	-0.419091067	0
DVU0503	DVU0812	-0.279882022	0
DVU3185	DVU3243	-0.374570422	0
DVU1568	DVU3243	-0.463322398	0
DVU3184	DVU3243	-0.327033856	0
DVU3212	DVU3243	0.007533701	0
DVU1577	DVU3243	0.043835918	0
DVU2291	DVU3243	-0.120615898	0
DVU0847	DVU3243	-0.011455438	0
DVU0846	DVU3243	-0.017700563	0
DVU2929	DVU3243	-0.178962802	0
DVU2928	DVU3243	-0.003943909	0
DVU0503	DVU3243	0.320153811	0
DVU3185	DVU1876	0.050589187	0
DVU1568	DVU1876	-0.307688556	0
DVU3184	DVU1876	0.003617281	0
DVU3212	DVU1876	-0.321057931	0
DVU1577	DVU1876	0.337362969	0
DVU2291	DVU1876	-0.391534238	0
DVU0847	DVU1876	-0.361882294	0
DVU0846	DVU1876	-0.238333087	0
DVU2929	DVU1876	-0.374137785	0
DVU2928	DVU1876	-0.285190282	0
DVU0503	DVU1876	-0.18451141	0
DVU3185	DVU2556	0.1681477	0
DVU1568	DVU2556	-0.227967564	0
DVU3184	DVU2556	0.064056086	0
DVU3212	DVU2556	-0.077435086	0
DVU1577	DVU2556	0.234676174	0
DVU2291	DVU2556	-0.401422765	0
DVU0847	DVU2556	-0.303840763	0
DVU0846	DVU2556	-0.166149171	0
DVU2929	DVU2556	-0.292377762	0
DVU2928	DVU2556	-0.439881953	0
DVU0503	DVU2556	-0.280240602	0
DVU3185	DVU2924	0.023088335	0
DVU1568	DVU2924	0.210961394	0
DVU3184	DVU2924	0.012441021	0
DVU3212	DVU2924	0.167507576	0
DVU1577	DVU2924	-0.318271147	0
DVU2291	DVU2924	0.496988144	0
DVU0847	DVU2924	0.411621033	0
DVU0846	DVU2924	0.218333433	0
DVU3185	DVU2926	-0.051775441	0
DVU1568	DVU2926	0.39714407	0
DVU3184	DVU2926	-0.05308487	0
DVU3212	DVU2926	0.148714786	0
DVU1577	DVU2926	-0.353148237	0
DVU2291	DVU2926	0.365442783	0
DVU0847	DVU2926	0.287093529	0
DVU0846	DVU2926	0.062058644	0
DVU0503	DVU2926	0.203069868	0
DVU3185	DVU2529	-0.215047872	0
DVU1568	DVU2529	0.266352865	0
DVU3184	DVU2529	0.088148573	0
DVU3212	DVU2529	0.086399348	0
DVU1577	DVU2529	0.003538858	0
DVU2291	DVU2529	0.128366889	0
DVU0847	DVU2529	0.157962534	0
DVU0846	DVU2529	0.103461682	0
DVU2929	DVU2529	0.185808953	0
DVU2928	DVU2529	-0.015828648	0
DVU0503	DVU2529	-0.034104027	0
DVU3185	DVU3033	0.132158564	0
DVU1568	DVU3033	0.195983502	0
DVU3184	DVU3033	0.227310335	0
DVU3212	DVU3033	0.165093201	0
DVU1577	DVU3033	-0.328772261	0
DVU2291	DVU3033	0.536875997	0
DVU0847	DVU3033	0.460242812	0
DVU0846	DVU3033	0.217136192	0
DVU2929	DVU3033	0.57549854	0
DVU2928	DVU3033	0.326300894	0
DVU3185	DVU2103	-0.019648267	0
DVU1568	DVU2103	0.026692504	0
DVU3184	DVU2103	0.001820737	0
DVU3212	DVU2103	0.075088702	0
DVU1577	DVU2103	0.126800521	0
DVU2291	DVU2103	-0.107832645	0
DVU0847	DVU2103	-0.158160087	0
DVU0846	DVU2103	-2.69E-04	0
DVU2929	DVU2103	-0.275506612	0
DVU2928	DVU2103	-0.25391804	0
DVU0503	DVU2103	-0.053548057	0
DVU3185	DVU0625	0.209289283	0
DVU1568	DVU0625	0.327666051	0
DVU3184	DVU0625	0.270283262	0
DVU3212	DVU0625	0.130649494	0
DVU1577	DVU0625	-0.1303469	0
DVU2291	DVU0625	0.223448093	0
DVU0847	DVU0625	0.278482679	0
DVU0846	DVU0625	0.162165048	0
DVU2929	DVU0625	0.315210233	0
DVU2928	DVU0625	0.026693699	0
DVU0503	DVU0625	-0.16809818	0
DVU3185	DVU2077	0.288143859	0
DVU1568	DVU2077	-0.036246797	0
DVU3184	DVU2077	0.046930457	0
DVU3212	DVU2077	-0.016076268	0
DVU1577	DVU2077	-0.169239959	0
DVU2291	DVU2077	0.026681505	0
DVU0847	DVU2077	-0.201865897	0
DVU0846	DVU2077	-0.247797427	0
DVU2929	DVU2077	0.165565247	0
DVU2928	DVU2077	0.129105479	0
DVU0503	DVU2077	0.151492226	0
DVU3185	DVU3029	0.190432602	0
DVU1568	DVU3029	0.279914066	0
DVU3184	DVU3029	0.285415668	0
DVU3212	DVU3029	0.179540224	0
DVU1577	DVU3029	-0.289669324	0
DVU2291	DVU3029	0.508876065	0
DVU0847	DVU3029	0.418647029	0
DVU0846	DVU3029	0.162653908	0
DVU2929	DVU3029	0.585562999	0
DVU2928	DVU3029	0.338526086	0
DVU3185	DVU2571	0.021044669	0
DVU1568	DVU2571	-0.179478627	0
DVU3184	DVU2571	-0.001599072	0
DVU3212	DVU2571	0.094617077	0
DVU1577	DVU2571	0.091797144	0
DVU2291	DVU2571	-0.266150291	0
DVU0847	DVU2571	-0.247412283	0
DVU0846	DVU2571	-0.096787153	0
DVU2929	DVU2571	-0.201273712	0
DVU2928	DVU2571	-0.059318635	0
DVU0503	DVU2571	0.078490301	0
DVU3185	DVU3271	0.308237765	0
DVU1568	DVU3271	0.343712786	0
DVU3184	DVU3271	0.131613491	0
DVU3212	DVU3271	-0.169850878	0
DVU1577	DVU3271	-0.01049898	0
DVU2291	DVU3271	-0.065112356	0
DVU0847	DVU3271	-0.059225438	0
DVU0846	DVU3271	-0.040037052	0
DVU2929	DVU3271	0.035304126	0
DVU2928	DVU3271	0.117288767	0
DVU0503	DVU3271	-0.087011958	0
DVU3185	DVU1295	0.093104967	0
DVU1568	DVU1295	0.065622579	0
DVU3184	DVU1295	0.137506312	0
DVU3212	DVU1295	0.350116306	0
DVU1577	DVU1295	-0.326576539	0
DVU2291	DVU1295	0.465434005	0
DVU0846	DVU1295	0.68604878	0
DVU2929	DVU1295	0.362387415	0
DVU2928	DVU1295	0.122205625	0
DVU3185	DVU0253	0.190730372	0
DVU1568	DVU0253	0.546181852	0
DVU3184	DVU0253	0.2422452	0
DVU3212	DVU0253	-0.244682629	0
DVU1577	DVU0253	0.218151805	0
DVU2291	DVU0253	-0.110426185	0
DVU0847	DVU0253	-0.328701873	0
DVU0846	DVU0253	-0.368337661	0
DVU2929	DVU0253	-0.13350978	0
DVU2928	DVU0253	-0.106246395	0
DVU0503	DVU0253	-0.219860506	0
DVU3185	DVU0694	-0.100310883	0
DVU1568	DVU0694	-0.131778087	0
DVU3184	DVU0694	-0.041098799	0
DVU3212	DVU0694	0.377075844	0
DVU1577	DVU0694	-0.343547624	0
DVU2291	DVU0694	0.612379034	0
DVU0847	DVU0694	0.732499788	0
DVU0846	DVU0694	0.572338242	0
DVU2929	DVU0694	0.536697094	0
DVU2928	DVU0694	0.433738871	0
DVU0503	DVU0694	0.407500847	0
DVU1568	DVU0849	-0.135999164	0
DVU3184	DVU0849	-0.09877142	0
DVU3212	DVU0849	0.414090526	0
DVU1577	DVU0849	-0.306759772	0
DVU2291	DVU0849	0.650476218	0
DVU2929	DVU0849	0.474126692	0
DVU2928	DVU0849	0.332475272	0
DVU0503	DVU0849	0.420949133	0
DVU0811	DVU3025	-0.064661117	0
DVU1568	DVU3025	0.294626841	0
DVU3184	DVU3025	0.26960908	0
DVU3212	DVU3025	0.224144524	0
DVU1577	DVU3025	-0.349102753	0
DVU2291	DVU3025	0.615334206	0
DVU0847	DVU3025	0.491961913	0
DVU0846	DVU3025	0.163480914	0
DVU2929	DVU3025	0.645155184	0
DVU2928	DVU3025	0.319384594	0
DVU0503	DVU3025	0.045448564	0
DVU0811	DVU1976	0.74677504	0
DVU3185	DVU1976	0.393027735	0
DVU1568	DVU1976	-0.137673884	0
DVU3184	DVU1976	0.246474714	0
DVU3212	DVU1976	-0.151541952	0
DVU1577	DVU1976	0.13221235	0
DVU2291	DVU1976	0.034726833	0
DVU0847	DVU1976	0.057532833	0
DVU0846	DVU1976	0.039650879	0
DVU2929	DVU1976	0.038334125	0
DVU2928	DVU1976	-0.09193027	0
DVU0811	DVU1013	0.587652207	0
DVU3185	DVU1013	0.19584412	0
DVU1568	DVU1013	-0.228019001	0
DVU3184	DVU1013	-0.005050958	0
DVU3212	DVU1013	-0.198145031	0
DVU1577	DVU1013	0.423852706	0
DVU2291	DVU1013	-0.528734004	0
DVU0847	DVU1013	-0.364496591	0
DVU0846	DVU1013	-0.143321382	0
DVU2929	DVU1013	-0.48142093	0
DVU2928	DVU1013	-0.334557543	0
DVU0811	DVU0799	0.144077446	0
DVU3185	DVU0799	0.151151657	0
DVU1568	DVU0799	-0.13124963	0
DVU3184	DVU0799	0.136151066	0
DVU3212	DVU0799	0.170248095	0
DVU1577	DVU0799	-0.017360235	0
DVU2291	DVU0799	0.048480367	0
DVU0847	DVU0799	0.309114169	0
DVU0846	DVU0799	0.208430402	0
DVU2929	DVU0799	0.187670753	0
DVU2928	DVU0799	0.075376688	0
DVU0811	DVU1306	-0.315614233	0
DVU3185	DVU1306	-0.117651458	0
DVU1568	DVU1306	0.095999743	0
DVU3184	DVU1306	-0.143430575	0
DVU3212	DVU1306	0.440439902	0
DVU1577	DVU1306	-0.394366698	0
DVU2291	DVU1306	0.516443154	0
DVU0847	DVU1306	0.534382401	0
DVU0846	DVU1306	0.312761192	0
DVU2929	DVU1306	0.665367114	0
DVU2928	DVU1306	0.654534594	0
DVU0811	DVU0775	-0.355924225	0
DVU1568	DVU0775	-0.01676001	0
DVU3184	DVU0775	-0.13499782	0
DVU3212	DVU0775	0.364035689	0
DVU1577	DVU0775	-0.538208245	0
DVU2291	DVU0775	0.594064457	0
DVU0847	DVU0775	0.676813401	0
DVU0846	DVU0775	0.392344395	0
DVU2929	DVU0775	0.635307505	0
DVU2928	DVU0775	0.482669055	0
DVU0503	DVU0775	0.43473908	0
DVU0811	DVU1179	0.095398182	0
DVU1568	DVU1179	0.071410333	0
DVU3184	DVU1179	0.277098579	0
DVU3212	DVU1179	0.144610391	0
DVU1577	DVU1179	-0.016747795	0
DVU2291	DVU1179	0.138540077	0
DVU0847	DVU1179	0.268155267	0
DVU0846	DVU1179	0.352503325	0
DVU2929	DVU1179	0.117102083	0
DVU2928	DVU1179	0.028451262	0
DVU0503	DVU1179	0.092642061	0
DVU0811	DVU1411	-0.197695997	0
DVU1568	DVU1411	0.264649959	0
DVU3184	DVU1411	0.177910498	0
DVU3212	DVU1411	0.052911357	0
DVU1577	DVU1411	-0.221239881	0
DVU2291	DVU1411	0.575685802	0
DVU0847	DVU1411	0.412759693	0
DVU0846	DVU1411	0.154392956	0
DVU2929	DVU1411	0.485135651	0
DVU2928	DVU1411	0.333440619	0
DVU0503	DVU1411	0.217845413	0
DVU0811	DVU1422	-0.019502582	0
DVU3185	DVU1422	0.200389374	0
DVU1568	DVU1422	0.015427907	0
DVU3184	DVU1422	0.360077532	0
DVU3212	DVU1422	0.086362932	0
DVU1577	DVU1422	-0.127305226	0
DVU2291	DVU1422	0.186953166	0
DVU0847	DVU1422	0.294990096	0
DVU0846	DVU1422	0.099891821	0
DVU2929	DVU1422	0.304165723	0
DVU2928	DVU1422	-0.029474668	0
DVU3185	DVU0811	0.436255226	0
DVU1568	DVU0811	-0.252554103	0
DVU3184	DVU0811	0.145505481	0
DVU3212	DVU0811	-0.247628512	0
DVU1577	DVU0811	0.320334538	0
DVU2291	DVU0811	-0.260550971	0
DVU0847	DVU0811	-0.196642281	0
DVU2929	DVU0811	-0.168692486	0
DVU2928	DVU0811	-0.160361006	0
DVU0503	DVU0811	-0.126958482	0
DVU0811	DVU1311	-0.228451263	0
DVU3185	DVU1311	0.106827013	0
DVU1568	DVU1311	0.121800694	0
DVU3184	DVU1311	-0.060395973	0
DVU3212	DVU1311	0.326896305	0
DVU1577	DVU1311	-0.359100058	0
DVU2291	DVU1311	0.555432019	0
DVU0847	DVU1311	0.486588561	0
DVU0846	DVU1311	0.225833726	0
DVU2929	DVU1311	0.74939545	0
DVU2928	DVU1311	0.749271198	0
DVU0811	DVU0607	0.062568474	0
DVU3185	DVU0607	0.079558952	0
DVU1568	DVU0607	-0.078000141	0
DVU3184	DVU0607	0.161130448	0
DVU3212	DVU0607	-0.075784085	0
DVU1577	DVU0607	0.003903427	0
DVU2291	DVU0607	0.07410347	0
DVU0846	DVU0607	0.215561388	0
DVU2929	DVU0607	0.040445036	0
DVU2928	DVU0607	0.095382689	0
DVU0503	DVU0607	0.139843872	0
DVU0811	DVU1322	-0.281366731	0
DVU3185	DVU1322	-0.043661382	0
DVU1568	DVU1322	0.157578161	0
DVU3184	DVU1322	0.015077276	0
DVU3212	DVU1322	0.355710502	0
DVU1577	DVU1322	-0.388332176	0
DVU2291	DVU1322	0.54011823	0
DVU0847	DVU1322	0.431349	0
DVU0846	DVU1322	0.193935609	0
DVU2929	DVU1322	0.739736394	0
DVU2928	DVU1322	0.646536942	0
DVU0811	DVU3183	0.29368104	0
DVU1568	DVU3183	0.27744232	0
DVU3212	DVU3183	-0.222400466	0
DVU1577	DVU3183	0.180328459	0
DVU2291	DVU3183	-0.011501879	0
DVU0847	DVU3183	0.127399966	0
DVU0846	DVU3183	0.206194818	0
DVU2929	DVU3183	-0.116936022	0
DVU2928	DVU3183	-0.158169939	0
DVU0503	DVU3183	-0.319863928	0
DVU0811	DVU2929	-0.168692486	0
DVU3185	DVU2929	0.185025388	0
DVU1568	DVU2929	0.104589603	0
DVU3184	DVU2929	0.012291178	0
DVU3212	DVU2929	0.419354822	0
DVU1577	DVU2929	-0.379943189	0
DVU2291	DVU2929	0.535580613	0
DVU0847	DVU2929	0.50026064	0
DVU0846	DVU2929	0.218630973	0
DVU0503	DVU2929	0.400956124	0
DVU0811	DVU1455	-0.04451608	0
DVU3185	DVU1455	-0.043131251	0
DVU1568	DVU1455	-0.087335658	0
DVU3184	DVU1455	-0.077348541	0
DVU3212	DVU1455	0.301703928	0
DVU1577	DVU1455	-0.221199491	0
DVU2291	DVU1455	0.159509656	0
DVU0847	DVU1455	0.372636194	0
DVU0846	DVU1455	0.275594838	0
DVU2929	DVU1455	0.53003718	0
DVU2928	DVU1455	0.515735261	0
DVU0811	DVU2519	-0.284373293	0
DVU3185	DVU2519	-0.006510143	0
DVU1568	DVU2519	0.05974009	0
DVU3184	DVU2519	-0.122618178	0
DVU3212	DVU2519	0.297256282	0
DVU1577	DVU2519	-0.321394911	0
DVU2291	DVU2519	0.434776759	0
DVU0847	DVU2519	0.422665272	0
DVU0846	DVU2519	0.23367569	0
DVU2929	DVU2519	0.60365332	0
DVU2928	DVU2519	0.694519802	0
DVU0811	DVU0261	0.097946357	0
DVU1568	DVU0261	0.161111911	0
DVU3184	DVU0261	0.213747538	0
DVU3212	DVU0261	0.08401046	0
DVU1577	DVU0261	-0.137310617	0
DVU2291	DVU0261	0.171701361	0
DVU0847	DVU0261	0.213778799	0
DVU0846	DVU0261	-0.033150463	0
DVU2929	DVU0261	0.410837196	0
DVU2928	DVU0261	0.16608748	0
DVU0503	DVU0261	-0.05099582	0
DVU0811	DVU2449	0.134997418	0
DVU3185	DVU2449	0.181575983	0
DVU1568	DVU2449	0.012353951	0
DVU3184	DVU2449	0.230540043	0
DVU3212	DVU2449	-0.04156695	0
DVU1577	DVU2449	-0.059127911	0
DVU2291	DVU2449	0.175542628	0
DVU0846	DVU2449	0.147984614	0
DVU2929	DVU2449	0.206579665	0
DVU2928	DVU2449	0.150584994	0
DVU0503	DVU2449	-0.001311728	0
DVU0811	DVU2215	-0.492600905	0
DVU3185	DVU2215	0.019607704	0
DVU1568	DVU2215	0.640477346	0
DVU3184	DVU2215	0.168425961	0
DVU3212	DVU2215	0.010864006	0
DVU1577	DVU2215	-0.048414392	0
DVU2291	DVU2215	0.300066312	0
DVU0846	DVU2215	0.141824394	0
DVU2929	DVU2215	0.211912297	0
DVU2928	DVU2215	0.319141497	0
DVU0503	DVU2215	0.09673292	0
DVU0811	DVU1309	-0.312173616	0
DVU3185	DVU1309	0.135716205	0
DVU1568	DVU1309	0.265881428	0
DVU3184	DVU1309	0.009570329	0
DVU3212	DVU1309	0.397499773	0
DVU1577	DVU1309	-0.398645176	0
DVU2291	DVU1309	0.485796719	0
DVU0847	DVU1309	0.415654716	0
DVU0846	DVU1309	0.19634082	0
DVU2929	DVU1309	0.678870403	0
DVU2928	DVU1309	0.696480552	0
DVU0811	DVU2920	-0.263818915	0
DVU3185	DVU2920	0.04857891	0
DVU3184	DVU2920	0.052091658	0
DVU3212	DVU2920	0.150610548	0
DVU1577	DVU2920	-0.307521187	0
DVU2291	DVU2920	0.474339536	0
DVU0847	DVU2920	0.362751734	0
DVU0846	DVU2920	0.06072926	0
DVU2929	DVU2920	0.539827844	0
DVU2928	DVU2920	0.470623291	0
DVU0503	DVU2920	0.248904099	0
DVU0811	DVU0874	-0.237884654	0
DVU3185	DVU0874	-0.009248727	0
DVU1568	DVU0874	0.139358135	0
DVU3184	DVU0874	8.36E-04	0
DVU3212	DVU0874	0.196924113	0
DVU1577	DVU0874	-0.322367901	0
DVU2291	DVU0874	0.481821731	0
DVU0847	DVU0874	0.552022494	0
DVU0846	DVU0874	0.396726246	0
DVU2929	DVU0874	0.543348833	0
DVU2928	DVU0874	0.501019568	0
DVU0811	DVU3032	-0.119973458	0
DVU1568	DVU3032	0.382358694	0
DVU3184	DVU3032	0.281139925	0
DVU3212	DVU3032	0.147462891	0
DVU1577	DVU3032	-0.298894233	0
DVU2291	DVU3032	0.572688677	0
DVU0847	DVU3032	0.367056917	0
DVU0846	DVU3032	0.148702895	0
DVU2929	DVU3032	0.564128667	0
DVU2928	DVU3032	0.416536405	0
DVU0503	DVU3032	0.067594453	0
DVU0811	DVU2925	-0.411850371	0
DVU3185	DVU2925	-0.061001491	0
DVU1568	DVU2925	0.383093259	0
DVU3184	DVU2925	0.164152887	0
DVU3212	DVU2925	0.082868419	0
DVU1577	DVU2925	-0.288676384	0
DVU2291	DVU2925	0.348951151	0
DVU0847	DVU2925	0.420257989	0
DVU0846	DVU2925	0.151644701	0
DVU0811	DVU1917	0.123909329	0
DVU1568	DVU1917	0.201839597	0
DVU3184	DVU1917	0.313427519	0
DVU3212	DVU1917	0.125174019	0
DVU1577	DVU1917	-0.080007533	0
DVU2291	DVU1917	0.244420175	0
DVU0847	DVU1917	0.343618051	0
DVU0846	DVU1917	0.396351207	0
DVU2929	DVU1917	0.261313466	0
DVU2928	DVU1917	-0.0259117	0
DVU0503	DVU1917	-0.014739814	0
DVU0811	DVU0396	0.4427508	0
DVU3185	DVU0396	0.103871032	0
DVU1568	DVU0396	-0.111726481	0
DVU3184	DVU0396	0.196624308	0
DVU3212	DVU0396	-0.096676731	0
DVU1577	DVU0396	0.336370052	0
DVU2291	DVU0396	-0.261441146	0
DVU0847	DVU0396	-0.222261955	0
DVU0846	DVU0396	-0.088232382	0
DVU2929	DVU0396	-0.267067363	0
DVU2928	DVU0396	-0.331386153	0
DVU0811	DVU1397	0.088836136	0
DVU3185	DVU1397	0.395296718	0
DVU1568	DVU1397	0.538448769	0
DVU3184	DVU1397	0.257347828	0
DVU3212	DVU1397	-0.221787734	0
DVU1577	DVU1397	0.282060737	0
DVU2291	DVU1397	-0.206931087	0
DVU0847	DVU1397	-0.197422606	0
DVU0846	DVU1397	0.015273356	0
DVU2929	DVU1397	-0.244742945	0
DVU2928	DVU1397	-0.184412128	0
DVU0811	DVU1298	-0.189166798	0
DVU3185	DVU1298	-0.009347725	0
DVU1568	DVU1298	-0.015456587	0
DVU3184	DVU1298	-0.067428995	0
DVU3212	DVU1298	0.234685246	0
DVU1577	DVU1298	-0.233864121	0
DVU2291	DVU1298	0.25735562	0
DVU0847	DVU1298	0.388516184	0
DVU0846	DVU1298	0.33299332	0
DVU2929	DVU1298	0.419288217	0
DVU2928	DVU1298	0.584389054	0
DVU0811	DVU1932	-0.357280766	0
DVU3185	DVU1932	0.024689131	0
DVU1568	DVU1932	0.32919524	0
DVU3212	DVU1932	0.256770021	0
DVU1577	DVU1932	-0.33483613	0
DVU2291	DVU1932	0.332334439	0
DVU0847	DVU1932	0.690528731	0
DVU0846	DVU1932	0.541973628	0
DVU2929	DVU1932	0.340632862	0
DVU2928	DVU1932	0.140986132	0
DVU0503	DVU1932	-0.005533418	0
DVU0811	DVU2417	-0.011203792	0
DVU3185	DVU2417	0.31519416	0
DVU1568	DVU2417	0.191973483	0
DVU3184	DVU2417	0.06052046	0
DVU3212	DVU2417	0.188883355	0
DVU1577	DVU2417	-0.033860491	0
DVU2291	DVU2417	0.045812694	0
DVU0847	DVU2417	-0.209687468	0
DVU0846	DVU2417	-0.158070169	0
DVU2929	DVU2417	0.119881405	0
DVU2928	DVU2417	0.313811086	0
DVU0811	DVU1302	-0.398013064	0
DVU3185	DVU1302	-0.161006796	0
DVU1568	DVU1302	0.261284128	0
DVU3184	DVU1302	0.046210305	0
DVU3212	DVU1302	0.282218029	0
DVU1577	DVU1302	-0.314794734	0
DVU2291	DVU1302	0.380060575	0
DVU0846	DVU1302	0.45322197	0
DVU2929	DVU1302	0.446674394	0
DVU2928	DVU1302	0.480329791	0
DVU0503	DVU1302	0.235435632	0
DVU0811	DVU1839	0.447745374	0
DVU3185	DVU1839	0.148986022	0
DVU1568	DVU1839	0.056746146	0
DVU3184	DVU1839	0.279990199	0
DVU3212	DVU1839	-0.2882759	0
DVU1577	DVU1839	0.435419272	0
DVU2291	DVU1839	-0.309669349	0
DVU0846	DVU1839	0.07312881	0
DVU2929	DVU1839	-0.18719744	0
DVU2928	DVU1839	-0.224676824	0
DVU0503	DVU1839	-0.464690902	0
DVU0811	DVU1977	0.694673311	0
DVU3185	DVU1977	0.317268283	0
DVU1568	DVU1977	-0.060148072	0
DVU3184	DVU1977	0.330314502	0
DVU3212	DVU1977	-0.272855954	0
DVU1577	DVU1977	0.175173702	0
DVU2291	DVU1977	-0.116581267	0
DVU0846	DVU1977	0.056601402	0
DVU2929	DVU1977	-0.081996912	0
DVU2928	DVU1977	-0.128253739	0
DVU0503	DVU1977	-0.259124295	0
DVU0811	DVU0019	-0.034617303	0
DVU3185	DVU0019	0.229603832	0
DVU1568	DVU0019	0.23893494	0
DVU3184	DVU0019	0.47600928	0
DVU3212	DVU0019	-0.052198957	0
DVU1577	DVU0019	0.070698903	0
DVU2291	DVU0019	-0.228549887	0
DVU0846	DVU0019	0.157677057	0
DVU2929	DVU0019	0.051417858	0
DVU2928	DVU0019	-0.205924766	0
DVU0503	DVU0019	-0.273789143	0
DVU0811	DVU1205	-0.42807458	0
DVU3185	DVU1205	0.047880586	0
DVU1568	DVU1205	0.529089839	0
DVU3184	DVU1205	0.195783828	0
DVU3212	DVU1205	0.156392429	0
DVU1577	DVU1205	-0.212393429	0
DVU2291	DVU1205	0.402611723	0
DVU0846	DVU1205	0.199757813	0
DVU2929	DVU1205	0.403330965	0
DVU2928	DVU1205	0.384571735	0
DVU0503	DVU1205	0.071278148	0
DVU0811	DVU1375	0.0767217	0
DVU3185	DVU1375	0.211886793	0
DVU1568	DVU1375	0.372068058	0
DVU3184	DVU1375	0.457235861	0
DVU3212	DVU1375	-0.147393988	0
DVU1577	DVU1375	0.119988632	0
DVU2291	DVU1375	-0.127084037	0
DVU0846	DVU1375	-0.002269788	0
DVU2929	DVU1375	-0.037058431	0
DVU2928	DVU1375	-0.339618539	0
DVU0503	DVU1375	-0.691884226	0
DVU0811	DVU2222	-0.24431126	0
DVU3185	DVU2222	0.167572905	0
DVU1568	DVU2222	0.533937584	0
DVU3212	DVU2222	0.040943549	0
DVU1577	DVU2222	-0.063155891	0
DVU2291	DVU2222	0.295982906	0
DVU0847	DVU2222	-0.047745206	0
DVU0846	DVU2222	-0.249958121	0
DVU2929	DVU2222	0.275504384	0
DVU2928	DVU2222	0.348791875	0
DVU0503	DVU2222	0.117088059	0
DVU0811	DVU3242	0.130838271	0
DVU3185	DVU3242	-0.153390337	0
DVU1568	DVU3242	-0.040133128	0
DVU3184	DVU3242	-0.11840816	0
DVU3212	DVU3242	-0.085163483	0
DVU1577	DVU3242	0.152511157	0
DVU2291	DVU3242	-0.167622969	0
DVU0847	DVU3242	-0.097464923	0
DVU0846	DVU3242	0.009590922	0
DVU2929	DVU3242	-0.262926783	0
DVU0503	DVU3242	0.143656161	0
DVU0811	DVU0162	-0.148426795	0
DVU3185	DVU0162	0.063022623	0
DVU1568	DVU0162	0.036976952	0
DVU3184	DVU0162	-0.226855543	0
DVU3212	DVU0162	0.218302643	0
DVU1577	DVU0162	-0.062201321	0
DVU2291	DVU0162	0.376546633	0
DVU0847	DVU0162	0.114878813	0
DVU0846	DVU0162	0.010884397	0
DVU2928	DVU0162	0.488391305	0
DVU0503	DVU0162	0.607728642	0
DVU0811	DVU2111	0.040359707	0
DVU3185	DVU2111	0.125778536	0
DVU1568	DVU2111	-0.226938573	0
DVU3184	DVU2111	-0.149084863	0
DVU3212	DVU2111	0.244142504	0
DVU1577	DVU2111	-0.107656595	0
DVU2291	DVU2111	0.224216159	0
DVU0847	DVU2111	0.079889643	0
DVU2929	DVU2111	0.244455048	0
DVU2928	DVU2111	0.343971726	0
DVU0503	DVU2111	0.339780557	0
DVU0811	DVU0169	0.131300771	0
DVU3185	DVU0169	0.559368656	0
DVU1568	DVU0169	0.4628749	0
DVU3184	DVU0169	0.390083342	0
DVU3212	DVU0169	-0.112542717	0
DVU1577	DVU0169	0.034284282	0
DVU2291	DVU0169	0.207970502	0
DVU0846	DVU0169	0.135288672	0
DVU2929	DVU0169	0.308745394	0
DVU2928	DVU0169	0.01946237	0
DVU0503	DVU0169	-0.292652108	0
DVU0811	DVU1378	0.02205655	0
DVU3185	DVU1378	0.390957201	0
DVU1568	DVU1378	0.53292459	0
DVU3184	DVU1378	0.348011907	0
DVU3212	DVU1378	-0.084477091	0
DVU1577	DVU1378	0.08445505	0
DVU2291	DVU1378	0.189616763	0
DVU0846	DVU1378	0.009259119	0
DVU2929	DVU1378	0.194403279	0
DVU2928	DVU1378	0.095034054	0
DVU0503	DVU1378	-0.202192427	0
DVU0811	DVU3384	0.353399461	0
DVU3185	DVU3384	0.175049472	0
DVU1568	DVU3384	-0.252086557	0
DVU3184	DVU3384	0.219399181	0
DVU3212	DVU3384	-0.007928675	0
DVU1577	DVU3384	-0.032173054	0
DVU2291	DVU3384	-0.253073085	0
DVU0846	DVU3384	0.129234292	0
DVU2929	DVU3384	-0.122163822	0
DVU2928	DVU3384	-0.138845864	0
DVU0503	DVU3384	-0.105679882	0
DVU0811	DVU3171	-0.188645	0
DVU3185	DVU3171	0.131561837	0
DVU1568	DVU3171	0.271835229	0
DVU3184	DVU3171	0.277051168	0
DVU3212	DVU3171	0.021373157	0
DVU1577	DVU3171	-0.113313674	0
DVU2291	DVU3171	0.284090341	0
DVU0846	DVU3171	0.345906699	0
DVU2929	DVU3171	0.190073855	0
DVU2928	DVU3171	-0.105234927	0
DVU0503	DVU3171	-0.28017217	0
DVU0811	DVU2347	-0.094024939	0
DVU3185	DVU2347	0.118755195	0
DVU1568	DVU2347	0.242294932	0
DVU3184	DVU2347	0.150396914	0
DVU3212	DVU2347	-0.035886781	0
DVU1577	DVU2347	-0.118889112	0
DVU2291	DVU2347	0.190074396	0
DVU0846	DVU2347	0.09103914	0
DVU2929	DVU2347	0.344565545	0
DVU2928	DVU2347	0.045934725	0
DVU0503	DVU2347	-0.075689501	0
DVU0811	DVU1218	-0.024822146	0
DVU3185	DVU1218	-0.031971511	0
DVU1568	DVU1218	0.296904587	0
DVU3184	DVU1218	0.24515704	0
DVU3212	DVU1218	-0.269543218	0
DVU1577	DVU1218	0.090340491	0
DVU2291	DVU1218	-0.023117019	0
DVU0846	DVU1218	-0.051329585	0
DVU2929	DVU1218	0.094612254	0
DVU2928	DVU1218	-0.12120612	0
DVU0503	DVU1218	-0.535642516	0
DVU0811	DVU2072	0.061032473	0
DVU3185	DVU2072	0.037382772	0
DVU1568	DVU2072	-0.37765568	0
DVU3184	DVU2072	-0.206024328	0
DVU3212	DVU2072	0.243126615	0
DVU1577	DVU2072	-0.286125899	0
DVU2291	DVU2072	0.123861962	0
DVU0846	DVU2072	0.024960199	0
DVU2929	DVU2072	0.155605434	0
DVU2928	DVU2072	0.299204213	0
DVU0503	DVU2072	0.463180527	0
DVU0811	DVU2420	0.068391908	0
DVU3185	DVU2420	0.164911629	0
DVU1568	DVU2420	0.35021018	0
DVU3184	DVU2420	0.068181188	0
DVU3212	DVU2420	0.024660422	0
DVU1577	DVU2420	-0.10314992	0
DVU2291	DVU2420	0.187421183	0
DVU0846	DVU2420	-0.011339784	0
DVU2929	DVU2420	0.28554311	0
DVU2928	DVU2420	0.235549004	0
DVU0503	DVU2420	-0.131276236	0
DVU0811	DVU2290	-0.253802274	0
DVU3185	DVU2290	0.278395581	0
DVU1568	DVU2290	0.180587402	0
DVU3184	DVU2290	0.166051044	0
DVU3212	DVU2290	0.355705942	0
DVU1577	DVU2290	-0.433052125	0
DVU0847	DVU2290	0.538395267	0
DVU0846	DVU2290	0.313916647	0
DVU2929	DVU2290	0.564850043	0
DVU2928	DVU2290	0.392959072	0
DVU0503	DVU2290	0.363815528	0
DVU0811	DVU0727	0.449218459	0
DVU3185	DVU0727	-0.102201004	0
DVU1568	DVU0727	-0.455265651	0
DVU3184	DVU0727	-0.280067455	0
DVU3212	DVU0727	-0.143123429	0
DVU2291	DVU0727	-0.245952209	0
DVU0847	DVU0727	-0.269615058	0
DVU0846	DVU0727	-0.162394841	0
DVU2929	DVU0727	-0.312580365	0
DVU2928	DVU0727	-0.102772511	0
DVU0503	DVU0727	0.171945979	0
DVU0811	DVU0503	-0.126958482	0
DVU3185	DVU0503	0.116217269	0
DVU1568	DVU0503	-0.235189269	0
DVU3184	DVU0503	-0.237551118	0
DVU3212	DVU0503	0.391313431	0
DVU1577	DVU0503	-0.267111582	0
DVU0847	DVU0503	0.311716786	0
DVU0846	DVU0503	0.142752209	0
DVU2929	DVU0503	0.400956124	0
DVU0811	DVU0777	-0.291925728	0
DVU1568	DVU0777	0.025640842	0
DVU3184	DVU0777	-0.190897293	0
DVU3212	DVU0777	0.414433666	0
DVU1577	DVU0777	-0.516736901	0
DVU2291	DVU0777	0.556001437	0
DVU0847	DVU0777	0.68954456	0
DVU0846	DVU0777	0.369851337	0
DVU2929	DVU0777	0.602527206	0
DVU2928	DVU0777	0.528143692	0
DVU0811	DVU3187	-0.195604723	0
DVU1568	DVU3187	0.533305587	0
DVU3184	DVU3187	0.358073471	0
DVU3212	DVU3187	-0.082822547	0
DVU1577	DVU3187	-0.05615265	0
DVU2291	DVU3187	0.193540258	0
DVU0847	DVU3187	0.225575606	0
DVU0846	DVU3187	0.129924854	0
DVU2929	DVU3187	0.268940932	0
DVU2928	DVU3187	0.062771507	0
DVU0811	DVU0797	NaN	0
DVU3185	DVU0797	NaN	0
DVU3184	DVU0797	NaN	0
DVU3212	DVU0797	NaN	0
DVU1577	DVU0797	NaN	0
DVU2291	DVU0797	NaN	0
DVU0847	DVU0797	NaN	0
DVU0846	DVU0797	NaN	0
DVU2929	DVU0797	NaN	0
DVU2928	DVU0797	NaN	0
DVU0811	DVU0402	-0.378844094	0
DVU3185	DVU0402	0.047058635	0
DVU1568	DVU0402	0.22557119	0
DVU3184	DVU0402	0.201158017	0
DVU3212	DVU0402	0.3708143	0
DVU1577	DVU0402	-0.502939046	0
DVU2291	DVU0402	0.487132714	0
DVU0846	DVU0402	0.405129983	0
DVU2929	DVU0402	0.607911192	0
DVU2928	DVU0402	0.337836349	0
DVU0811	DVU0241	0.663811964	0
DVU1568	DVU0241	-0.021779477	0
DVU3184	DVU0241	0.146600337	0
DVU3212	DVU0241	-0.339542474	0
DVU1577	DVU0241	0.378549342	0
DVU2291	DVU0241	-0.348901715	0
DVU0847	DVU0241	-0.359852862	0
DVU0846	DVU0241	-0.286151317	0
DVU2929	DVU0241	-0.280819603	0
DVU2928	DVU0241	-0.238486983	0
DVU0811	DVU0851	-0.053719798	0
DVU3185	DVU0851	-0.228274337	0
DVU1568	DVU0851	-0.374484722	0
DVU3184	DVU0851	-0.117068327	0
DVU3212	DVU0851	0.126074082	0
DVU1577	DVU0851	-0.235908322	0
DVU2929	DVU0851	0.278865708	0
DVU2928	DVU0851	0.172646177	0
DVU0811	DVU2927	-0.269721898	0
DVU3184	DVU2927	-0.04540652	0
DVU3212	DVU2927	0.248189469	0
DVU1577	DVU2927	-0.456745757	0
DVU2291	DVU2927	0.610452198	0
DVU0847	DVU2927	0.453546019	0
DVU0846	DVU2927	0.116979576	0
DVU0503	DVU2927	0.421170013	0
DVU0811	DVU0873	-0.206051262	0
DVU1568	DVU0873	0.047695546	0
DVU3212	DVU0873	0.254599246	0
DVU1577	DVU0873	-0.348457921	0
DVU2291	DVU0873	0.591914482	0
DVU0847	DVU0873	0.508582306	0
DVU0846	DVU0873	0.233066698	0
DVU2929	DVU0873	0.661969569	0
DVU2928	DVU0873	0.6927753	0
DVU0503	DVU0873	0.532018927	0
DVU0811	DVU2402	-0.092164411	0
DVU3185	DVU2402	0.250286769	0
DVU3184	DVU2402	0.247021571	0
DVU3212	DVU2402	-0.01359151	0
DVU1577	DVU2402	-0.202930389	0
DVU2291	DVU2402	0.296941208	0
DVU0846	DVU2402	0.012159224	0
DVU2929	DVU2402	0.41596767	0
DVU2928	DVU2402	0.20295936	0
DVU0503	DVU2402	-0.109090389	0
DVU0811	DVU0403	-0.502694417	0
DVU1568	DVU0403	0.370076979	0
DVU3184	DVU0403	0.116400341	0
DVU3212	DVU0403	0.360229879	0
DVU1577	DVU0403	-0.490284339	0
DVU2291	DVU0403	0.519561361	0
DVU0846	DVU0403	0.254826039	0
DVU2929	DVU0403	0.550444869	0
DVU2928	DVU0403	0.408072415	0
DVU0811	DVU2928	-0.160361006	0
DVU1568	DVU2928	0.104251731	0
DVU3184	DVU2928	-0.126212478	0
DVU3212	DVU2928	0.32110891	0
DVU1577	DVU2928	-0.266024594	0
DVU2291	DVU2928	0.413023601	0
DVU0847	DVU2928	0.351647808	0
DVU0846	DVU2928	0.216538392	0
DVU0811	DVU1329	-0.285772353	0
DVU1568	DVU1329	0.166732627	0
DVU3184	DVU1329	-0.207548775	0
DVU3212	DVU1329	0.26929373	0
DVU1577	DVU1329	-0.230780244	0
DVU2291	DVU1329	0.417907205	0
DVU0847	DVU1329	0.10662136	0
DVU0846	DVU1329	-0.074626964	0
DVU0503	DVU1329	0.556623998	0
DVU0811	DVU0404	-0.535662306	0
DVU3185	DVU0404	-0.098338298	0
DVU1568	DVU0404	0.415468596	0
DVU3184	DVU0404	0.196611575	0
DVU3212	DVU0404	0.332720042	0
DVU1577	DVU0404	-0.330941096	0
DVU0846	DVU0404	0.212808397	0
DVU2929	DVU0404	0.491158251	0
DVU2928	DVU0404	0.333679012	0
DVU0811	DVU1636	-0.113803174	0
DVU3184	DVU1636	-0.045112321	0
DVU3212	DVU1636	0.255639229	0
DVU1577	DVU1636	-0.300556321	0
DVU0847	DVU1636	0.735857643	0
DVU0846	DVU1636	0.519918491	0
DVU2929	DVU1636	0.422516533	0
DVU2928	DVU1636	0.249414322	0
DVU0811	DVU0927	-0.479890005	0
DVU3184	DVU0927	-0.010366697	0
DVU3212	DVU0927	0.22638856	0
DVU1577	DVU0927	-0.34361577	0
DVU2291	DVU0927	0.338024014	0
DVU0846	DVU0927	0.278967387	0
DVU2929	DVU0927	0.367267107	0
DVU2928	DVU0927	0.424043558	0
DVU0811	DVU0846	-0.118742541	0
DVU3185	DVU0846	0.089680543	0
DVU3184	DVU0846	0.26680026	0
DVU3212	DVU0846	0.329466176	0
DVU1577	DVU0846	-0.257806706	0
DVU2929	DVU0846	0.218630973	0
DVU2928	DVU0846	0.216538392	0
DVU0811	DVU2405	0.057562054	0
DVU3185	DVU2405	0.141241445	0
DVU3184	DVU2405	0.249661741	0
DVU1577	DVU2405	-0.291120538	0
DVU2291	DVU2405	0.366266854	0
DVU2929	DVU2405	0.361235391	0
DVU2928	DVU2405	0.08751788	0
DVU0503	DVU2405	-0.114716323	0
DVU0811	DVU0847	-0.196642281	0
DVU3184	DVU0847	0.122086952	0
DVU3212	DVU0847	0.433030495	0
DVU1577	DVU0847	-0.363828493	0
DVU2929	DVU0847	0.50026064	0
DVU2928	DVU0847	0.351647808	0
DVU0811	DVU2776	-0.188179831	0
DVU3212	DVU2776	0.092571275	0
DVU1577	DVU2776	-0.183001472	0
DVU0846	DVU2776	0.085829714	0
DVU2929	DVU2776	-0.022943543	0
DVU2928	DVU2776	-0.260170676	0
DVU0503	DVU2776	-0.210218403	0
