# Supplementary material for: Towards a Rigorous Network of Protein-Protein Interactions of the Model Sulfate Reducer Desulfovibrio vulgaris Hildenborough
Source: PLoS One. 2011 Jun 28;6(6):e21470. doi: 10.1371/journal.pone.0021470 (PMC3125180; doi:10.1371/journal.pone.0021470)
Supplement: Data S2 — Protein sequence data for D. vulgaris. (FASTA) [file pone.0021470.s023.fasta]

>1944 NC_002937 Desulfovibrio vulgaris Hildenborough NCBI taxonomyId 882
CGAAGAATGGCGCGGGTTCCGTCAACCTTGTAGCGGGTCGTGTTTCATGGTATGAACCGC
AGGTTGAGTCATCAGGTTCCGCACCGGCCGGAGACGTCCGCCGTTGTGGCCCTTCCGGCA
CTCCACCGCGACAGCCAACCCCCATAGAACGTGCTGCAACAAGCCCTGCGCCAACATCTC
AGGCAGACCTGCTCCGAACAGGAACTGCATCAGTGGTTCGACCCTCTCGACCTGCGTCTC
GACGATGCGCAGCAGAGGCTCGAGGTGCGTTTTCCGCATCCCCACTTCGCCCGGTGGTTC
GAGGCGCAGGCTCTTGAACGCTTCACCGCCGGGGTGCGCGACGTCGTGGGCACGAGTGTG
GCACTCGTCTTCCCGGAGGGAATCAAGACCACGGACAGGTCCACAGTCCAGCCCCCCTCG
CAGCCCCCCCTTGCCAGCGAGTCCGTCGCCTGCCCCTTCGGTGCCGCGTTCACGTTCGAC
GCCTTCATCACCAACCGCAAGAACCAGTTTCCCCTTGCCGCCGCGCGCGAGGCTGCGCGC
AACGGTCACCAGCGCACCTACAACCCCTTCGTACTGTGCGGTGCCAGCGGCAACGGCAAG
ACACACCTGCTGCGGGCACTGGCCAACGAACTGGCGGCCTTGTACGGAACGGACGCCGTC
TTCTGCGGTTCGGCCGAAGAGTTGCACGACCGTTACAACACGGAGGAACGCCTTGCCATG
CGGCGCACTCTCTGCGCGCACAGGGCACTGCTTCTGGACGACCTGCATCGCCTGCGAGCC
CTTCCCGACCTCAGGGAGGAACTCACGGCCCTGTTCGACCACTTCTACGACCATGGCAAA
CAGATGGCCTTCGCCTATGCGGGCAGACTCTCCGATCTCGACTTTCTTGAGGCCCCTCTG
CGCTCACGCCTTGAACTTGGCCTTATCGTCGACCTCAAGGAACCCGACCTTGACGTGCGG
GTACGCTACATCCACGCCCGGTGCGCCGCCCTGTCCCTGCAGCTGGCACGTGAACACGTG
CTCACACTGGCCCAGCGCTGCCACGAATTCCGCCATCTCTCGGGGTTGCTTCTCAAGGTC
GCAGCCTACCGTGACATGGTGGGGCGCGACATCCTCGACCGCGAACTCGAGCAGATTCTG
CGCAACACCGACAGCGGACCCGAACGGGCCGTGGCACCCGACACCATCATCTCGGCCGCG
GCAGAGCATTTCGGCGTCACCCCCCGCGACATCCTGAGCGACAAACGCCAACAGCACATC
GTCCAGGCACGTCAGGTGGCCATGTTCCTGTGCCGCGAACTCATCGGCAGCTCCTTTCCC
GCACTGGGCCGCATGTTCGGGGGCAAGGACCATAGCACAGCCATGTACGCCGTCAAAAAA
ATCAAAAAACTTCAGTATGATAACAAAGATATGCACGCTTTGGTCGCTGAATTGAAACGT
CGGTGTCTAAACCATGATGGCTGAACGGCAACCGGTAGCGGGTGTGCGTGACGGCTCCTT
CATGTCACCATCTCATGACGCAGCACATTCAATCTTTTCGGACAGATGAACAACTTACGA
ACCTATCTACCGCCTCTACTTCTACAACGAAAAGAAAAAGGAGATCCGTATGTATCTTAA
AGTATACAAAGAGGACGTCATCGAAGGTCTCCAGAAGGCGGCCAACATCATTCCCGCAAA
GACGGGAGCGGCCTACCTTCGTTCCATATGGCTCAATGCGGCCGACGGCACCCTCTCCGT
CATGGCCACCGACTCGAACATCGAATTCAGGGGTACCTATACCGCCGAGGTGACCGAACC
AGGTCTTGCCGGGGTACAGGGGCGCGCCTTCGTCGACCTGCTGCGCAAGCTGCCAGCGGG
CGAGATCGTCCTGCAGCTCGATGCCGAAGCCAATGTCCTGCGCATCGAGCAGGGCCGCCG
CAAATACAAGCTTCCCGTGAACGACCCGGTGTGGTTCCAGAACTTCAGCGACTTCCCGGC
CGATGGTGCCGTGGTATGGTCGGGCGACTTCCTTCAGGAGCTCATCGATCGCATCGCCTT
CTGCATCAGCGATGAGGATGCCGTCGAAGCCATCGCCTGCCTCTTCATGAAGCCGGTGGC
CGAGGGACGTATCGAAGCCTGCGGCCTGAACGGTCACCAGTTCGCCATGCTCCGCTTCCT
GCATGACGACCTCCATGCCAAGCTGCCGGCTGAAGGCGTGCTCGTTCAGAAGAAGTATCT
CGGTGAACTCAAGAAGTGGCTCGGTGCCGACGAAATCGAACTGAACATCAGCGAGAAGCG
CATGCACCTGCGTACCGGCGACGGACGCGAGACCTTCTCGTTGCCTCTCTCGTCGTACCA
GTATCCCGACTACATGAACTTCATCGCCAAGTTGCAGGGCGAAGGCGTCTCCAATCTCGA
AGTCGACCGCAAGGAAGGCATGGACGCACTCGACCGCCTGCAGATATTCAACAGCGACAA
CAACCGTTGCACCTATTTCGACCTTTCGGGCGGAGAGGTGGTGCTGACAGCACAGGGGCA
GGACGTGGGGTCGGCCTCCGAATCGCTGGAGGCCAGCTACGACGGCGACATCCGCCGCAT
CGCCTTCCCCACGCGCAATCTCATCGACATCATGAACCACTACCAGTCCGGTCGTCTGCG
CCTCACTCTCACCGGTGCTGAAGGACCGTGCGGCATCTCCGGCGAAGAAGACCCCGAATA
CCAGGTCATCGTCATGCCCATGAAGATAGTGGAAGAGACCTACTACAGCGAGGAAGAAGT
CTAAGATGACCACCGGGACGGGCAACAACTATACCGCAGACAGCATCACCATCCTCGAGG
GCCTTTCTGCGGTGCGCAAACGCCCCGCGATGTACATCGGTTCCACCGATGCACGCGGGC
TGCACCACCTTGTCTACGAAGTCGTGGACAACTCCATCGACGAAGCCATGGCCGGCTTCT
GCTCCAAGGTGGTGGTCAAGCTGCACCTCGACAACAGCGTGACCGTCAGCGACAACGGAC
GCGGCATCCCCGTGGACATGCACCCCAAGGAGGGCAGACCCGCGGTGGAGGTCGTCATGA
CCAAGCTGCACGCGGGGGGCAAGTTCGACAACAACGCCTACAAGGTCTCCGGCGGTCTGC
ATGGCGTTGGCGTGAGCTGCGTCAACGCGCTTTCGGAATGGCTCGAAGTCCGGGTGAAGC
GCGACGGGCAACGGTACGGGCAGCGCTATGCCCGTGGCGTACCGCAGGAGGACCTGCGTG
TCCTCGGCGCATCCGAAGGCCACGGCACCACGGTGCGCTTCAAGCCTGACGAGGAGATTT
TCGAGACCAACCAGTTCTCCTACGAGACCCTGCGCAAGCGCTTCGAAGAACTGTCCTACC
TCAACCGCGGGCTTGAGATAGAGTTCATCGACGAACGCAGCGGCGAATCGCACACCTTCT
TCGCCGAAGGCGGCATCCGCCAGTTCGTCAAGGACCTCAATTCGGGCGAGACCGGCATCC
ATCCCATCGTGGCGGGTGAAGGCAAGACCGATGGCGTGGTGGTCGACTTCGCCCTGCAGT
ACAATGCGGGGTACAAGGAGAACGTGCTCACCTTCGCCAACAACATCCGCACCAAGGAAG
GCGGCACGCACCTCGCGGGCTTCAAGACGGCGCTCACCCGCGCCATCAACGGCTATGTGA
AGGGGCAGGCCGACCTCACCAAGAAGATGAAGGGCACTGCGCTTTCCGGCGACGACGTGC
GCGAGGGCCTCACGGCCGTGGTCAGCGTGAAGCTGCCGCAACCGCAGTTCGAAGGCCAGA
CCAAGACCAAGCTGGGCAACAGCGAGATAGCGGGCATCGTGGCGGGTATCGTCTACGATC
GCCTGAACGTGCATTTCGAGGAGAACCCCAAGGACGTGCGGCTCATCATCGACAAGGCCG
TCGATGCCGCCCGCGCCCGTGACGCAGCCCGCCGCGCCAAGGAACTCGTGCGCCGCAAGG
GCGCGCTCTCCGACAACGCCCTGCCGGGCAAGCTTGCCGACTGCCAGTCCAAGGACCCCG
CGCTGAGCGAACTCTTCATCGTCGAGGGCGACTCCGCAGGCGGTTCGGCCAAGCAGGGCC
GCGACCCGTCGACGCAGGCCATCCTTCCCCTGCGCGGCAAGATTCTCAACACCGAACGCA
CGCGCTTCGACAAGATGCTGGCCAACAAGGAAGTGAAGGCCCTCATCACCGCCATGGGCG
CGGGCATCGGCGAGGACGACACGGACTACGACAAGCTGCGCTATCACAAGATCGTCATCA
TGACCGACGCCGACGTGGACGGTGCGCACATCCGTACGCTGCTGCTCACGTTCTTCTTCC
GCCAGTACCAGAAGCTTATCGAAAGCGGCTATCTGTACATCGCCCAGCCGCCTCTCTACC
GTGCGCATAACAGCCGCATGGAACGGTTCATCAAGGACGACGCGGAACTCAACAACTTCC
TGCTGACCCGCGTGAGCGAGGACGTTGAGGTGAGAACCCCCGGCGGCTGCTCTTTCAAGG
GCACCGACATCGTACGGCTCATGCGTTCCATCGAGACGGTGGCTGCGCGCATCCGCGACG
TGGAGACGGCGGGCATCTCGCGTGAACTGTTCCTCGGCTTCCTCGAGTATGGCGAGCGCA
TCACACCGGAATGGTTCGAGCAGCATGACGGCAACGGACTGCGGCCCTGGCTGGCAGGAC
GTGGCTATTCCATGACGGCTGAACTTGAATCGGGCGACGAGGGCGACCGCACGTTCGTGG
TGTTCGAGAACACCAACGGTCACAGGACACGCATCGGTGCGGAGTTCTTCGGTTCGCGCA
TGTACCGCAGTTCGTGGGATGCCCTCGAGGCCATACGCAGCGAATGCGGCGGGCTCTCCT
TCACGCTCGACCGCAAGGGAGAGACCGTGGGTGAGGGTGACATGTTCGACCTGCAACGCA
TGGTCTTCGAAGAGGCACGCCGCGGTCTGAACATCCAGCGCTACAAGGGTCTTGGCGAGA
TGAACCCCGAGCAGCTGTGGGTGACCACCATGAACCCCGAAAACCGTACCCTGCTTCAGG
TGTCCATCGAGGACGCCGAAGAGGCGAGCGACGCTTTCGAACAGCTCATGGGCGACCGGG
TCGAACCCCGGCGCGAGTTCATCGTGCGTAACGCCCTCGCCGTGCAGGAACTCGACATAT
AGCGTGACGCGCCCGAGACGCGGGGTGGTTTTCGCCCCTGCGCCGGGCCGTGGTTGTCCG
CAGCGGGGTTACCCGCCCGTGCCCATGAGGCGCGATAAGACGTGGAGCGGGCCCCGCACG
GGGCGCGTCGCCCCGGATCAAACACAACGAGGCAGGCAGTGTCGGAACAGCAACAGATAA
GCATCGAGAAGGAGCTCAGGAAATCGTACCTCGAGTACTCCCTGAGCGTCATCATAGGTC
GCGCCATCCCCGATGTGCGCGATGGCCTGAAGCCCGTGCACAGGCGCATCATGTTCGCGC
AGCACGAACTGGGCAACGCCTACAACAGGCCGCACAAGAAGTCGGCGCGCATCGTCGGTG
ACGTCATCGGTAAATACCACCCGCATGGCGACTCGGCGGTGTATGACGCCATCGTGCGCA
TGGCGCAGGAATTCTCCATGCGCGACCCGCTGGTGGACGGGCAGGGCAACTTCGGTTCCA
TCGACGGGGACGCCGCGGCGGCCATGCGATACACCGAAGTGCGCATGTCGCGTCTTGCGG
GCGAGTTCATCGCGGATATCGAGAAGGAGACGGTGGACTTCCGTCCCAACTACGACAACA
CCCTCCTCGAACCCGTGGTGCTGCCCACGCGCGTGCCCAACCTGCTGCTCAACGGTTCGA
CGGGCATCGCGGTGGGCATGGCCACCAACATCCCGCCGCACAACCTCGGTGAACTGTGCA
ACGCCCTGCTGCACCTTCTCGACGACGACGCCTGCACCATCGACGACCTGATGGACCATG
TGAAGGGGCCCGACTTCCCCACCGGCGGTTTCGTCTACGCGGGGCAGGGCCTCGTTGACG
CCTACACCACCGGGCGCGGCACCGTGAAGGTGCGCGGCAAGGTCGAGATAGAAGAGCGCA
AGAAGGGTTTTCAGGCCATCGTCATCCGCGAGATTCCCTATGGCCTGAACAAGTCCAGCC
TCGTCGAGAAGATAGCCGCCCTCGTGAACGAGAGGCGCATCGACGGCGTGGCCGACCTGC
GCGACGAATCGGACCGCAAGGGCATCCGCGTGGTCATCGACCTCAAGCGCGGCACCATCC
CCGATATCGTGGTCAATGCGCTGTACAAGTACACCCCGCTGGAAAGTTCCTACGGCATCA
ACATGCTGGCGGTGGTGGACAACAGGCCGCAACTGCTCGACCTGAAGTCGGCGCTGTCGC
ACTTCCTCGAACACCGTCGCGAAATCATCATCCGCCGTACCCGCTACGACCTGCGCAAGG
CCGAGGCGCGTGCCCATATCCTCGAAGGTCTGCGCATCGCGCTGGACAACATCGACGAGG
TGGTGGCCCTCATCCGTGCTTCGGCGACCCCGCAGGAGGCCAAGGACAGGCTCATGCAGC
GTTTCGGACTTTCCGAGGCGCAGTCGCAGGCCATCCTCGACATGCGGTTGCAGCGCCTGA
CGAACCTCGAACACGAGAAACTGCTCGACGAGTATCGCGAACTTCTGAAGAAGATCGAGT
ACTTCCGTTCCATTCTCGAGAACATCGAGGTTCTGCGTCAGGTCATGCGCGAGGAATTCA
CCGAGATACGCGATACCTACGCCACCAAGAGGCGCACCGAAGTGCTCATGGACGAGCTTG
AAGGCATCGCCATCGAAGACCTCATCCCCGACGACGACGTGGTCATCACCCTGTCGCGTC
GCGGGTACATCAAGCGCACCACGCTGGACAACTACCAGCAGCAGCGCAGGGGCGGGAAGG
GCATCGCCGGTCTGCACACCTCGGATGACGACTTCGTGCAGGAATTCCTGACCACCACGA
ACCACCAGTATCTGCTGCTGTTCACCAACCACGGCAAGATGCATCAGCTGAAGGTGCATC
AGGTGGCCGAGGGCAGCCGCACGGCCAAGGGTGTGCACATCGCAAACCTGTTGCCGCTGG
AGAAGGACGAATGGGTCACCACGGTGCTTTCGGTGCGCGAATTCGCCGAAGACCGCTTCT
TCCTGTTCGTGACCAAGCGCGGCATGGTCAAGCGGTCGTCGGCCTCTCTGTACGCGCGGG
CACGCAAGGGCGGACTCATCGCCGTGGGCCTGCGTGATGACGACGAACTCATCATGGTGC
GCGAGATACACAACGACGACCATGTGGTGCTCACCACGGGCGGCGGCATGGCGATACGCT
TCGCCTGCCCTGATGTGCGCCCCATGGGTCGCAGTGCCACGGGCGTGAAGGGTGTGGCCC
TTTCCGGTGACGACAGGGTGGTCGCCTGCGCGGTCTTGCCGGGGGACGACACCTCCACCG
AAATCATGTCCATCTCGTCCAACGGCTACGGCAAGCGCACTCGCATCGAACTGTACCGGC
TGCAGTCCCGCGGCGGCAAGGGCGTGAAGAACTTCAGGGTCACGCCCAAGACCGGTGATG
TCATCGGTGCCATGCCCGTGCGTGACGACGAGGCACTGGTACTGCTCACCTCCACCAACA
AGATCATCCGCATGAGCGTCGACGAGGTCCGTAGCGTGGGCCGTGCCACCATGGGCGTCA
TGCTCGTGCGGCTCGACGAAGGGGCCATCGTCGTCGGCTTCGACCGTGTGGACGAGCGCG
AAGTCGTTGAAGAGAGTGCCCCGGCGCAGTCTTCTGAACAGAAGACCGCACCCGAAGGCG
GAGACGCCGGAACGGAAGGCACTGCCGGGTAGCCATGCGGCTTCTCGCCATCCTGATACT
CTGCATCCTCGTGGCGGCCTGTGACAGGCAGGCCGCCACAGAGGAACTCACCGAGGCGCG
TTCCGCCTTCGCCAACCGCGAATGGAACGACGCCGAGCGGCTTCTTGAGGGCTACCTTCG
CCGCAACCCCGAAGGGGCACAGCGATGGGAGGCCTGGAACCTGCTCGTGGAAGTGGCCCA
TCGTGTCCGCAACGATGAAAGGGCCACGGTCGAACTGCTCGAGACGATGTACCTCGAGAA
TGGTTCCAACCCGGAACGTGCCTACGACATCCTCACGCGACTTGGTGAATTGCTCGAGGC
GGGACGCGACTTCAGACGCGCCGCCGAGGTGTGGCCACGCGTGCTGGAGTTGCCGGGGCT
CACTCCCGACACGCGGGCCCTGGTCTCCCGGCGGCTTGCGCGCATCCTCGTGATGCAGCG
CCGTTTTCCCGAGGCGGAAGAGCGCCTCAAGGCCTGTCTGGACACAGAGGGGCTGTCCAC
CGAAGGGCGGGCGGGGTGTCTCTACGACCTTGCCGACCTCAACGTGGCCAGCGAACATCT
GGACGTTGCCGTAGACCTTGCCACTACGCTGGTCGGTCTAGAAGGGCTCACTCCGGAATT
GCGCAGTCAGGCGGGCTTTCTGCTGGCGGATGCACTGGAACAGCGCGGGCGTTTCGCAGA
GGCGCTGGAACGCTTCGAGGCGCTACGCGGGGTGTACCCCAATGACATGGTCATCGACAC
CCGCGTACGTCACCTCAAAGGGCGTCTGGGCCGCAAATAGCCAGCAGCCCGCATTCGCCC
CCGGTCGAAGCCCTTTCGGCCGCATATGCCCTCCAGATCACGTCAGCTGGTGTGCGACGA
TACGCCTCACGGATGCACGGTAAAGGGCCTCATCAGGCTTGGCCCGTTAAGATGAGGTGC
GTCACGCTGCCGTGCCTGTTCCCTCCTGTTCCCTCATAGCCTCTTCAGTGAGCCTGCCCA
CGGGTTGCGCCGTCTCTTTCCTAGGGCACGACCCTCTCGCGTCTTCCTTTCATTCCCTCT
CTGTTGTGTCGCGCGTCATCACCGTGCCCCCTTCATGGTGCCACGATGACAGGACAATGC
GCGGCCCCCACGACGCGCCCGGTGACACTCCCCACCGGCAGCCTGCCCGAAGGGGTCTTG
CCGCTACGTCCCATGACGATGAGTCCGCAGCGCGTATTCTGGGCCACGCGCGGGATGCAC
GTTGCCGGTTCTCCTTCGACGATGCGTTCCATGTAGCGGATGCCGTGGTCTTCGAGAATA
TCTCGCACCGGTCCGATGAGGTCGTTGGCTGTCGCCATGCCGAGGGCGTCAGCCTGTTTG
GGGTGGCGGTTCGTGGTCGTGTCTTCCGCAAGGGTGGTATCGACGAGAGGTGCCTCGCCG
TTCTGTTCCGTCTGGTCTACGCAGTGAAGCAACAACACTTCCGCCCCGCACAGTTGCGCA
GCCTGTGCCGCGCAATAGGCGGCGCGATACGAACTTTCAGAGCCATCAACCGGAAGAAGT
ATGCGTTCGGTCTTCATGCCTGTCCCCTCCTTGAGGGACTTGGCATCACCATAGCGCACC
GGAAGCGTCGGGGCAACGGAGAGACGGGGAAAAGACGACATCTTCAGGCAATGGCCCTTC
AGCGTCAGGCACAGGGCCAATGAAAAGGCCGCGCCCATCGGGACGCGGCCTGAGGTCTGC
GGAAGCGGAACCTAGAATTCGAGGTTGCCCGGTGTGCGCGGGAAGGGAATGACGTCGCGT
ATGTTGGTGATGCCCGTGAGGAGCATCAGCAGCCGTTCGAAGCCCATGCCGAAACCGGCG
TGAGGGACGCTGCCGAAGCGGCGCAGGTCGAGATACCACCAGTAGTCTTCGAGATTCTGG
CCCATCTCGTTGATGCGGGCTTCGAGCACGTCGAGGCGTTCTTCGCGCTGGCTGCCCCCG
ATGAGTTCGCCGATGCGGGGTACAAGCACGTCCATGGCTGCCACGGTGCGCCCATCGTCG
TTGAGACGCATGTAGAACGCCTTGATCTCCTTGGGATAGTTGTAGACGATGACGGGTTTG
CCGAAGTGTTCCTCGGCAAGATACCGCTCATGTTCCGTCTGCAGGTCGAGCCCGAAGGAG
ACCGGATATTCGAATTTCTTGCCCGACTTCAGAAGCAGTTCAATGGCCTCTGTGTACGAA
CAGCGGGCGAAGGGTTCATCGGCAATCTGCCTCAGGCGTTCGACGAGCGTGGTGTCCACA
AAGCGGTTGAACAGGTCGAGGTCTGCGGCGCAACGGTCGAGGATGCGGCGCACCACAGTG
CGTGTCATGTCCTCGGCGAGGTTCATGTCCTCTTCGAGGTCGGCGAAGGCGACTTCGGGC
TCGATCATCCAGAATTCGGCGGCATGGCGCGGCGTATTGGAATTCTCGGCCCGGAAGGTG
GGGCCGAAGGTGTAGACCTTGCCGAGTCCCAGCGCCAGCGTCTCGGCCTCAAGCTGCCCG
GATACGGTGAGGTTGCATTCCTTGCCGAAGAAGTCGTTCTCGTAGCGGTTGCCCGAAGCG
GGGGTGGCACTGCCCTCCACGGGCAGGGTGGTCACGCGGAACATCTCCCCGGCACCCTCG
CAGTCCGACCCTGTGAGAATGGGCGTGTGCACGTAGAAGAAACCGCGTTCGCGGTAGAAC
TCATGGATGGCGAAGGCGGCTTCGGAACGGATGCGGAAGGCTGCGCCGTACTTGTTCGTG
CGGGCGCGCAGGTGGGCGATGCTGCGCAGGAATTCGTCGGAATGGCGCTTCTTCTGCAGG
GGGTACGTCTCTGCGTCGGCTGCGCCGAGAAGGGTCAGCGTCTGTACACGTACCTCCCAC
TTCTGGCCCTTTCCGGGCGACTCGACCAGCTCACCGGTGATGTCCACGGCGGCACCCGTG
CTGACGGCACCGATGTTCGCATAGGCGGGAATGCCTTCATCCACGATGGCCTGTATGTTC
GCAAGGCATGAGCCGTCGTTGATTTCGAGGAAGGAGAAGCCCTTGGCGTCGCGACGTGTG
CGCACCCAGCCGCATAGGCGAATCACGGGCTGGGGCGCGGTGGCAGCGAGGGCGTCGACG
ATCTGCGTCCGTTGCATGGTGTGTGCTCCTTTCCGGGGTGTTGTGCGCTCCCGGGCCGGG
GGCGCGGCTTCCGATGGGATTAGGCGTATCCGTGTCCGTGGTCAACCCGTGGCGGAGCTC
TCCGGGGGATCCTCCGGGCAGTGCTACGAACAGGGGTGTGCACAGTATCTGTGTCTATAA
TATGTTTATAATCATAATGTTAGATGTGATATGCACATGTGTTCGCATCCTTGCCTCGAC
ATAATGACACATCAGGCTGGCGTGACGGTTACTGGGTGATGCGGTTCGCATCAAAGCCAA
TGCACACGGTAACTCAAGTGTATTCTTAATAATACAGGAGTGTTATGTGTTTTATGCACA
AAGGAACAGGGAACATGCCGACATGAGGCCCTCTGGAATATGTTCGTCTTGAGACCGTGC
TGTGGAATGATGTCGTGCCAATAGAAAAGGCCTTGTGATGTTCCTAATAAATATATGTAT
ATCATGCGATTGACTATGATATGCACATGTGTGCGCACCACTGGTGACAGGCGCAGACAC
TCTGCTGGCGCACCTTTCCGGTGTCGCCTCAAGCGTGTACTGGGCTGCAATAGGCACGGG
AGGGGGGATGAGAGAACTGACGACGGGCAACCCGCGACGTGGCAGGAGAGGTTGTTCTGA
AGATGTCGTGGGGGAGACAGAGGAGGCACACCTCTGCAGGGGTGTCGGGCAGACGTGTAG
AAGCGCGAAACGATGCGTGATTGTGCTTCAGCCGGACTTTTCAGGGGGCGATGATGTCGG
TGCTGAACGCCGCCACGAACCACGGGATGTAGGTGACGAGCATGAGGTCGACCACCAGCA
CCGCGAGCAAAGGCAGGACGGCACGGGCGAGGGTGGCGAGGGGCACACGTGCGATGCCGC
ACGAGACCATGAGGCAGACACCGAGGGGCGGGGTGAGCATGCCGATGGAGAGGTTCATCA
CCACGATCACGCCCAGATGGATGAGGTCGATGCCCATGCGTGGCAGAAGCTGCACAAGCA
CGGGAACGAGCAGGATGAGGGCGGCAGTGGTCTCCAGCATCGTTCCGGCCAGAAGAAGCA
GGATGTTGACGGCAAGCAGCAGCATCCATCCCTCTCCGCCTACGGCAAGGATGGCGTCCG
CCAGTGCGGCGGGGATGCGTTCGATGGCCATCACCCATCCGAAGAGGGAGGCTGCGGCGA
TGATGCTCATGACGACGCCGGAAGTGACAGCGGCATCCAGAAGCAGGGCGGGCAGGCGGC
GAAGGTCGAGTTCGCGGTGAGCGAAGAGGCCCACCAGAAAGGCGTACACCACAGCCACGG
CTGCGGCTTCCGTGGCGGTGCATACGCCTGAGATGATGCCGCCGAGGATGATGGCGGGGG
CTCCGAGCGACCATCCGGCACGCAGCAGGGCGGGCCACACGGCCGCGGGTTCGAAGCGGC
GTGTCTCTCGCCCGGAACGCAGCCCTTCATGGACGCACCATGCCGAGAGCGTGATGCCCA
TGAGCAGCCCGGGCATGACGCCGCCAGCGAAGAGTTTGCCGATGGACGCCCCGGTCAGCG
CCCCGAAGACGATCATGGGTATGCTGGGGGGAATGACGACGCCGATGGACCCGGCAGCGG
CCTGAACCGCTCCGGCGAAGGCAGGGGAATAGCCGCGGGCCACCATCGAGGGAATGAGGA
TGGAGCCCACGGCGGCGGTATCGGCTGCCGCAGACCCTGACACCCCTGCGAAGAACATGG
ATGACACCACCGAGACCACGGCGAGACCGCCCGGAAGGTGCCCCACAAGCGTGTCGGCAA
GTCGGACGATGCGCTGCGAAATGCCCCCCGCGCTCATAAGCTGCCCGGCTGTCATGAAGA
GCGGTACGGCCAGCAGGGGAAAGCTGTCGGCCCCGGCGTACAGCCGTTGAACCGCCACCA
TGGGGTCCATGCCTCCCTTGATGAGCAGCGCGGCGAAGGCCGAGGCACCCACCGCCAGCA
TGATGGGGGCGTTGCAGGCGAAGAGCAGGCCCAGCATCCCGAAGAGCACCAGCGCGGTCA
TGGGCGGTCCCCGGTGGGCGAGGGGGTGTCTGATGCGTGGTCTGCAAGACCGTCGTCTCC
ACCGCCCTGTCGGTCTCCTGTGGCGTGTCTGGCCAGTATTGCCAGCACATGCAGCATGGA
CAGCGCCCCGCCAACGGGCAAGGGCAATGCCGGAATGAGCCGTGACAGGCCGAGTGCGGG
TGTGGACTGATGGCGAACGAACCACGCGAAGCGTGCGCCGTGCCATGCCAGCAAGGCAAA
GAAGGCCAGTGCCGCCAGAAGCACCAGCATGTGCGTGACGTGACGTCCGCGCCTGGGAAG
ATGCCGGACAAGGGCATCCATGCCGGGATGCGCCCCTGCGCGCACCGCTACGGCGCAACC
GATGAAGGTGAGTTGCACAAGCAGGATGCGGCCCAATTCCTCCGACCAGAAAAGGGACTC
GTTGAGTGCGTAGCGGGAGAAGACCTGTACGGCCACCAGCACGGCCATGCCTGCCATGGC
GGTGATGAGCCAAAGCCGTGCCGCACGGTCCGCCTTTTCGCTGGCCGTATCCAGAAGACG
GGCAGTCAGCCGCAGGGCGCACATGATCAGCCCCTCTTGGTCGGTCGCGGTCGGGGAATG
GCTGGATGATGACGCATGGGAGGGGTCACCTAGCCCTTGTGGCCGCCATGAGGTCTTCGA
GCGCCTTGCGCACCCCCTTGTGCTCGAACAGCGCGCTTCCGGACAGAGGCTGCACGCGTT
GCCTGAAGGTGGCGATGTCGGGCCGTTCAATCACCTGCATCCCGGCCGTGCGAAGCTGTT
CGAGGTAGGCCGCGTCGCGCTGGCGACTCCATGTACGCTGCCAGAGGGCGGCGTCTTGCA
TGCAGGAGGCCAGGAGTCGGCGGTCATTCGCAGGCAAGGCCTCGAACCACGCGAGATTGG
CGAGGTCGGTGTGCGTGGAGTAGACATGCCCAGTCAGCGAAAGATGCTTCTGCACCTCAT
TGAGGCGGTATTCGGCGATGACCCATAGCGGGTTCTCCTGCCCGTCGAGGGTGCCCTGTT
GCAATTCGGCGTAGATGGGCCACCCCATGGGGGTGGGGTTTGCACCGAGCGTGCGCCACA
GTTCACGGTGCACCTGCGATTCCATGACGCGAATCTTGAGGCCGCGAACGTCGTCCGGGG
TCATCACCGGGCGGATGCTGTTGGTCAGGTGGCGGAAGCCGTTCTCGGAGAAGTGAAGTC
CCTTGAAGCCGGCGGTGGAAAGCCTGTCGAGCAGTCCGCGTCCCACGGGGCCGTCGAGCA
CCCTGTCTGCTGTGGTTGTGTCGGTGAAGAGGAACGGGAAATCCAGTGCGGCCATCTCCG
GTACGAAGGCGTCGAGTGTTCCCGTGGTGACGATGGCCATCTGCACGGCCCCCAGCTGTA
CCTGCTGGAGGATGTCGGTCTCCGTACCCAGAGAGGCGCTGTGATGCAGGACGACATTGA
ACCTCTTGTCCGACCTCTCGGCGAGAAGCTGTGCGAAACGTTCAGCGCAGACGTATTGTG
CCGAACCGGGCTTGGTGACCACGGCGAGGGTGATGTCCTCTGCTGCACTGACATGCGGCG
GCAGTGCCACGAGCATGAGCAGACATACGAGATGTACAAGCGGCGCAGTACAGCACCGGA
TTGCACGGCACAGGATGTGGGCGAAAGGCATCGTTGACTCCATGGGGGGCTGCTTCACGA
AAGCATACCTTCTCTGTGTCGTAGCGCAAGACACGGTTGCGCTGGCAAGAGGTGAAAAAC
CTTTGGCAGGTGCGGCTTGCAAGAGCGTAAAGTGTCTGATAAGTTTGCGAAATAGGGGCT
ATGCCCGCGCCGTTCGCACATGGCACTGGTGAGGGGCATCATGGGCGCGGCCATGTTGCA
CGAATTACATAAGGGCGCGCACTGTATCCGCCGCAGCGGCGTGGGGCAAGTCTCGCCATT
TGCCCTCATGCAGTCCGGTGTCCAAGGCTTGTGGTGTCGGAGTGCGTTGTCCGCAGTTGT
CTGCATATGCCACGTCCGAGAACCCGCCGCACCCGTGAGCCCTGAAACTGCCCTGTGGCC
CTGCCTGGGTGCCAAGCCCGCGGGCCCGGCTTGACCTTGCGTTCGTGTGGTGCAAGGTTC
GCCTTTTACGTGTTGAAACTTCCTATGGAGACGAAAGCGTGACGAAGACCGACGGAGGCA
TGACCCACAAGGACCTCTCCCGGCTTCTCGGCGTGTCCGAGACGACGGTGAAGAGCTACC
GCCGCAAGTTCCCCGACTGCATTCCCGTGGCCAATCAGGGCAAGCCCATCCGTTTTACGG
CAGATGCCGCGAAGGTGTGCATCCGCATCCGCGACCTGTTCGAACTGGGCATGGCTGTAC
CCGAGGTTCGGGCAAGACTGGCGTCGGAATTCAGGTGGATAGAGGCGGAAGTCCCGGCTG
ACGAGACCTCGCAGCCTGCTGACGAAGCTCCGGCGCAACCGGTGGCGGCGCAACCGGCGC
GTGTCGAATTGCCTCAGGACTTCACCACCGCCGTGAGTGGTCTCGCACGCAGCATGGTGC
ATCTCACCCAGCAGCAGACAGCCATGATGAAGCGGCTTCAGGGGCTTGAACAGCGTGTCG
ACGCTGCAGTTTCGGCTGCCGCAGCCCCTGCACCGGTATCTGCGGCGGACGACGCCGCAG
CGCGTGAGGTGCGTGAACTGGCTGCGCGTCTTTGTGGTGCCGTGGAGCGCTTCGAGGCTC
TCATCGAGCGCCTTGCGTCAGAGCAGGGCAGGGAACAGAAGTCGGAATTCCGTGTGGTGC
CGCTGCTCAAGGCGCTGGGACGCAGACGTAGCGAACCGGAACCCGCCCCTGCCCACGAGG
CCCCTGTCGCTGCGGGAGAGAGCACGTCCGTGTCCGGTGCTTCTGCAGAAGGTACGCCTA
TTGCCAAGCCTACGGCACAGGACGCGCCCCCTTCGCAGTACGAAGGCGATGCGGCAGCGC
ATGCCGCCTCTTCTGTCTCCGCCATGCCCCCTTTCCAGAATCAGGAACCGCCGCGTGCGG
TGATGACGTTGCCCCTTGTGGTGCAGAGTCCGCAAGGCGACTTCGTGGGAGTGGCAGGCA
GGGCGCGTGGCCGTTTTTCGTGCGCCGATTTCAAGGCCATGCTCGCCTATGCGTTCCTGC
CGCCGGAACAGTATGAACTGCGCTGGGAGGAACAGGAAGACGGATGGCGTCTTGAACTGG
CGCAGCCCACATCCGCAGACCCCATGCATATGGTACTCTCCCTTCGGCGCATGGTGACGC
CGCGGGGCAACGACGTGCTGTGCGTCACAGCCTACGAGGGCAACGGTACGCCGGGCGAAC
CATGGGACCTGCACGGTTTCATCAGGGCGGCGCTGGGCTAGCCGGCGCACGTACCTTGCG
GGTTGCCATCCCACAGGGCGATGTGGCGTTTGTGACGATGCCGACAGTGCGGCCCGGTCC
CTCTCCCGCAACGTTCCGGCGTCGATGGTACTGCAAGTTGTAACCTTGCCGTGACAAGGG
TGAAACACGGAGAGCGCGATTATGAACGGTATGCGATCCTCACTCCGTAAACGACTCGTG
CTCGGAACGTGGCTGCTGCTGCTCATGGCACTGGCCCCGCCTTTCGTCTATTTCGACCGC
ACCATCCGTGAAGACATGCTCGAAGAGGCGCGCAAACGCGCCACCGAGACCCTGTCCAGC
ACGCAATGGGTGCTGTCGCGTCATGCGCCCTTCGGTTCGGAAGACGCGCTGGAGGCATGG
GCCGTGGAGTATGCGCGGCATACCGGAGTGCGCTTCACCTACATCGTCGATGGCAAGGTG
ATGGCCGATTCGGATGTGCCCGCCGAGCGCGTCCACCTCATGGACGACCATGGCGGCAGG
CCTGAAGTCGTCGCAGCCAGCAGGGGTGGCAGCGGCATGGAGGTGCGCTACAGTACCACC
CTGCGCAAGGACCTCGTCTATGCCGCGTTGCGGGTCGAGGGCATTGCCGGGCTGCCAGCG
GGGGTCATCCGCGTGGCGCTGCCGGTCTCCGAAGTGCGCGACCGCATAGACAGCATGGAG
ACAGGGCTTCTCTGGGCCTTCATCTTCTCGCTTCTGGCCAGCGGGGGCCTTGGTTTTCTT
GTGACGCGTCCCTTTCTCGGCGGCATCGAGTCCATGGCGCGTGCCGCACAGGCCATCGGG
CAGGGAGATTACGGCAGGCGCATCCGCGACATCCCCGGTCGCGAGTTGCGGCCGCTGGCC
CACGCCATCAACGGCATGGCGCACAACATCGAGCGCCATCTCGCCGTGCTCGAAGAACAG
AAGGGACGCCTCGAGGCCGTGTTCAACGGTATGCGCGAAGGGGTGATGGTGCTCGACGCC
GAAGGGCGCATCACCACCATCAACCGTGCGCTGACCACCATGTTCGAGGGCATCGTCTCC
AAGATAGGCCGCACTCCGCTTGAGGCGACCATGAAGCCCGAACTCCAGCGGGCCGTGGAC
GACCTGCGCGCCAAGGATACCACCGAAGGCCGCGCCATCATGCTCGAACTGTCGGACGGG
CGCGCCTTCGAAGTCAATCTCGTGCCGTTCTTCGACGAGGCAGGGCGGTGCGTGGTGCTG
GTCTTCCATGACGTGAGCGAGCGCGAAAAGCTCGAACGCATCCGCCGCGACTTCGTGGCC
AACGTGTCTCACGAACTGAAGACCCCGCTCACCAGTATCAAGGGGTATGCCGAGACGCTG
CTCGAATCGCCACCCGCCTCGTGCGAGCAGGCCGGGGCGTTCATGCGAACTATTCTCAAG
AACGCCAACCACATGACGAAGATGGTCAACAGTCTGCTCGTGCTCGCCCGGTCGGAACAC
AAGGGTGAGAAGCGGGTACTGGCCGAAGTGGATGCCGCCGAGGTGCTGCGCCAGACCCTG
CGCGAGTTCCAGCCCGTGGCCCGGCGCAAGGCCATCGAACTTGTGTGCGAGGTGGAGGGG
GCGGTCACCGTCATGGCCGACCGGGACGGTCTGGGTGAGGTCTTCCGCAATCTGATGGAC
AACGCCATGAAATACAGCCCGGAGGGTACGCGCGTTTCGGTCTCGGCGCGTCCCGGTGCC
GGGGTGGCTACCTTCTGCTTCCGTGACGAGGGTCCCGGTATCCCTGAAAACAGCAAGGAG
CGCATCTTCGAGCGCTTCTATCGCATCGAACGCGAAGGCGACACCAGCAAGGAAGGAAGC
GCAGGTCTGGGGCTTGCCATCTGCCGACGCATCGTACGTAGCCATGGTGGGGAGATATGG
GTCGAGAGTCCGCTTGACCCTGCTACCCGGCGTGGGGCAGCGTTCTTCATCACGCTCAAC
ACGCCTCGTGCGCGCGTCGGAGTGGTGTAGCCGCCGTCATTGAGCCAAAGGACCATGCCG
CCTCTTCCTTGCACGAGGGAGGGGCGGCTTTCAACGTGGCAGTAAGGACTCTTGCCCGTG
GATATTCATGACATATGGGGTCGAGGCGGGGACGGCATCGTGCCGCCTGCACCCATAAAA
AAAGGAACGCCTTGGCGTTCCTTGCGTGCTGTGAAGCGACGGGCGGGGACTACTTCATAC
GGTAGGTGATACGTCCACGCTTGAGGTCATAGGGCGAAAGCTCGACCTTGACCCTGTCAC
CGGGCAGGATGCGGATGTAGAACTTGCGCATCTTGCCGGAAATGTGGGCCAGCACCTCGT
GCCCGTTCTGCAGTTCGACGCGGAACATGGCGTTGGGCAGGGCTTCCTGCACAACACCGT
CAACTTCAATGGCATCTTCCTTTGCCATGTCTCCTCCAAGCGGGGTGTTCGCACACGCCG
CCGTCCGCGACGGCCGCAATGTAACGGGTAGCCAATTCCACAAATCGACGTGGATGTCAA
TAAAACCGTTGGGAGACGTGGATTCAGGCTGCCTTGGTGCCTTTGTCCCCGCCCGGACGC
AGCAGCCACAGCCCCAGCATGATGAGCGGCAGGCACAGCACCTGTCCCATGGTCAGCCAG
CCGAAGGCAAGATAGCCCAGCTGGACGTCAGGTTCACGTACGAATTCCACCGTGAAGCGG
AAAACGCCGTACAACAGGGCGAAGAGGCCGGAGACATGCCCGGTGGGGCGCTTGCGTGAC
GAGAAAACCCACAATGCAAGGAACAGGATGACGCCTTCAAGCGCGCATTCATACAGTTGC
GAGGGATGTCGCGGAAAGGGGCCTCCATCCGGGAACACCATGCCCCACGGCAGGGTGGTG
TGCTTGCCCCACAACTCGCCGTTGATGAAGTTGCCGATGCGGCCGAAGAACAGCCCCGGC
GGTATGAGAGGGGCCACGAAATCCGACACGTCCATGAAGCCGAGTCCGTTGCGCCTGCCG
AGAAGCCACATGGCAAACACCACCCCCAGCAGACCGCCGTGGAACGACATGCCCCCGTTC
CAGATACTGAAAATCTGCGTCGGGTTGCCCAGGTAATAGGCGAGGTCGTAGAACAGGATA
TAGCCGATGCGACCCCCCAGCACCACGCCGAGGATGACATAGGTGACCATGTCGTCCACC
ATCTCGCCCGTCCACCGCGACCCGGGCTGGGCGGCGCGGCGGCGTCCAAGCCACCAGCCG
GAAAGAAAACCGAACAGGTACATGAGGCCGTACCAGCGGAATTGCAGCGGGCCGAGAGTG
ATGGCAACGGGGTCTATGCGCGGGAAAGTGAGCATCGTTCCTCCGGAAGAGGGAAGGCGG
CTGCGGGCTGGCTACCTGTGCCCGTAGCGCCGTAGCATTGGGATTGCGTGCGCGGCATGT
CCACGCAGGGTGGCTGTGCCATGAGGTACGGCGTAAGGGCGTTCGCGTCAACGCATGAAT
GGCTGTTGCGAGGTGCGGGGTGTGGCTGTCGCAGCACATGGGGCTTGCTGCAGCCACGTG
AAGCGCGCCTACCTCAAAAACAGAAAAAAACGCTCATGAATTGATCTCCCTGTTGACAAG
TCGGCCCCCTTGGGGCAAGAACGGTCTTCCGCAAGGGGCTGTAGCTCAGTTGGGAGAGCG
CTTGAATGGCATTCAAGAGGTCAGGAGTTCAATTCTCCTCAGCTCCACCAGACGTTCACC
GAACGGGGGTATCCGAAAGGATGCCCCCGTTTTCTTTCATCCTTCCTCCGGGCTTGTTCC
AAGCCTGAAGTGTACCCAAATAATGCCATCCTTCTGCCAGCTGTCGTATCATGGACATGG
CAGGTTCCATCACGTGAACGGTGAAGGAGGCAGTCATGCGCCGGTCTATCATTATTCAGC
TCATCATCATCGTGGTTATCGGTCTCGTGGTCGAAGGTGGTATCTTTTTGGGGTATGTCT
CTTTCGACTTGTCACAATTTGCGGCTTTTCAGGCGCAGAAGACCCGCGAGAGCATCTATA
CCCACGAACAGTACTCGCTTCGCGATATGGTGGACTCGGCAAGCAGCATTGTGGAGAAAT
ACTACGCGCAGTCCAGGGACATGGAAGCCCTGAAGCGCCTGAAACGCGATGAACTGAAAC
TGGTGGTCGATGCTGCGGCATCCATGGTTCAGGCTCAGGTGGCCGCAGCACCTCAGGAAC
GGAAGGCGTTTGTCGCGCGCGAAATGCTCGCATCCTTGCGCGGGTTGCGTTTTGCGGGTG
ATAATTACCTGTGGGTCAACGATCTGGACACGGTCGTCCTCATGCATCCTGTATCGCCGC
AGATGGAAGGGAAGCCTCAACGGGACATCCGTGACGAACAGGGCAAGGCCATATTCACGG
AATTCGTTTCCATTGCGAGGTCGAAGGGCGAGGGCATGGTCGACTATATGTGGCCCCGCC
CCGGCCAGAAGCAGCCCCAGGTCAAGGTGTCATTCGTCAAACTCATTCCGGAACTGGGCT
GGGTCGTCGGTGCAGGAGCCTATCTCGATGATATGACAGCGCAACTCAAGCAGGAGGCTC
TGGACCAGATCGCCCGTATCAGGCTCTCTGACGGAAACTACTTTTGGGTGAACGATTTGC
GTCCCTATATGGTCATGCACCCTGTCAGACCTGAACTGGACGGCACCGACCTTTCACGTA
CGACAGATGCTGAAGGCAAGCTGCTCTTCGTCGAGATGGCGAAGGTGGCACGGGACAAGG
GAGCGGGTACCGTAGCCTACAGATTCGGCAAGCCGGGTGCCGCAGGTGATTTCCCCAAGC
TCTCGTATGTGAAGCTGTTCGAGCCATGGGGATGGGTCATCGGGAAGGGTGTCTACATGG
ATGATGTCGACAGGGAGATCGTGGCGGAGCAGGAGCGTTTCAGTCAGGCTATTGGCGGGC
TGATGACGCGTAGCGGTCTCATCGGATTGATGATCGCAACGACCATGGTGGGGCTGGTGC
TCTTCTACATCCACTACCGTCTGCGTCAGCCCATGAATCAGCTTGTTCGCTATGCCGGGC
AGGTCGCCTCTGGTGAACTCGATGCCAGTGTCAGCGGACGTTTTCAGGGAGAACTCCTGC
TTCTGGCGGATGCCTTGCGTTCGATGGTGGCAAGCCTCGGAGAGCGCATGGAAGAGGCGC
AGCTCAAAGGCCGTCTGGCCGAGGAGGAGGCTGCTCATGCGCGCGCTGCCACGGCAGAGG
CTGACGATGCCCGGCGTAAGGCGGAAGGGGCAAAGGCCGAGGGAATGCTCGCGGCTGCAG
GCATCCTCGACACCATTGTCACGTCATTGACCCAGGCATCACAGAAGGTTGCAGCGTTGT
CGGAGGAAATCAGCGACGGGGCAGAGGGACAACGGCAGCGTATTACGGAAACGGCCACTG
CCATGGAGGAGATGAACGCGACCATTCTCGAGGTGGCTGGCAATTCGAGCAAGGCGGCTG
AGAATGCGGATCATGCGCGCGGTCGGGCAGAGGAGGGCGCCAGCACTGCCAGCGCCTCAG
TAGCGGCCATTGAAGAGGTGCAGCGGCTGGCCGATGCACTCAAGGTGAATGTCGCTGAAT
TGGGAGTGAAGGCCGAGGCCATAGGTAGAATAATAAATGTCATCAATGATATAGCTGACC
AGACGAATCTGCTGGCGCTCAACGCGGCCATCGAGGCTGCCCGTGCCGGTGATGCTGGCC
GGGGGTTTGCGGTGGTGGCAGACGAGGTGCGGAAGCTCGCTGAAAAGACGATGCACGCTA
CAAGCGAGGTCGGCGAGGCTATCAGGGCCATCCAGCAGGCGACCCGCGACAACACGCACA
GTGTCGAACGCGCGGCAGCGGCAGTAGACAAGGCCACAGAACTGGTGGTTCGTTCCGGCA
AGGCGTTGAGTGAGATCGTTGTTCTTTCGGAACAGTCGGCAGACAGGGTGCGTTCGATCG
CCACGGCGTCGGAGGAACAGTCGGCAGCCAGTGAGGAGATTACGCGTGCACTGGATGAAA
TCAACGGTCTCTCGGGACGCATTACGGAGGGTATCGGGCAGGCTGCCGGTGCACAGCGGG
ATATGAGTCAGCAGTGCAGGAAGCTCAATGAGTTGATCGAAAAGATCAAGCTTGAGAACA
AGTAGATGCGCCTCCACGCCTCTTGAAGCAGACACGGAAAAGGGAACCGCCCCGGCATCA
TGCGGGGCGGTCCTTGCATTGTCCGACGCCCAGCGCCTTACGCCGCCAGACTCTTCGCGC
CTCAATAGGCTGTGAAGGTGTCCTTGGGGCGGAAGCAGATGGGACACTTCTCGAAGTCTT
CTCCCTTGTGGATATAGCCGCAGATGGGGCACAGGTGGAACTTGTCATCGTCCGGGGCGT
CGATGTCGTTGTATGCGGCGAGATAGCGTTCGGCATGGACGGATTCGGCAAGCTTGGCCC
GCGTGAACACATGGACAGCCTTCGAGTTGCCCTCCTCCTGCGCCTTCCTGATGAAAGCCG
GGTACATGTCGGACGTCTCGTAGATTTCGCCATTGGCGCCGGAGATGAGGTTCAGGTCGC
AGCTGTAGGCTGAAGGCGCTGCCACCGTGGGCTTCTCATAGCCCGGTTCCATCTCGGCAA
CGAGAGCGTACTCCAGACCGATGTGGATGAGTTCGGCTGCCGCCGTGGCTTCAAAGAGGC
GTGCAATCTGCTCATACCCCTGTTCTCTGGCTGCCTTGGCGAAGGCCGTGTACTTGGCAT
GTGCCCCGGTCTCTCCGGCGATGGCAGCCTTGAGGTTCTCCAGCGTGCTTCCCACGGCGG
TCTTGCTGTCTGCCACCATGTTGAAGTTGGTCGCATTCTTGACGGTGGGAACCTGTGCTC
TGACTTTCATGGTGCAACGCTCCTTTGTTTTGTGTGGGCGCAAAGGGGGGCTGGTCGACC
ACCCCATGGGTTCGACCTTCTACCGATCATGCCATTTTTTGTCCCCGAATGTCATGTGCG
TCAAGGTGCGCGTCGAACGCATGCCGGAAGGGGACATGCAGCGGTGGCAGACTCTCCGGG
GCATCCGGGGTCTCCCATGCCGTTGATGACGACTGCGCCCTGTTCGCGTGGCGTTGCAGG
GTACAGGATACGGTTCACCGCAAGCATGGATACCTCTCGGACAGGGTCCTCACCGGGGAA
TGTCGGGTTCGCGTCGTGACTCGCCGTGCTGTGCGCACGTGCCGGAAGCGGACGGAACCC
TCTGCGCCGTCGTCCACGCAGAAAAAAGGCCCCTGCTGTGCAGGAGCCTTCTGGCTATAG
GCGGTAGAGGGTGAAGGGGGCGAGCGCACTTTTCCTCTCACAGTCCATCGCTTCCGCGGA
AAGGTTGATGAGACGTGTACACCCCTCCCGTTCACGCCATGCGGCGCAGCCAGAGGCTGC
CGCCGGTGTTGCGCATGCACAGCGGTGTGTGCTTCTCGAACATGTCACCGTGCCGCGTGG
TCATATAGCTGTTGAAGAACAGCACTTCGAACGCGCTGTTGTATTGCAGGAAGGCGCGCA
GCAGATAGGCTTCGTTCCATGCCCTGCCCTGTGCATACCACGAGCATGGATACTCGAAGG
GGTAGAAGATGTCGTGGATGTGGATGATGACGCCGGGTTGCAACGCCGGAAAGACATCGA
AGACGAAATGCAGCACGTCGCTGCCTATTTTGGCAACATGCGAACTGTCGATGAAGAGCA
CATCGCCCGCTTCGAGGGATGTGTAGGTCTCGAGGGCGACATTCTGGGCGAAGTCGGTGA
CGATGGTGCACCGTGTCCTGTCTTCGGGGCGGATATGGGTCAGCAGCCGTTCGGGATAGG
GTTCGACGAAGGTGAAGCGGGTCGCACCGTCAAGGAAGCGTTCGTCGGTATCCAGCATGA
CGCACGACGAGAAGCCTGAACCAGCCTCCACGATGCGCCTCGGCCTGAAGTGGCGCATCA
TGGCGTACAGGACGAAGGCATCGGTGTGGGCGAAGAAGTCGTTAGCGAAATGGTAGCGCA
GTCCTTCCGTCGGCTGATCCTTGAAGGGCATAGCGGCGTAGAAGGGCACGAGAGCGGCGT
ACAGCTTCAGCTGTTCGCGTTCGCGAAGGTCGACCCCGCCCAGCGGGTTGGCCCCTTCCG
GCACGTCGAAGGCGCGATGGGCCACGGCCGCCACCTCGTCACGCGAGGGCAGGGGCGAGT
GGAAGTGCCCCGGAGGGTAGGCGTCGACAAAGGTCGTATCATACCGCGGGCGACGCTGTT
CCAGCGTCAGGTACATGTCACGCAGCAGCATGGCGGTATCGGCCAGTTCGGGGCGAAGGC
GGGCCAGTTCTTCGAGCTGGCGCGGTGTCGACCGGGTATCATCGCTCATCGGTCTTCCTC
GGGCTGTCGGGGTGGTTTCGTGTCCTGTCGGCATCGGGGCGCGAAAGGGTTCCCGCACAG
TACGATGTCATGCGCGATGTGCCAAGTTCCCGGATACATGTCACGGGCTTTGTCGAGGGC
GGGTTGTGTCCTGCGTCCGACATGCTCATAACCGCATACTGGCGGGGGCCGCACCCAGAC
CGGCACGGCAGCGAGAAGGCGCGGCGCTCGTCGGGCGGCACGCCGGGAAGGGGCTGGGGG
TGGGGCAGTCGCGGGGCTACGCGTCCGGATGGGCTTCGGGGGGCAGCAGCGTGCCCTGAT
CCATGGCGCGTATGGCAAGGCGCATGGCATCCGTCTCGGGCACAGGGCGCGAGAAAAGGT
AGCCTTGCAGGTAGTCGCACCCGAGACGCGCCAGAAGATTGGCCTGCGCGTGGGTCTCCA
CGCCTTCGGCCACTATCTTGCAGCCCAGGCTATGGGCCAGTTGTACTGTGGAACGCACGA
TGGCGCGCATCCTGTCGCGCAGGTGCACTTCGTCTATGAGCGACTTGTCGATCTTGATCA
CCCTGAAGTGCTCACTGGCGAGGTACTGGATGTTGGAATATCCGGCACCGTAGTCGTCGA
TGGCGAAGTTGAGGCCACGTTTGGCCAGGGTCTCGAGTCTGCCCATGAGCTCAGCCCCGG
TGGAGATGAGGGCCGATTCGGTGACTTCGAGCGTGATGCGGTCTCCGGGTACCGAGACGG
CGTCGAGCACGCTTTCTATGTCGGAGAGGAAATCCTGCGCCATGAGATGTGCCGGGGAGA
TGTTCACTCCGAAGCGCAATCCGGGCGTGAGGAGTCCTGCCTCACCGAAGCGTCTGACGC
ATGCCCCGGCCTCGCGCAGGGCGAAGTCGCCCAGCAGCCCCACGTGTCCCGTCTGTTCCG
CCACGGTGATGAAGGTGGCGGGCGACAGTGACCCGTGACGTGGGTGGTTCCAGCGCATCA
GGGCTTCGAAGGAGTGCAGCGAACCGTCACTGGCGTTGACGATGGGCTGGTAGACCATAT
GCAGTTGCCCGGTCGCCGCCGCGAGGGGAAGTTCGCGTTCGATGTCGAGTCGCAGCATGT
AGCTGTCGAGATGCAGGGGCCGGAAGATGCTGATGCGCCCGAAGCCGCGCTCCTTGGAGC
GGTGCATGGCTGCATTGGCGTTGCGGATGATGACATCGGGGCTTTCGCCCGGGTCGCCCA
CGAAGAGCACCCCGGCACTGGCTGAAAGGCGAACCTCTCGACCGTTGATGTCATAGGGTG
TGCCAAGATGGGCGAGCAGTGCGCGGGTGTCGCGCACGACGTTGTGCGTGGCCGACGCGT
CGGGGACGACGACGAATTCGTCACCGCCCACCCGTGCACAGAAGGCGTGCAGGGGGTGCA
TGAACGCACCGAGGCGTGCGGCGAAGGCGGCGATGACGTTGTCGCCCCACGTGTGCCCCA
TGCTGTCATTGATGGCCTTGAAACGGTCGATGTCGATGAAGATGACGGCGACGGTTTCGC
TGGCCCCCTCTTCGAGCCTGTCGAGGCGCGCAGCCAGCATCTCGTGCAGGGCCTTGCGAT
TGGCAAGCCCCGTGAGGTCGTCGTGGGTGGCGAACCATGCCAGTTCCTGTTCGCGCTGGG
ATATGGCCTGGGCCATGCGTGTGACGGCGGTCTGCAATCCGCCTATCTCGCGCACCGACT
CCATCGCCGTTTCGGGAAGAGGTTGCCCGGCTTCGATGGCCTGCACCTTGCGCGTGAGGC
TTTCCAGCGGGTGGACGATGCGCCGGTTGGCTGCGGCAAGGGCCGCCAGCGCGACACACA
GGGTACCGAGTAGCAGCGGGGTCACGCCACGCAGGGTGGAGAGGGAGAAGAAGCTCTCAT
CAGGGGTGGAGACAAGGAGGTACAGGTACGGTGCCTCGCCGGTTGCAAGGCGTTTTGCCA
TGACGGAAACGGCGTGGCGGGTGCCGCCGAACTCAAGCCACGCGCGTCTGCCATCAGCGC
AATCCCTGAGGTCTGCCGGGGGTATGTGCACAGGGTGCCGCCCACCTGAAGGCAGGTGCT
CATATACAGAATCGCCGTTGCGGTCGAGGACGAAGACGGTCAACCCGTCGCTACGGGGCC
CCGCCTTGCGCAGCATGTCGCCGAAGACCTCGCCGTTGAAACCCGCGAAGACGACCCCGG
AGTGCGCCTCCTCGTCGCTACGGACGGCAAGTGCGAAATACAGGGCAATCTGGCCCGTAT
GGCGGCTGACGAGGCCTTCACTGGCTACCATGCCCTCGGTGGCGAGGCTGGTCGAGAAAT
ACGCCCTGTCCGCCACGTTGATGCCTTCGGGCAGGCTTGCGCTGGAGGAAATGACGTCGC
CGTTGGGGTTGGCCACATGGAATTCGAGAAATTGCTTGCCGAAGGCGCGTGAGGCCTGAA
GCAGGCGTGTCCAGCGTGTGGCGTCATCGGCATCTGCGCCGCCATTGGCCGCGATGACCT
CCAGCGACTGGGCGAGGGCGTCCACGACCTCGTCCACTTGCAGACCCATGCCCTCGACGA
GGCCCGCACGCATCATGTTCTCTTCTTCACTGATGCGCGATTGTGTCGACGCCATGAGCA
TGAGGATGGAGACGACGGCAGGAAGCAGCATGCCCAGCACCAGTGTGATGACCGTCATGG
AGACGGTCGGGGATGACGCGTATCTTGGACTGTTGCCCTGCGCATCATTCATGGAAGCAG
TGGACATCGATGCTCCATCGCGGTGTACTGCAAAGGGTAGGGTAATCCCTTATGGCAAGG
AAGGGGACAAGGGGTGCGTTTTCAACACATCGCGTTCCTTGTCAAGTCGATGGTTGACGA
GATGAGGATTCTTTATTAGTAATAGGTATCAATAAATGGAGGTCATCATGGAAGACAAGG
TGTTGCAGGCGATGAAGGACGCGGGAAAGCCCGTGCGTCCCGGTGATGTGGCAAAGGCAC
TCGGCGTGGATGGCAAGGAAGTCTCCAAGGCCATCGATGCTCTCAAGAAGTCCGGCAGGG
TGGTATCGCCCAAACGGTGCTTCTACGAACCCGCGTAGGCTTCACGACGCGTTTGCGCCC
CGCGAGGTATTCCTTCGCGGGGCGTGTCTTTTTTTTGAGGGGGGCTTCCGGCGTTACCGA
GGGTCTGCTGTAGTGCCTTCGTCACGCGGGAGTCTGATGGTGAGGCGGGTGCCCTCTCCG
GGTCGGCTGGCGCATTCGATCGTGCCGCCGTGGTTGGTGGTTATGATGAAATAGGCGATG
GCAAGACCCATGCCCACGCCCTTTCCCGCGTCCCGCGTCGAGAAGAACGGCTCGAAGATG
CGTTTGCGCACTGCGGGTGAGATGCCGGGGCCGTTGTCGATGACGTCGACCCTGACTTCG
GAGGGCAGCACCCGGGTGACGATGTGCAACTCCGGCGAGATGCCCTCCGGATAGGTCTTG
TCCCTCATGGCCTGGGCCGCATTGCGGAACAGGTTGAGGAACACCTGCTCGAGTTCAGCT
GGGATGCAGCTGATGATGTCGTCCGTCGGGTCGTAGTCGCGAACGATGCCCAGGGTCCTG
AAGTCGTGGTTCATGTTGTCGGAGTAATCGTTGCCTGCCAGCGCAAGGGCACGATCGATG
ATGGTGGTGAGGCCGATGGCGGTGCGCTCGCCTTGCGATGGGCGGATGAACTCGAGCATG
TGGGCCACGAGGGACGCGGCACGCGCTCCGGCGTTCTGGATGCCGTCGAGAAAGCCGGGA
ATGCCTCTGGCGACCATATAGGACTGCATCGCGTCGAGGGGGCAATGTGCCTCTTCCGCG
GCAGCCCTGTTGGCTGGCAGTGCAGGGTCGAGACGTCTCTGGATGTTCTGGGCCCCCTGA
AGGATGGCGCCGAGGGGGTTGTTCATCTCGTGGGCCATGCCAGCGGCCAGCCCCCCGATG
GAGAGCATCTTTTCGGACTGGAGCAGAGCCTCTTCGAGGCGCACCCTGCGGGTGACATCA
TCCACGCGCATCACGAGAACGTCCGCGACTCCTGCCGTGAACGTCTGCACATCGACATGG
TGCATCCCGTCGTCCCGATACACCGAGAGTCGGCTGAAGGTGTCTGGAGTGCGGTGTTCC
AGCGCCAGAAGCAGTCTGGGGTCGTCTCCTGCGAGAAGGCGCGTGGCATCGCGTGCAGGC
ATGTCCAGTGCGTCCTCGGCAGCGACGCCTGTCATGGACTCGGCTACCCTGTTCCACTGG
ACGACCCGGCCCTGCACGTCGAAGCCCACAAGGGCCGAGGGCATGGCTTCGAGTACATCA
TGCAGGAAGTCGCGCATGTCACGCAGGGCTTCGCTGATGGCCTGCTGTTCGGTGACGTCG
AAGATGACGCCGTCGAGATAGCGCACGTTGCCAGTGCTGTCCTTCACGGGGCGACCATAT
TCCATCATATGGCGCGTCTCACCGTGTGCCGTGATGATGCGGTACGAAAGTGAAAAGTGC
CCGTCAGGCGCGTTGATGGCTTCAATGACAGGGTGGTTCAGCATGGCGCGGTCGTCCGGG
TGCACGATGGATTCCCACGTGAGGGTCCCGTCCGTGAAGCGGCTGACGGGAATGCCCGTG
ATGTTCGCGGCCCCGGCAGAGAGAAACTGCATGTGCCACGGGGGGGTGCTGGAACAGCGG
TAGACGGCCCCGGGGATGTTGGTGACGAGTGTGCTGAAGCGACGTTCGCTCTCTTCGAGG
GCGCGTCTGGCTTCCATCAGGTCGGTCACGTCGAGACACGAGATGCAGAAGCCCGCGTAG
TGTCCGTGCGTGTCGTGGTAGGGGCGGCCTTCTGCCACCATGTGCCGGACGACGCCGTCA
TGGCGTGTCATGGGGAACGTCATGGTGCAGGGGCGGCGAGCACTGGCCCCGGTGCGGGCG
AAGTCTCTCGCCGCGTCGCGCCCCGCGGCGGCGATGGCATAGAGCCAGCCGTCGCCGCGG
GCTGCTTCGTTCGAATGTCCAGTGAAGTGACGCCAGCGTGCGTTCACCCAGATGCAGGCC
CCTTGCGTGTCGGAAAGCCATAGCAGGGCGGGGCCGGCGTCCGCCACGGCTTCGACAAGG
TGCGCAGGGGCACGGTTGTGCCGGTGCGGTGAGCTGGCACGAAGTCTCCACAGGGTGAGG
AGTACGACGCAAAGCGCAGCACCGGCAGTGGTGGCGATGACGAAGCCCAGTCCGGATGCG
TCGGTGGCAGGGGGAGGCTGGGCGGTCGCTGCCAAGGCTGCCGAGGACAGGCAGGCTGCG
CATCCGTGCAGGATGGCCGCTCCAAGGCATCGTTGGAACTGGACACAAGACATCGTGCGC
TCCGGTCGGTTTTGTCGGTCGGGGCGAGGGGGAGGGTCAGCTGTCCCGATGGCAGTACCG
ACAGGACCAGTGTGCCGTAAAACCCGGGTTACTGGTATGAAAAAAACGACATCGCGTCTC
ATGTCTTGACAAAATAGAAGGACTGGGGCAATTTCGCACCTCGCTTGGGGCTGTAGCTCA
GTTGGGAGAGCGCTTGAATGGCATTCAAGAGGTCAGGAGTTCAATTCTCCTCAGCTCCAC
CAGAGATTTTCTGAAAGACCCGGTCGGCATATGTCGATCGGGTCTTTCGTCGTTCGTGGG
GCCCGAAGGGCTTGCCCATTCCGGGCAGGCGGGGCATGCAGGCTGAACGCTCATCAACGC
GATTGTCGTGAAATCTTTCTGGATTCTGCCGGTGCTCATCAATGATTGCGAGGTGTTAGG
CTTGGCTGTGTGCAGTCGGTCGTACGGGTTCGACCGGGCACGCATGCTGACCGGGCAGGA
TTGGCGGCAGTACGGACTCTTTTGCCGCCCGTGACGCCAGCCTGTGACACTGGCAGGCGG
ACAAGCCCATGACAGGCGCACTGCACCACGGTCGGGGCGAGGCGCAGCAACCGGAGGCTG
AAGACATTGCACATCATCCTTGCCACGGAGATATGGGGGCACACCCCGCATGTGGATACG
CTGGCTGAACGATTGCGCTCCTGTGCATCCGACGTGGTTGTCATCGACCCCTACGACGGC
ACCGACCCGGATTTCGGCTGTGAACAGGACGCCTACGCGGCGTATTGCAGGCAGTGCGGG
CATGAGGCGTTCGCCGCACGCGTCGAGCAGGCGCTGGTGCGTGCCGGGGTTGATACCGTA
CTCGTGGGCTTCAGTGCCGGGGCGACGGCGGTGTGGTCCGTGTTGTGTGCGGCGGAATGT
GAGGCACGTGGCGGCGTAGGGTTCTACGGTTCGGGCATCCGAACGCTGCTTGACCGCACT
CCACGCGCTCCCGTCGAACTGGTGTTCCCTGCCTACGAAGAGCATTTCGACGTGGGCACC
GTAGTGGACAGCCTCGCAGCGCAACCAGACGTGCGTTGTCATGTGGTGCCTCAGGGGCAC
GGTTTCATGAACCCCCTCGCGGCCCACTTCGACCCTTCGGCCCATGAAGCGTGGACCTCG
TGGCTGGTGCGCCGGGTGGCTGCGTTCACAGCATCCTGATATCGCTGTGCCAAGGCGTCG
GTGTGGACTGCGGAGGGCGAACGACGGTTCGGTCTGCATGCATTCCGCGCTACGACGCCC
TTGTCAGCCAGCCAGCGGATAGGAGTCGTTTCGCGAAGTCATCTCGTCCTGCCTTGGGAA
CGCGAATCATCAGAGACAGGAAAAGGCCCGCCGAAGCGGGCCTTTCGTACTCGTATCGTC
TGTGTCCCGCTACGCGGCTACATGAAGAAGAGCCACGTCACGAGGATGAAGCACGGGACG
AGAATGCCGCACGACCATGCCATGTAGCCGAAGAAGCTGGGCATGGGCACGCCCTGTTCT
TCGGCGATGGAACGCACCATGAAGTTGGGCGCGTTGCCGATGTAGGTGTTGGCGCCCATG
AACACCGCGCCGGCGGAGATGGCGGCGAGGGTCTCGGGGATGTCGTTCATGAGGTGCATG
GCGTCGCCACCAGCCGTGTTGAAGAACACGAGGTAGGTGGGGGCGTTGTCGAGGAAGCTG
GACAGGATGCCGGTCAGCCAGAAGTACATGGTGTTCACGGGCTGCCCGTCGTGGGTCACC
ATGTTGATGACCGGTGCCAGTGCGCCCGCTTCGCCAGCCTTGAGGATGGCGATGGCGGGA
ATCATGCTCACGAAGATGCCCGCGAAGAGCTTGGCGACTTCCTCGATGGGACCCCATGTG
AACTCGTTCAGGCGGCGGCATTCAGTGCTGGTGAGTTTGAGAGACAGGGCGGCGATACCC
AGCAGGCCGAGGTCGCGGGCGAGGTTCTGCAGTTCGACTTCGATGCCGTACACGTTGAAG
GCGACTTCGGGCTTCCACAGGCCGGACATGAGCACCAGCGCCACCACGCCGCCAAGCAGC
GGCAGGTTGACCACGCCGTCGAGTCCCAGCTTTTCGCCGGATTCGGCATTGGGGGGCACG
GGACGCCCTTCACGGTTGAAGAGCACCGTGTCGAGGACGAAGAACGCGGCGATGAGGATG
ACCGAGACGAGGATGGTCTTCATCAGCAGGTGCGAGGTGGTCCAGAAGAAGCTGACACCC
TTGAGGAAGCCGAGGAAGAGTGGCGGGTCGCCCAGCGGGGTCAGCGAGCCACCGATGTTC
GCCACGAGAAAGATGAAGAAGACTACCGAATGCACGCGGAAGCGGCGGTGGCTGTTGGCA
CGGAGCAGCGGGCGGATGAGCAGCATGGCCGCGCCGGTGGTCCCCATCCAGCTTGCCAGC
AGGGTGCCCACGGCGAGGATGGCTGTGTTGACCACAGGGGTACCTACCAGTGAGCCCTTG
AGGCGGACGCCGCCCGCCACGGTGAACAGGGCGAAGAGCAGGATGAGGAAGGGCACGTAC
TCCAGCAGGAAGGTGTGGAGTACCTGATAGATGGCGGTCTGCATGCCGAAGACGGCGGCG
CAGGGTACAAGGAAGGCCAGTGCCCAGAAGGCCGACACCTTGCCGAAGTGATGGTGCCAG
AAGTGCGGCAACGCAAGCGGCATGACGGCGATGGAGAGCAGCATACAGGCGAAGGGCAGT
GCCCATGCGACGGTGAGGACGGAGCCGTCGAGGTCGTGGTGGCCGCCGGAGGCGAAGGCG
GCGATGGGGGCCAGCAGCAGGGATAGCGTGGCCGCGATGAGGGCAGGGCTGAGACGCTTC
ACGGAAGACTCCTTGGGTTGACGCGGATACCGGCGCGCGTGAGAAGGGTACGGCCCGCAA
CGCCGCATCCTGACCGTCCGCGTGGTGCCCTGCGCAGCGGGGCGCCACCGGACGTACACG
ACCGGATGCACGTTGATTGAAACGAAACGGAAAGCTTTGCAAGCCCTTTAATGAAAAAAA
ACCATGTATACCGAAGTGGTCGCAAACAAGGCGGGGCCTAGCTTGGCGGGCGACGGGCCT
TTTCGGGCCGTGGGGCGCACAGCCCTGTTCAATGCATGTGTGAAACAGAGGGGTGGCACA
GGCTCGGCGGAGTGAAGACCCGCGCTGCGCCCCCGCCGACCCGCCTTGGCAGGCATCACC
GTGGCCCATCCTTGCGGGTACTCTCCATACAGGGGTATGTTCCCGCAGGCATCAGGCCCG
AATTGATTACTGTTGCAGCCACAAGAGGGGGGTGCAGCCGGTCGGTCGCTCCCATGCATC
ACATGCATCTGCCCCGGCAGTGGCGGTAGTATAGCCTGCACAGGAGGTCGTATGAGCGGG
GAACAGGAAGTGGCGTCGCCGCCCGATACGCGACGCACCATCACTTGGGATGATTTCGAG
GCTGTGGAGATTCGCGCCGGGACGGTGGTACGCGTGGAACCCTTTCCCGAAGCGCGCATT
CCGGCATGGAAGGTGTGGGTCGATTTCGGCAACGAACTCGGCGTGCTCAAATCCAGCGCG
CGTATCACGCATCTGTATGCCGCAGAGGACCTCATGGGCCGTCAGGTCGTGGGGGTGGTC
AACTTCCCTCCCCGCCAGATAGGGCCGTTCAGGTCGGAGTTCCTCGTGACGGGGTTTGTC
CAGGCCGATGGTTCGGTGGTGCTCGCCGTTCCCGAACGCCCGGTGGCGAACGGGGTGCGT
CTGGCGTGATCGAGGCATGCCAGACCGGATGACCGGTGTGCGGCGGTCGCCACCGCCGGT
GTCCGCAGGGCCGCGAACGATCGCCGAAGCCGTTGGGACAGCCCGTCTGGCGCGTGAAGG
GGCCTGTCCGTGCCGTGCGGTTCAGACTGCGACGGTATGGGGCAGGGTGCAGACCAGTGG
TCTGGACAAGTGGTCTGGACAAATGGTCCGGCACGACGGTTTCAGGGTGACGGGTCGGGG
TCGCGCCTATGATGCCGCATTGCCTTGCCCGCGCACCACAGGTAAGACCTTGCGGGCCGG
ATGACGTGGCAGGCGCGTCAGGCCAGACCCCGCCTGTCAGCCTCACCCGAAGAGCACGCA
CCTTCCGGCAGGAGGAGAGTAGAACATGGCTTCGCAACGTCCCTTCATCATAGGTGTCGA
TACCGGCGGAACGTACACCGACGCCGTGCTGGTGGACTGCGCCACACGGGCGGTCGTGGC
GTCTGCCAAGCGCCCCACCACCCATTTCGATCTCAGTGTGGGTATGGAACAGGCCCTGCA
CGCCGTGCTGGAACCGGCAGCCCGCGGGTGTGACAGGGCGATAGATGCCGCGCTTATCAT
GCCCGACGGGTGTGTCTCGCCCGTAGCCATAGGCCGGGTGGCGGTTTCCACCACGCTTGC
CACCAACGCCGTGGTCGAGGGTGTGGCCGACCAGGCCGTGGGGCTCATCGTCATCGGCTG
GGGCAACCGCATCGAGGTGCCGGGTGCCGCCGCCATCAGGCATATTCCCGGCGGGCACCG
CATCGACGGTACGGAACAGGAGCCGCTGGCCCTCGAACCGTTGCTGGACGCTGTCGTCTC
CATGCGGGGGCGCGTCGATGCCTATGCGGTGTGCAGCCTCATGAGTTTCGCCAACCCCAC
ACACGAACTTGTGGCGGCGCGCGCCATCGCCGCCGTGGACAAGAGCCCCGTATTCTGTTC
GCACGAGGTCAGCAGCCGTGCCGGGATGCAGGAACGTGCCGCCACTGCGGTGCTCAACGC
CCGTCTTCTGCCCGTCATGCGTGATTTTCTGGACGGTATGAACGCGGCCCTGCAACGTAT
CGGCATCGATGCCGAGGTCGTGGTGGTGCGGGGCGACGCCACGGTGATGCCCCTTGCCGA
CGCGCTGCGCAGTGCCGCGTCGACGGTGGCCAGCGGGCCTGCCGCCACGGCGGTGTTCGG
TGCCGGGGTCGCCAGCGGTGATGCCCTCATCGTGGACGTGGGCGGCACGACCACCGACGT
GACCTTGCTGCACGACGGCAAGCCCGTGCTTGCGGCAGGGGGGATGGTCGTGGGCGACTG
GGTGACGCATGTGCAGGCGGTGGAGATGTTCACGGTGGGCATCGGCGGAGACAGCCTCGT
GCGCATCATGGAAGACCTGTCCCTGCATGTGGGCCCCCAGCGGGTGCTGCCCCTGTGCAT
GGCGGGTGCGCTGCCCGACCCCGGCGGTCCCGAGGGCTGGCTGGGGGCCAAGCGGCGATG
CCGCTGCCTTGTGCCCGTGGCGAAATGCCATGACGCAGGTCATGCCAGTCCGGTGCTCGA
CCTCTTGCGGACGCGCGGCCCCATGCCGCCGGGGGCTGTCATGCGCGCCCTCGCCATGCC
GGAGATAACGCTTGAGCAGGAAGTGGCGGCCCTGGTGCGGCGTCAGGCCGTATGCGAGGC
GGGCTTCACGCCCACCGACGCCCTCCACGTGCTTGGCCTGCTCGATTTCGGCGATGCGGA
CGCCGCCGCAAGGGGGGCGGCTGCGCTGGGGCAGGCCCTTGGCTGCGATGGCCTTGAGGC
TGCACGCCGCGTGGTGGCGGCAACCCGCTGTCGCATCGAGGATGCGCTGGTGGCGCATGT
GGCCAGCCGCGAAGTGGGCGGCAATCTTGCCGGCTATCTTGCGCATCGGCGTGAACACGC
CCTGCTGCGCATCGAGGTGGGGCTCAACGTCCCGGTGGTGGGCATCGGTGCCGCGGCGCG
GCATCTGTTGCCGGGAGTGGCCGAGACCTTGCGCACCGACATCTGCTTTCCTGAACACTA
TGATGTGGGCAACGCCCTCGGGGCGGTCTACCTCGCCCTTGACGGCCCGGGCGCCTAGCT
GCGCCGCCCCACCCGACAAGACCGCCCCGGCTTCGGACGCGGTCATGCCATCATCTTCAA
GGAGCCTTACCATGCACGAACATGATGGAAAATGCGGCTGCGGACACGACCACCACGACC
ACGGCGAATGCGGTTGCAAGGGCGCGCACCATATGCCGCAAAGCTTCGAGGCGACGCTGG
AAGTCGCCAGCGAGTGCGAGGACGCGGTCGTCGTCCATGGCTGGCTGCACATGCAGGGAC
GGTGGGTCGTCCATGCATGGTGCGAAGCCGGCGAGGCGGTGTACGACCTCACGGAAAGCA
GGGCACCTCAACCCCGCGCCGGGTGGTATGCCAGCCACGGCGTGACAGAGGAACGGCTGC
GTCGCTACGGGCGCGTCGAGTTCTTCACCCGCGTGGCGGATACCGGGGAGTTCGGTCCTT
ACGACAGGGAACTTTTCGCATCGCTGGAATCTGACGTCGACCCTCTGGGGCGGTAGCTAG
CAGGAAGTGGGGTTCGCCACGGCGCGGCGAATGCAAGGAGTGAAAGGGGCTTCCGGATAC
AGCGCGAGTCCGTTTGAACACGCTGTCCGGCAACGCTTGTCCTTGCGGCTGTCGTCTGGA
GGCGGTGGCACCTTGCGGAGGTGTCATGGACGGTGACGTGCCGCACCCTCCCCAAGGTGG
TCGCCAGCCACCTGTGAGCGTACCGATTCCGCGAAGAGAGCCCTCGCAGACGGGGGCCAT
CAACATAAAAGCCCGGCATCCTGCCGGGCTTTTCGTACACGGGCGTCTGGAGGCCAGACG
GTCAGCGCACGTCACAGCCTCCGGTCGTGTCGCCCTGCGGGGCGAGGGCCCTCGCTTCCG
GCGTGCACAGGCGCGCCAGTTCACCGAGGGTGCGCAGCCCCTGCGCCATGCGGTCGTCCC
ATACGCCGTTGCAGCCCAGACGCACGTAGTTGGTATAGCTGTCCTGCGTGCTGAAGATGG
AACCGGGGGCGATGGCGATACCGGCGTCGCGGGCGCGGTAGAAGAGTTCTGTGCCATCGG
TGCCTTCGGGCAGGCGCACCCACAGCACGCCCCCGCCGAGGGGCCGCGTCGCGCTCGTGC
CTTCGGGGAAGCTGCATGCGATGGTCTGGCGCATGGCCTCCATCTGACGCACCAGCGCGG
TACGCAGGCGGCGCAGGTGGCGTTGCAGAAGCCCCTGTTCGAGATACCGCGCCAGCGCCA
TCTGTGTGGGGGTTGGGCAGCACACGTTGGTGGTGGCCTTCACTTCCATGGCCTTGTCGA
AGATGCGTCCCGGTGCCATCCAGCCGACCCGGAAGCCGGGTGCCACGGTCTTGGAGAACG
AGGAGCACAGCGTCACCAGACCGTGCCTGTCGTACTGCGAGAAGGTGGAGGGACGCACCG
GCCCGTAGTGCAGGTCGGCGGCGACGTCGTCCTCGATGACGTGGATGCCGCGCGGGGCGA
GGATGTCCAGTATCTCCCGCTTGGCGTCGTCAGGGGTGAGGCTGCCGTCGGGGTTGTTGA
AGTTGGGCGAGAAGATGCAGCATGCGACGCGGTGCCTGTCCACGATGTGCCGTACGGCCT
CGGGGTCGATGCCCTTCTCGGGTGAACTCGGGGCTTCGATGGCCCGCAGCCCCAGCGTTT
CGAGCAGTTGCAGGAAGCAGTAGTAGGTGGGCGACTGGATGACCACGATGTCGCCGGGGC
GGGTGAGGGCGCGTAGGGCGATGTAGAGCGCTTCCACCGCCCCGGTGGTGATGACCAGCC
CCTCCGCGGAGACGTCCATGCCGCATTCTCCCATGCGCCATGCGATACGTCGCCTGAGTT
CGGCATTGCCCTGCACCGTCTCGTACCCCGTGGCCACCTGCGGTGCCGAACGCATGGTCT
CGCCCATGATGCGCACCAGCGCCTTGAGGGGCAGCAGCGAGGTGTCGGGACACAGCACGC
CGAAGGGCACCAGTTCATGGTTGCCCACCGCTTCGAGGACGGTGCTGATGAGGCGGCTGC
GGTTGACGACCCGTGGCCCTGCAAGCGCCTGTTCCCGCGCCGCAGGGGTCGGCAGCGCGC
TGATGGCCGCACCGACGTAATGGCCCGACCGGGGCCGTGCCTCGATGACGCCCTTGCGTT
CGAGTTCGGTGTAGGCGTGCACCACCGTGGCGATGGAGACGCCCATGCTGGTGGCTATCT
GCCGCAACGAGGGCAGGCGGTCGCCGGTGCGCCAGCGTCCGTCTTCGATCATGCGGGTGA
CGTGTCGTTCGACCTGATGGTAGGCGAAGGGGCTTTCGCCGTCGCGTGGGGGGCGGGGGG
GCATCTGTACTGCTCGCTTTGTGTAAAAACTGTATCTGTCATCATGACAGCATCCGTCGA
TACTCGCAAGTATGAGGGCCTTATGGTCTTCTGGTGCTACGCACCGTGTGTTCCGGGTGC
ATGAAGACATGCCGTATGCGCATGAACATGCTCAGGCGACAGTCCACGAACAGCAGGGAG
ACGCGTCATGGAAGATGACGGACGTATGTGCGACGGCGCGCTCCCGTACGGGGAGCGGCA
AGGGGCGAGCGGGGCGAAGACCCCCGGTGAGGGAGTACCCGGTGACGGGACGGCAGGCCG
AAGCTGGGCAGGGCATGAGGGGCCTGCTCGTCAGGGGGCTGCGCCCCTGTCTTCTGCACA
CGCCGGGCCCGAGCGTGGGGTTTCCGGGCATGGGCCGACCGGGTGCGGCGGTGCACGGGA
TGTGTGCCGCGGCCGAAGCGGTGACGCCCCCCTGATGCAGGGGATCGGCGAAGGGGTACG
CAGGGCCTTTCCCATCGTGCTGGGCTACGTGCCCGTGGGGTTCGCCTTCGGGGTGCTCGC
CCTCAAGAGCGGCATTCCGGCATGGGGGGCGCTCGCCATGTCGCTGTTCGTCTTCGCCGG
GTCGGGACAGCTCATCGCGGTGGGGCTCATCGGCGGCGGCGCACCGCTGGCTTCGGTGGT
GCTCACCACGTTCGTGGTCAACCTGCGTCACCTGCTCATGTCCGCCGCGCTGGCGCCTCG
CCTGCGTGACTGGGGGCTGTTGCGGCAGGCCCTCTTCAGCGCGGAGATGACGGACGAGAC
CTTCGCAGTGCATGTCTCCACGTTGCGGGGAGAGGCCGATGACCCGTCGCGGGCCGCCGT
CTTCGCCTGCAACGTCACCGCCCATGCCGCGTGGGTGGGCGGTTCGGCCCTCGGCGTGTT
CTGCAGCACGCTGGTGGCGGATGTGCGTCCCCTCGGGCTGGACTATGCATTGGCCGCCAT
GTTCATCGCCCTGTTGCTGCCGCAGTGCCGCAGCCGTGCCCACCTGTTCGCCGCGCTGGT
GGCGGGGGCGTGTTCGGTGGGCTTCGCCCTCTCCGGCGCGGGGCGCTGGAACGTGATGCT
GGCCACGGTGTGCGCAGCTACGCTGGTGAGTCTGCTGCCCGTCGGCAAGACGTCCACCAC
CCGTGAGGAGATGGGAACCCCCGGCGGTGAGGGAGGGGCACATGCTGACTGACGAACAAA
TCATCCTGTGCATCGCGGGCATGGCCACCGTGACCTATCTGCCCCGCGTACTGCCCATGG
CCCTTCTGGCGTCGCGCCCGCTCAACCCCGCACTGGCGCGATGGCTAGGGTTCGTGCCTG
CATCCGTGCTGGCGGCATTGCTGGCCCCCGACCTTCTGCTGCGTGACGGTGCGCTGCATG
TGGCCGCTGACAACCTCTACCTGCTGGCCGCCGTGCCCACGCTGCTGGTGATGCGGTTCA
CGGGCAGCTTCTTCGGGACCGTTGCCGCAGGCATGGCGACAGTGGCGGTCGGGCGTCTGT
TCTTCGGTCTGCCATGACCCTGTGAATGCCCTGGGCTTCGGCGGGTGGCCTTGCGGGCGG
TGCTGTGGCATGTTGCATCTGAACAGGCCACACGAAGAGGCCACGTCGCCGTCTGCGTGC
CATGGTATGTGCATTCCGCTGCGGCGGGTGAGGAGTCCCCTTTCGTCGGATGGCGCAGGG
ACACCCCGTGTCGCGTCGGCCATGGCCCGTGCGACGCCATATGGCCCTTTGCCCATGCGC
TGCCGTTGCGGCTTCGCACATCCCACACATCACAGGAGGCGGCATGACCAGAAACCGTAC
CGTAGCCCTTGCCATCATCGACATGCAGAACGACTTCGTCCTTCCCGGTGCCCCCGCCTG
CGTGGAGGGGGCCATGGGCACAGTGCCCGTCATCGCCGGTCTGCTGGCAAAGGCGCGTGC
CGAGGGCTGGATGGTGCTGCATGTGGTGCGCGCCCATCGTGCCGACGGTAGCGACGCCGA
GAAGAGTCGTGAGCATCTCTTTCTGGAGGGCGGGGGGCTATGCGTCGCGGGCACGCCCGG
TGCGGAGATTGTCGCGGGTCTTGAACCTGCCTCCGGCGAGACGGTGCTGGTGAAGACCCG
CTTCAGCGCCTTCATGGGTACGGAATGCGACATGCTGCTGCGCCGTCGCGGGGTCGATAC
CCTGCTGGTGTCGGGGACCCAGTATCCCAATTGCATCAGGGGGACGGCCGTGGACGCCTT
CGCCCTCGACTATGATGTCGTCGTGGTCACCGATGCCTGTTCCGCCCGGACGCCCGGCGT
GGCGGAGTCCAACATCAACGACATGCGCGCCATGGGCATCACCTGTGTGCCGCTGACTGC
GCTGGATGATGTGCTGGCCCGTCGTCCTGTGCCTTCCGGCCCGCCCCCACGCTGCTGATG
CGCATGGGGAGGGGACCGGGTGGGGTGCCCCTCTGCCGTCCTGCACGTGCCAACGGCGTG
ACAGATGGCGTCAGCGCCTGTTCCGCCGCTTGCTTCGGAGTGGCTGCGCCTGTACAGAGA
CAGGACGAAGCCAAGTGGAGGTTCCATGTTCAAGAGACTGCTAGCCACCCTGCTTATCGT
GCTGACTCTTGTCCCCGTGGCAGGGGCCGCCGACAATCGCGATGAACTGAAAGAGACCCT
GCGCACCCTGTTGCGTGACAATCCCGACCTCGTTCTGGAAGTGTTGCGCGAACACAGTGA
GACGGTGCTGGAGATTGCCCAGCAGGGCGCCAACCAGCGTAGACGCAAGGTGCTGGTCGC
CCAGTGGAAGACCGACCTCGAAGACCCCAAGAAGGTCAATCTCGCCGACAGGCCCGTGCG
TGGCGAGGCCAACGCCCCGGTGACCGTGGTCGCCTACTCGGACTTCACCTGCCCCTACTG
CCAGCAGGCCGCAGGCACGGTGGAGATGCTGCTTGCCAACTACAAGGGCAAGGTGCGCTA
CGTCTTCAAGCAGATGCCGCTTGAGACGCACGAGAACGCCCGCACCGCCAGCAACTACTA
CGTGGCCGCCTCGCTTCAGGACCCTGCCAAGGCGTGGAAGCTGTACGAGGCCGTCTTCGC
CGACCGCGACCGTCTTGTGACCGAGGGTGAACCCTTCCTCAAGAAGGTCGCACAGGAGGC
GGGGCTGGACATGCAGCGCCTTGCCACCGACATCAAGGGCCGCAAGGTCAAGGCGCTCAT
CGAGGAGGACATGGCCGAGGCGCGCAAGCTGGGCGTGCAGGGCACTCCGTACTTCCTCGT
CAACGACCTCGTGGTGCGTGGCGCATTGCCCCTCGACCTGTTCTCCGATGCCGTGGACAT
GGCACTGGAGAAGGCGGGGGCCAAGAAATAGCGGACGTGCCCGCAGCCAGCCACTATCCA
GAATAATCGCAAGAAGAGAAGGCCGCCCTGTTCCTCGGGGCGGCCTTTGCGTTGTGGAGA
AGGGGGGTCGCGGGTGTGAAGGACAGTCGGGCAGAGTGAGCCATGGCTGTCCTGCCGGGG
CTTATGCGTGTCTCGTCAGGTGCGGAAGGGAAGAGGTGACAGACCCCCGACGGACTGGGT
GAAGCCTGTGACCGGGCGAGACCGTAAGGATGAGAGGGCATTGTACAGTATGCCGGGCAT
GACTGGGCAAGCGGGGTGTCATGGCCCCGGTGCCGTCAGGTGCAGCCCGTTGCATTCCGG
TGACGGGGTGCCTCCAGCAAACCGAAGGCCGTCCCGAAACCGGAACGGCCTTTTCATGTC
TACTTCCCGGAAGGGCGTTTGCGGCGCCTGCTTTCGAGTGTGATGCCTGCGAAGAAGCCG
CCCACCATGCCTACGCCGAAGGCGCGGGGGATACTGTCGCTGAAGCCGAGAAGCGCGGCG
ATGACCCCGACGGAACCGCCGATGAGGATGCCGCGAACGATGTAGCTGTCCATGTGTGCT
CCTGTGGTGGGTTGCGGTATGCTACGCCGGGAAAAGGCCGTGCGTCAACGTGCGTGGCGC
TCTCGCCCTGTTGCGCCCTGTCACGCCGGGACGAGCCGCCTTCGTCCGTGGGCCTCCGGT
GGGTCAAGCCCACCGCAGCGCCTTGGGCTGATAACACGAAACCCCGGCGGGGCCGGGGTC
TCATGTGAAGGAGGATCGGTCAGGTAAGGGGTTCGGTAAGTGGACGGCGGGTGGGCTGTC
CCGCCGTCCGGGTTCATCAGCAAGGGGAGGAGGGTCGTCGTTGTCTCAATCTATCGTATC
GCGGCTGTGCCGCGCTTCGTCTGCTTTCGGGGGCCACGGGCCCCCGGGAGTCGCCTTCGG
GACGGGAGGAGGTCCGCCCTTGGGTCATGCGTCCAGTCTCAGTATCTCATCGGCTGCCGG
GACAGTCGCCATCGTCTCCGCAACCGCTTCCGTGGAGTCCGACACCCGCACCTGACATCT
GGAAGGGAAGCCTGATGCCGGTCTCTGTCGCAAGGTGCATGCGGAACGCCACACGTTCCC
TGATGATGCTCCCCTGCGACTCGATGAGTTCGCGGGTCTTCTGTTCCACCGCCTCGGGAG
TGGCGGCGGTATCCGTCAGGACGGCATCCAGCGCTTCGCGTGCGTCCTTCTCCTGTTCCA
CGAGTTTGTGGATGGTGACGCTATACTGGTTGAACAGCTTCTGCGCTGCCGCCTGTCTGT
CTCCGGGAAGTTCCGCAACCATCTGTTGCAGCGATTTGCCGGTGCACGCTGTCGCGTTCT
GTGCCGCAGGCTTCGCATGGCCCACCGCGGCGGGCAGGGTCAGCAGGGCTGTGCAGATGA
GCGTGGCTGCGAATCGGTGCATCGTGCGGGTCTCCGGGTCTCTCACGTTTGTTGAAAGAG
TATAAGCAGATAGCGTGCCACAATTTGAATATCTGCAATTTCAGCGTGTTGCAGCGATTT
GTGGCGTGAGGCTGTGCCATGTGCAAAGCCGTTTGTGCATGGTGATGCACAAACGGCCTT
TGCACAATTGCACAAGAAGGGGGTCAGAGCGAATCGTCGGGCCGGACGCTGATGCCCGCC
GCACGGAGGGCTTTGGCAAAGACGCCGTCTCCCGGGACGAGTCGACCGGAGAATGTGCCA
TCGTAGATGTGACCGCAGCCGCACGAGGGCGAGCGGGCCTTGAGGATGGCCTCGGTGCAG
CCCGCCATGACGGCAAGGCGCACCCCTTCGACGACACCCCGTTCGAAGGCCTCCGTGACG
TCCTCGCCATCTATGGTGACGACCTGCCCCTCACGAATCTCACACGGCGGGCGCGGCGTG
GGAAGTCCGCCCAGTTGTTCGGGACATACGGGCAGCGCAAGCCCTTGCCTGACCAGTTCG
ATGACCTGTTCCCGCGGGGTGTGCCCGCCGTCGAAGCGGCATGAGACACCCGCAAGACAG
GCACTGACGACGTAAAGCATGGTGACCTCTCCTGCATGATGCGTCATCCCAGAGTCCCCC
GTGGACGCCGTGAAGTCAACCATGTGCACAGCATGGCGCATGTCCATGGCGTCTTCGCCC
GCTGGCCTCCGGCGCAGGATATGGTGGATGCGATGCCTGTGCGGGATGTTTGAGAGGCCC
GGGGGGCGTTGCGGTGCAGCATGCGCCGTTGCGAGGGGGGAGGCCTGTTCCGTCACGGGG
GCTCCTTCACCCCATAACCGGTTCATGTCTCGGCCTCTGCACAGGATGCGGGCCATGTTG
AGCGTCCAGGCCGTGAAGCCCGGACCACGCGGTGAAGCGTTCTCGCCGTGCATGCTGTCA
CCCGGTGCGTCGTGCTGCGGCGTCGGCCCGTTGCTTGGATGCCTCGAAGGACGCGAGCCC
CTCCTCACCCATGTAGCGCGCAAGCATGCGGCGCGGGGTGGAGGCGAGGTCGATGGACAG
GAAGGCGTCCAGCGACCCGAAGGCCCGGTCGCAGTGGAACGTGGCGATTCTGCCGCCCAG
TCTGAGGTAGTGCTTGAAGAGGATGGGAACGCCAGGGCCGCCTTCCATGTCGCGCACCAG
CGAGCAAAGCCCGTTGTAGTCGAGGCCCTCTGTACGGGGCGGCGTGGTCGCCCCCGGCTG
GCGCAGGCGCGGGGCGACGCGGCCCTTCACCAGCGGGGAACACACAGGGCAGCGGCTGTG
GCGCAGCATCCAGTCGATGATGGCCTGTAACGAGTACGGCGAATAGCCGAGACTCACACT
CACCGGGCCGAACATGCGCCGGACACCGGGGCGACGCAGGACGCACCGCGCCAGCCCTTT
CCAGAGCAGGAGCAGGGGGGCGTAGTCGCGCTGGTAGTCGGCATGGACGAAGGCCCGTCC
CAGTTCAAGGGCACTGCCGGGCAGGGCGAAGAAGCCCGGCCTGAAGCGGAAGAGCGTCGA
ACTGTACAGCCCCTTCACCCCCTGTGCCGCGAGGATGCGGTCGACCTCGCCGAAGCGGTA
TGCCCCGGCGATACGTCCATCGCCCTCGTGCCAGAGGATGAGGTGCCGGTAGGTGGCGTC
GAACGGGTCGAGGTCGAGTGCCTTGCCTGAACCTTCGCCCACGGCACGGAAGGTCTCTTC
GCGCAGTCGTCCGATTTCGTGCAGCAGGTCGGGGGCTGCGGCTGCGTCGGTCTCCAGTAG
CGAATAGCCGCCCTCCGAAAGTAGAAAGGCAGGGCTTTCGCACAGTGCATGTACGGCGTC
CCTGATGAGGGACGGGGCGCGCGGCGTCGCCACGGGTTGTACAGAACGCGGGCGGGGCCG
GGGAAAGAGCGGGAGCACCTTGCGTGGGGCCGGGGCCAGCCCGTAGCAGCGCATCCGCAG
GTGGCGGGTGCGTTCCTCGTCACCGGGGAGGTCGCGCATGGTGGCGGAGGGGATGACGCG
GCCCACGGTGCAGGTGACGACAGAGTCGCGTTTCTTGAGCAGTTCTTTGGGCAGCAGCGC
GGTGCGTGCGGCAGGGTGCAGCAGGCCGGCAAGGTTGAAGAACAGGCTGTTGCGTCCATG
AAAATGCACCGGCAGGGCATCGGCCCCGGTGCGGTGGACGAGACGCCCCACGTTGGGGTG
CCAGGCAGGGTCGGTGATGGCACGCCGCGAGGGTTGCAGGTGCGAGACCGTGCCGGAGGG
GAACACCGCCAGCGCCCCGCCGGCCTCCACATGGCGCATGGCCTCGCGCAGGGCCGCGAC
ATTGCGTCTGGCCGCGTCCTTGCCGCCGAAGGGGTCTACGCTGATGCACAGGCCGCGCAT
CTCTGGCACGGCAGAGAGCATGTAGTTGGCCAGAAAGCGCAGGTCGGGTCGAACCGGAAG
CAGGGCGTGGGCAAGCAGAAGACCTTCGAGCGCACCGAAGGGGTGGTTGGCGACAACCAC
CAGCGGGCCGCTGGCGGGAATGCCCTCGCGTCCGGCCCCCTCCATCTGCAGGGAGACTCC
GAGCGCTTCGAGGGCCAGCCCCGCGAAGTGTGCCGGGGCCTCATGGCGCGGGAGCGAGTC
GTAGAGGACGGCAAGACGGTTGAGGCCCAGCAGTGACAGCAGGGGGCCGCGCAGGGCACC
CGGCAGGCGCTGTGCGGCCTGTGGCAGAAAGGTGGGGGCGGGGCGGATGGCGGCGTGGGT
GCCTGTATGAGTGACGGAATCGGCGGCGGGCATGTCGGCCTGAAGCATGGTGCGCTCCTT
GTTGGACGTTACGATGCTGCGTCTACCCGTCTAGGGGGGCTCCATGTACGGATGGTGACC
GGGAGATGAAAGCTGTGTGACGCCCGCGGCGACACGGGAACGTCCGCCATGCGTCACCGG
AGCGTCATGCCCCGGCGCGCTGTGCAGGCTATCAGGGGCGATGCTCCAGGTCCGGCAGGC
GGCGCGTGGTCGTCGCCGCATGGGGCGCAGGGCAGGGCCTGACCGTCCTTCCGTGACGCC
AGCCAGTCCGGCAGCCCGAAGGGGCCTCTGCCTGATGGTGGCTGGTCGCGAGGTCGTCCG
GTTGACCGACCTCCGGGCCTTCTGCCGGCATCCACTCTCAGCCACGAATGAGGATACCGC
CATGACAGACCGCCAGCGTAGCGACATCCGTGACCACCTTCAGCGAGAACTCGACTCTTT
GCGCCGCGCCGCCATCATGGGCGGCTACGAACCCTGCGCCGACGAGAACGAGTTCGCCTC
GCGCCTTGCCGAGATGGCCCTTTCCGTCACCCTGCTGCACAGGGCGGAGCATCGCATCGG
GTTGCTGGAGAACGCCCTGCGCCGTCTTGAAGCCTACGACTACGGGGTATGCGAAGGGTG
CGGCGAAGACATCCCCGTCGCGCGCCTCAAGGCCTCTCCGGCCACGCGCCTGTGCGTGTT
CTGTCAGCAGGAGAGCGAGTGCGCTCCCGTAGCAGCTACAGATGGCGAGAGGTTGACGGG
ACGGGTCTAGTGCCGTCTGTCCTTCCTCCATTCGGCCCGAAAGCGTCTGTGAAGCGTGTC
TGTCCTGCGTGGACGACAGGCCCTTGCTGTGCGATGTAGGCCGCGTGTCACCTTGCGGGA
TTGCGGACAGGGACCGCGCGCTGTTGCGTGGCTACGCCCCGCGAGTGGTGACCCGTCATG
GAGGACGGGATGATGACGGATGCGGAATTGCTGGAGCGTTCACGGGCGCGCCGGGAAGAG
GCCCTCTCCATCATGGGGGCACTGGGGCTCTTGGAACGCTGGTCGGCCCATGGGCGGCCC
GTGCTGGTGGGGGCGGTCGCGCACGACCTCGTGTGGGGGCCCGACATCGACCTCGAAGTC
TACTGCCCCGCGCTGCGCGTCGAGGATGGATTCGCTGTGCTTGCCGCCTGTAGTGCGGTT
GCTGTGGACGGGCGATACAGGGTCGTGGGGGCGGAGTACGGCAACTTCCTGCAGGAGGCG
GATGCCGCCTTGTACTGGCGCCTGCGCATCCTCACGCACGGCGGCACGGAGTGGAAGGTC
GACATGTGGTCGGCTGACGAGGGGTATTCCCTTCCCCGGGGTGAGCATCTCGTGACCCCG
CTACGGAATGCCATGACACATGAGATGCGCCTCGCCATCCTGCGCCTCAAGGCCCTGCGT
GAGCAGGGAATGGCCCCCGACTGTCTTTCCATCGACCTGTACCGTGCCGTCATCACCGAC
GGCGTCCGCACAGCGGATGAACTCCGGGCGTGGATGGATGGGCGGGCCCTTGGCGTGCTC
ACGGACTGGTGCCCTGCCATGTAGGCCGGGGCCGCGTGGCGCCTTGTCCGCGGTCTGTCC
GGTGTGGCTTGCGAACCTGCGCTTTCGCGAGTCCCAGTCAGGGCGGCCGGACTTCAGGTG
TCCTTCATCAGGCGAGGGCTTCCGCCGGGAAGCCCCTCGTGCCATCGATTCTCGCGCCGC
CGTGCACCGGCGGACGACAACGGCCCTGTAGGCAGGCTATTCCTGCGTCACGGTGATGGA
GTCGCCGGGCCGCAACACCGTATCCATTTCGAGCCTGTTCTGGCGCATCAGTTCTTTGGG
GTGGACATTGAACTTGCGGGCGATGGCCCACATGGTGTCACCCTGCTGCACCTTGTAGGT
GACGGTCTTCGTCTTGACGGCGGCGGAGGGCCCTGCGCTGCGCGAGGGGGCCTTGGCGGC
TGATACGGGCATGGCGGTCACGCTGGCGACCAGCTGGCGGGGTTCCGGGGTGGATGTGGC
GCGTGCCACAGGGGCCTGCGGCTTCTCCGGCTTGCTTGTCGCGACAGGCTGCGGCGCAGG
CGCTTCGGACCCGCCGGGGATGTAGAGCTTCTGCCCCACGCGCAGGGTGTGCGCCTCTGC
CATGCCATTGGCCTGCATCAGGGTGTTCAGTTCGACGCCCTGTGTGCGTGCGATGCTGTA
GAGGGTGTCGCCCTGTTTCACGATGTAGCTGCCGCGGCGTTCGGCAAGGGCGCGCTTGAT
CGCGGGCCCGGTGTCGGGTTCGTGATGCGTACCGCCGGGGATGAGCAGTGTGCTGCCGAC
CTTGAGGTTGTTGCTGCGCACCTTGTTGACCTGCTTCAGCACCGATACGGGAACCCCGGC
GCGCTTGCCGACGCGCTCCAGCGTGTCGCCCTTGCGCACGGTGTAGGGCTGCCAGCCTGC
ATAGTTGCGGGTCTGCGGTTTGGCGAGGTAGGCGAGGGCCGCTTCGCGGCGTGCCTCCGG
AAGATAGATGACGGAGTGGGCGTCAGGCGGGCTGACATAGCGCCGGAAAGCCGGGTTCAG
GTCGGAGAAGGACGCCCAGCTCATGCCGGAAGCCTGCGCAAGGGCCATGAGGTCCGTACC
GGGGCGGACACGCACCTCGACGGGCCGGATGGCGCACGAGGTGTCGAGCGGGGCGAAACC
GAGCGACTGGAGGTTGCGCATGATCTTGGTGATGGCGATGAACCGGGGCACGTACTGCTT
GGTCTCGTCCTTGAGGCGGGCCTTCTCGTCGAGGCTCTCGTTCCGGCGCACCAGTTCGAA
GAAGCCCTTGGCCCCCGTCCCGGCAAGCGCGCGACCTATCTTGCCCTCACCGGCATTGTA
GGCGGCGAGGGCGAGGTGCCAGTCGTTGAAGTCGCCATAGAGCTTGGCAAGGTACGACGC
GGCGGAATGGGTGGCCTTGTAGGGGTCGCGGCGTTCGTCTATCCACCAGTCGTAGTCGAG
GCCGTAGAGTTTGCCGGTGTAGGGCATGAACTGCCAGATGCCCACGGCACCGGACGACGA
GACGGCATTGGGGTTGTACCCGCTCTCGACGATGGCGAGATAGGCCAGTTCTTCGGGCAG
GCCGCGTTTGCGAAGCACTTCGCGGACGTAGGGCAGATAGTTCTGCGAACGGCGGGCCAG
ACGCTCCATGGTGCCGCGCGCCCTGTGGGTGTAGTATTTGAAATGCAGGACGACGGCGCG
GTAGTCTTCAGGGGAGAGGTTGCGGTCGACCTCGCCGGTGGATGCCAGCGCGGCCTGTTC
TGCGGGCGAGAGGGGCAGGCCGTCATCCACGGGGGGGATGGCGAGTTCGACCACCTCGTC
ACTGCTGCCGGAGGATTTCTCCGGCGCGGGGCAGGCCGTCTCCTTGTCGGCGGGAAGCGA
AGAAAGGGGCTTGCGCGTAGCACAGCCCGATACGGAGATGGAGAGGGCGACAAGGGCCAG
CATCATCAGAAGAAGCCTGCGGGCCGGGGATATTCTGTAGCGGCGGCGGGTTCGCTGCAT
GTCGGTTCCGTGGTGAGGGGGTCGGGAGTCCGCTTGCGTAAGAAGCGGAACGAGGATACC
TGCTGTAATGTAGGCGCTCAAGCCTATCCCAAGCCTTTATGCAAGGCAACAATCCATAGC
TTATAATTTCGGACAAGCAGCCATGAAACAGCGGCCTTATGGACAACGGCGAGACGGGGG
CGACCGTCGCACCGGCGACGGCGATGGCGGAGACAGCGGGCGCGGACGGCGCAAGTCAGG
TGCGACCGGGACGGGTGAGGGGCGTGGCGAAGCCCGTGGCGGACAGCGCCGGGGTGCTGG
TGGCCCGCAAGGTGAACGTCGCGCACCGCGTGACGACCGGCCACGCCGCGATGCGGAACG
CCCTGCCGGGACCGGAGGCCGCACGTCGCGAGGGCCCTATGCCTATGCCATGCTCCCTGA
CGGTGATGCCCCCCGGTTCGACGAACGCCCTGCTGCGGACGTGGAGGCCATGCCGCAGGG
CAGGCCGCCGGTCGACGAACGGCATGACGACACCGCTGCCGACACCGCGCAGGGTGCGCC
TGTCGTGGCGACCGACCAGCCCGTGCTGCCGGGGCTGAAGCCCGTCCTCGAACTGCTGGC
ATCCGACCCGGCGCGCATCGATACGGTGTTCATACGTCGTGGGCGCCGTACACCGGACAC
CGACCGCCTCATGGACCTGTGCCGGGAGATGCGCGTGCGCTTCTCGCTGGTGGAAGGGCA
GGTGCTGGACAAGCTTTACGCTGGCGGACATCAGGGTGTGGTGGCTCGTCTCTTCGAGGC
GGGCTACGTCGAACTCGACGACCTGCTGCAAGATGCCCCCGACGCACCGCTGCCGCTCAT
CATCGCCCTTGACCAGGTGCAGGACCCCGGCAACGCGGGTACGCTGGCGCGTTCCCTCTA
TGCCCTCGGCGGTGCGGGACTCATCGTGCCGCGTCACAATGCCGCCTATCTCGGGGCCGG
TGCGCACCGGGCCGCAGCGGGGGCGCTGGAGAAGCTGCCCGTGGCCCGTGTGGCCAACCT
CGCGCGCGCCCTCGACGAGGCCGCCGAAGCGGGGTACGCCATCTACGGTGCCATGTGCGG
CGAAGGCAGTGTCAACGCCTTCACCGCCACGTTGCGGACACCCTGCGTGCTCGTTCTCGG
CAACGAGGACAAGGGCATACGCCCCAATGTGGCCAAGCGGTGCGATACCCTGCTGCACAT
CCCCATGCTGCGCGATTTCGATTCGTTCAACGTGGCGCAGGCCGGGGCGCTGTTGCTGGG
CTGCTTTGCCGCGCCCCTGCTGCGTGACCGGTAGCCCGGAGTGCAGACAGGCGGATAGGC
CGACGGCCGTACCACCGGCAGCATGACAGATGTAGATGCCCCCGCTGCGTCGACGACGTA
GCGGGGGCATTCATTTTGAGGCAGGAGGTTCCATGCGGGGCGAGGGCGTCATCCGTTGCA
ACCGCAAGGTGCGGTCTTGCGGAGACGGGGCGGGTCACCGTACCGTCGCACCCTGATGGA
GTGCGCCGTCACGGCATTGTCGTGCTGGCATGGTCACCTGATATAATTGGGGATGTTGAG
GAATACCTCACGTGTGAAGGTGACCATCTTGTCCATTATCCAAGGAAAGCTGACCAGCAC
CGCAATGAAGATGGAGACCACCTTGGGGATGAACGAGAGCGTCATCTCCTGAATCTGGGT
CGCGGCCTGAATGACGCTGACAACGACGCCCACCGCCAGCCCCACGCCAAGAATGGGCAT
GGAGATGAGCAGCGCCAGTTCGATGGACTGTCTCGCGAAGCCGATGACGAATTCCGGTGT
CATGTTTCCGTCCTCCCGGTCAGACCATGAAGCTGTTGACGAGCGACCCCACCAGCAGCC
CCCATCCGTCGACCATGACGAACAGCAGCAGCTTGAACGGCATGGAGACCATCATGGGGG
GCAGCATCATCATGCCCATGGCAAGTAGGATGCTGGAGATGACCATGTCGAGGATGAGGA
ACGGGATGTAGATGAGAAAGCCGATGGTGAAGCCCGTCTTGAGTTCGCTGATGACGTAGC
CCGCCGCCAGCATGATGGTGGGCACGTCGTCCTTGCTTCGGGGCTGTTCCATCTTGGTGA
CGGCGTAGAAGACCGAGAGGTCCTTCTCGCGCGTATGCTTGAACATGAAGGTGCGCATGG
GGGCTTCGGCCTTCTTCAGGGCCTCGTTGAAGCCTATCTCCTCGCGCAGGTAGGGTTGCA
GGGCGTTGTCGTTGATCTCTTTGCCCACGGGGGTCATGATGACCACCGTCATGAAAATGG
CAAGGCTGGCGAGCACCTGACTGGGCGGCAGGGCCTGTACGCCCAACGCCTGACGCACGA
AATGGAAGACGATGATGATGCGGGTGAAGCTGGTCACCGTCAGCATGATGGCGGGGGCCA
GCGAAAGCACCGTGAGCATGAAGAGGATTTCGAGCGTGAGCGAAACCTTCTCCGGTTCGG
TGCGCCCTGCCGCCAGCGTCAGCTGCATGGTGGGCATGACCACATCCTGCGCGGCCATGG
CCGCCACGGCGGTGAGCGCCAGCAGGGCGGCGATGCTAGGGGGCAGGAGGGCGAGTGTGC
TGCGCCTTCTCCAGAAGGGAGTCGAAGTCTTCGTCGGTGCTGCGCTCATGGTCGGCATCC
ATCTCCGTGAGTAGCGAAATGCGCTGGTCGGTGACGCCCAGCAGCAATCGTCTATCCAAG
AAGCGTACCACCACGAGTCCCTTTCGCTGACCGAGGGGGACCTGTGCCTCCACACGCAGG
GCGTCACGGGGGAACGCGCCCGGTTGCGGCAGGAAGCGGAACGGCCCGTAACGGCGCAGC
AGCCATACCGCGCCCCACAGGGCAGCGAGAAGAAGCAGAAGGATGCCGATGGCCTGCAGG
TAGCCACTCCACGAGAAGGCGTGCTGTGCCCCCTCTACGCCGATGGTGGCGTTGGCGGCG
GCAACGGTGCGACCGAAGCCTTCCGCCATGGTCGTGGCATCGGTCGTTGCGTTGGACATC
GCCTCGACCGACCCGCGGTAGAGGCTCTCGGCCGCCTGCGTGGCGTTGTCAGCAAGGGGT
GCCATGTCGTTAGCCAAGTTGCTTCACCCGTTCGATGGGGCTGATGATGTCGGTGAGGCG
CACGCCGAACTTCTCGTTGATGACCACGGCTTCGCCGCGTGCCACCAGTTTGCCGTTGAC
GAAGACCTCGAGCGGCTCGCCAGCGAGCTTGTTCAGCTCCACCACGGACCCCTGACCGAG
TTGCAGCAGTTCGTTGATGAGCAGACGGGTGCGCCCCAGTTCGGCGGAGACGTCGAGCGG
GATGTCGAGGATGAAGTCGAGCTCGCGCTTGCCGCTATCGGGGCGGGGTGCGCGCGACTC
TTCCGTCAGATCCTTGAACTTGGCCTCCTGCGCCTGCGAGAGGAACGCCTGTTCCTTCTC
CTTGCGCAACTGCCCCTGCTCCTCGGTCGCCAGAGCCCTTGCCCATTCTTCTGCCAGCTT
GTCGTCGGGGCTCTTGCCGCCGGTGTCCTCTACACCCTCGCCTTCAAGGGCCGCCGCCCA
CTGCTGGGCGAGAAGGTCTTGATCTATGTCGTCGTTGCCCATGGTGATACCTCGTGCTGG
TGTCGTGCTACTGGATGACGAATTCGGTGAAGTAGACCCGCGTCACGCGCGGCGCGCCGA
GAATCTGGTTGAGCCTGTCCGCCACCTCGTTCTTGAGCAGCAGCTTGCCTTCGGGCGCGG
CGAGTTCGGTGTACGACTTGCCTGAGAGCAGCAGGATGATGGCGTCGCGCACCTTGGCCG
TCTGCCCTTCTATCTCCTTCACGGCGGCGGGGGCGTTGACCTCCACGTCCATGGAAAGCT
TCAGATACCGTCTGCCCGCAGGGTCGGCAAGGTTGACGAGGAAGGGCGGCAGCGTGGTGA
GGCGGCCTTCGCTCTTCGCCGTGTCGGTCTTGCCCGCGCCCTTGGTGGCGTTCTTGTCCG
CCTCGGTCGCGGCCTGTTCCGCCTGCGCCGGAGGTTGCCGGAGGAAGAACCACCAGTAGG
CCCCCGCGCCGCCCCCCGCCAGAAGCAGGAGGACGAGCAGCAGGATGATCCATTTGACCT
TGCTCGATTTCTTGGCGGGCTTCTGCTCTTCAGCCACGTGCATACTCCTTGGTCTTGCCG
GTGCTAGCCGTAGCGTCCGGGACGCTTCGCGGTCTTCACCAGAATCTCGACGCGCCGGTT
GCGTTGTGCCGCCTCGGGCGAGGCGCTGGCGTCGAGGGGTCTGTCGGGGCCGTAGCCGCT
GACGGAGAACCGTGCGGGGTCCATGCCTCTTTGCAGAAAATGTTCCAGCACGCTCAGGGC
CCTACGGTCGGAAAGGTCCCACGGGTCGGCCCCGCCTTCGGTCGCGTCGGTGTGCGCACT
GACATTCACGTCCGCGTCGAGTCCGGCAAGGACATCCGTCAGCGTGTCCAGAAGCCGGAG
GGACGCCGGGGGTAGCCTGTCCTGTCCCTGCGGGAAGAGCAGGTCGTGTGTCAGGGCAAT
GACGACACCTTCCGGGTTCTCCAGCACCTCCACATCGCGCTCCACTGTACGTGCCTCCAC
ACCCGGGGGCAACACCTGCGGGGGAAAGAGCAGGCTGCGGATTTCGACGGCGTTCGCGGA
AAGGGCCTCGGCATCCATGAGCAGGTCGCGCAGCCGTTTGCTGACGTCGGTTCTCGGGGC
CTCCGGGGTGCCCGCAAGGTCGCCCGGCTGGCGTAACGACGAGGCCATGCGCTCGAATTG
CACCCTGTCCACCGAGGACATGCTGACAAGCAGCACGAAGAAGGCAAGCAGCAGCGTCAC
GAGGTCGGAATAGGTGAGCATCCAGCCCTGCTGGGGGATGTGCTGATGCGGCTTGCGACG
CGTCTTGCGGGGGTTGGCGTTCATGGTACGGCCTCCGAAGCCGGAGACGGGGCCGGAATG
GTCACCTCTGGCGGGGGCGCGAACCTGTTCACTCCGGCGGGGGCAGCGGTGGTGCCGGGA
CGTACGGGTACCAGCGTGGGGCCGAGGGCCGGGGCGCGCACTTCGCCGTTGCCGTCTACC
CCGTCGAAGGCGCGAGGAAGTTGTGGCGTTGCCGTGGATGAAGATGGTGTCGCAGCGTCG
GGCGTGCCCGGAATGACGTCGGGAGTCGTGCCGGGGGCACCGGGTGGTGCTGGCGGGCTG
CCAGCCGGGGCGGGGGACTCCAGCCCGAAACGGAAGCCCTTGTAGTCGTATTGCGTTTCA
CGGGCCGTGCCCTGCCGCTGTTGCAGCCACGCGAGGTTGCGCTTGTCGAGGACAAGGTCG
ACCCGGCGGTTGGCGCGTCGGCCCGTGGCCGTGAAGGCGTCATGCCGCGGGTGCCCGTCG
CCGAAGCCTTCGAGGATGAGACGCGACGACGGGACGCCAAGGTCGCGCAACGCCCGGTAT
ACGCTGGTGGCGCGCCGTAGCGAGAGCATCCATGAGGGCGAGAGGGTGCCCTCCGCACGC
AGGCGAAAGCCTGCACCCTGTTCATCGCGCGGGGGCGAGGCGTGCCCGGCCACAAGCAGG
GGGTGTTCGATGGTGCGCAGGGTCGGGGCAAAGGTCGCCAGAAGCCGTTCACCCTCTTTC
GAAAGGCGGGTCTCGCCGGGGCCGAAGAGGACATCGGCGTCGATGGAGAGAATCTGGACG
TTGCCGTTGTCGAAGAAGTCGACACCCTTGCCCTGCGCCCCGTCCAGCGTGGCCTTGAGC
GGGCCGAGGTCGCGCCGGGCATCGTGCTGTGCGTCGGGGTCCGTCAGGGGGACGAGGCGG
TCGCCCGAGGCTTCGCCCGAACCGGTCTGCATAAGTCCGATGCCGCCGAAGACAGATTCG
ATGACCATGCGTCGTCGCCGTTCATCGATGGTGCTCATGCTGACCAGCAGGACGAAGAAG
GCCAGCAGCAGCGTCATGAGGTCGGAGTACGTCAGCAGCCAGCCGGGTTGGCCCTCTTGT
GTGCGTGTTACGCGCCGTGCCGTCCGACGTGCCATGCTGTCTCCCGCTACTCGGCGTGGC
GTTCGGCCGGGGTCTGGAAGCTGACCAGCTTCTCGCGGATGATGCGGGGGTTCTCGCCCC
TGGCGATGGCGAGGATGCCGGCCAGTTGCATCTCCATGAGCTGGATTTCCTGACGCGAGC
GGTGACGCAGCTTGCCCACCAGGGGCAGGAAGACGAGATTGGCCAGTACGGCCCCGTAGA
AGGTGGTGATGAGGGCCACGGACATGGCAGGGCCGATGGTGGAAGGGTCGTTCATGCGCT
TGAGCATCTGCACGAGGCCGATGACCGTGCCGATGAGCCCGAGGGCCGGGGCATAGGTGC
CCATGGCGGCGAAGATGGCGGCACCGCTCTCGTGGCGCGTCTCCATGTTCTCCATCTCGC
AGCGCAGGATGTCCTCGATGGCCTCCGGTTCAAGGCCGTCCACTGTGAGTTGCAGCCCCT
TGCGCATGAAGGGGTCGGGCAGCGTTCTCACCGCGGGTTCGAGGGCCAGCAGCCCTTCGC
GGCGGGCGCGGTTGGAAAGGTCGAGGAACTGGTTGAGCACCTCTTCGCTGGAGGTCTGAT
GTCCCTTGAAGGCGTGGCGGGCGATGGCGAGCATGCGCAACGCCTCGTCGATGGGGTAGT
TGACCAGCGTGGCGCCTATGGTCCCGCCAAGGACGATGAGCAGGGCCGGAAGGTCGGCGA
AGAGCAGAGGGTCGCCGCCCAGCAACAGCGCGAGGGCGATGAGCCCGAAGGATACCGCGA
GTCCTATGAGAGTCGCCAAGTCCATGCGCGTTGCGCTCCTTGCAGTGGTCTTCCGGCAGG
CGGGTTGTGTGCGGACGTGTGGATGATGCCCGACTACGCCCTGTTCTTGCCTGTTCTACC
CGTTTCTCTGTCCTGCCCGTTTCTCTTGGCCTGTCCTGCCGTTGCGAAGCTGTGCGGTCC
AGTCCGTGCGGTCGAAGCTGTCCGCTGGCCGTCGCCCTCCGCCGGTGTTCTCCGGGGCAC
TGCTGGCCTGCGGTATCCCGTCAGTTCAACGTACACAGGCCAAGGTGCACGGGAAGGCGC
TCAGGGTCTGGGCGGACGGGGGCCGAAGATGTCCGTGCCCACACGCACGATGGTCGCCCC
TTCCTCCACGGCCTGTTCGAAGTCGCCTGACATGCCCATGGAGAGATGCGGCAGGGGCAC
TCCGAGGGAAAGCTCAAGGTCGTCGCGCAGCTTCCGTAGCGCCGCGAAGAACGGTCGTGC
CGCCTCGCCGTCGTCGAAGAAGGGCGGCAGACACATCAGTCCGCACAGGCGCAGGGTGGG
CAGTTGCAGCACCGTTTCGGCGAGGCGTGCCGTTTCGGCGGCGTCGATGCCCGACTTCTG
GACTTCTTCACCGATGTTCACCTGCAAGAGCACATCCTGCACGACGGGACACGTGTCGTC
TTCCGGACGCCACAGTGCCTTATGCAAGTTGTGCGCCAGCTTCTCCGAGTCCACGGTGTG
GATGAGGGCGAAGCGCCCTGCCACATCTTTCGCCTTGCGGCTTTGCACGTGCCCGATGCA
GTGCCAGAGGATGTCCTCTCCGGCGAGGGCCTCCTGCTTCTGCAAGGCCTCCTGCACGTA
ATTCTCGCCGAAGTCGCGTTGTCCGAGGGCGGCGACGGCAGCCACGGCCTCTGCCGGATG
GTACTTGGAGACGGCCACCAGCGTGACGTCGGCAGGGGCGCGTCCGGCGCGGCGTACCGC
CGTTTCCAGCCTGTGCCGCACGGCGGCATAACGTTCAGCGAGGGGCGTGTTCATCTGTGC
ATGTTCCATCATACTCACTTCCTGCGAAGAAAAAAGCCGCGCGCCGCCGTCAGGGGCACG
CGGCGGAATGCCGTCGGGGCGTGAGGCTATTCGTCCGGCGAAAGGCCCAGGCTGCGCATG
AAGCCGAGGTCCTCTGTCCAGCCTTCGCGCACCTTGACCCACAGTTCGAGGTGCACCCGC
TTCTCGAGAAGTTCCTGGATGTCCTTGCGGGCTTCGATGCCGATTTCCTTGATGGTGGCC
CCGCCCTTGCCGATGACCATCGACTTGTGCGAGGGGCGCGCCACGTAGATGACCGCGTTG
ACGATGACCTGGTCGCGTCCTTCTTCCTCTTCCCACTGCTCGATGTCCACGGCGGTGGAG
TAGGGCAGTTCCTGACGCAGCTTGTTGAAGACCTTCTCGCGCACGATTTCGGCGGTCATG
AAGCGCACCGGCAGGGTGGAAATCTGGTCTTCGGGGTAGAGGGCCGGGCCTTCGGGCATG
TAGCCGACGATGAGGCGCAGCAGGTGGTCCATGCCGTCCTTGTTGAGGGCCGAGGCGGGA
AAGACCTCCGCCTTGGGCCACATGGCCGAAAGACGCTCCAGCAGGGGGAGCATCTTCGAC
TTGTCGCGGAACAGGTCGATCTTGTTCACGACCACGACCACAGGGCGGGTCTCGGCGGCG
ATGGGTTCGACCAGCGGCGCGATGTCGCGGTCGAGAAGGTCGGGCTTGCGGATGTAGAGG
TCGCCGTCGAGCATGACGATGAGCGCGTCTGCGGCGTTCATGCTCTGCCATGCCGTCTGC
AGCAGCATCTTGTTGAGGCGCCCGCGCAACTGGTGGATGCCGGGCGTGTCCATGAAGACG
ACCTGCGCGTCCTTGCGCGAGAGGATGCCCACAATCTGGTTGCGGGTGGTCTGGGGCTTC
GAGGTGACGATGGCCACCTTCTGCCCGATGAGCGCGTTAAGCAGAGTGGACTTGCCTGCG
TTGGGCGGGCCTATCAGGGCGACCCAGCCGCAGCGGTGCGTGGTCTGGTTCATGGATATC
TCCTCGGAGGCTGGGCCTCTGTGCTTCTTGTATGGGATGTTCCACAGCCACTGCACAGCG
TCAAGGCGAAGCAGGTTGATGCCCGGAACGGGATGGCACTTTCATGCACTATCGCGGCGT
GTGGTGAACATAATAGGATACACAGGTACAAAGCCGCTGGCAAGCGTCATGAAGAGGGTG
GCTGCGGGCACGTCGGGGGTCGCCCGGAGACCCGTTCCGTGATAGGATGGTACCAACGTT
GTACGTGCATCGAGGAAGCCATGGACGAGACGGAACGCACCGCACCGCACTGTGCGGACG
CATCACAGGATGCAAACAGGGAACACGGGACGGGCATGGCGTCTTCGTCTGCCGTCGACC
CGAAGGGGGAGGGCGAAGGGGCGCAGGCCCGAGGTTCGTCATCAGGTCAGGCCAATCAGG
TCGGTCAGGCCGGAGAGGCCGGAGAGGCAGAAGAGGCCCACACCGCCACGGACGCCGGGG
CCCGCACGGGCCTTTCGCCGTGGCAGCGCCTGCGCCACGCGGCGTTGCCGTTTCTGGACG
ACCTGCAGGGCTATACGTCGCGCACCTTCAGGCACGACGTCCTTGCGGCGCTGACCGTGG
CGGTGGTGGCCCTGCCGCAGTCCATGGCCTATGCCGTCATCGCAGGGGTGCACCCCAAAT
ACGGCCTGTACGCCGCCATGCTGCCCGTCATCGTGGCCTCGTTGTGGGGTTCGTCGCGCT
ACCTCATCGCGGGGCCCACCAACGCCATCGCCATGCTGCTTTTCGCCTCGCTGGCTGAGA
CGGCGGTGGACGGTGTGCTTATCGGTGCCATGCCCGAAGAGACCCGCATGGCCTATATCT
TCGGGGTGGCCATCCTCGCCGGGGCGATACAGGTGGGCATGGGGCTGGCGCGTGTGGGCG
AACTTGTGCACTTCATCTCGCACTCGGTCATCGTCGGTTTCACGGCGGGGGCTGCGGTGC
TCATCGCCGTGGGGCAGCTGCGCAATCTGCTTGGCGTTTCCTTTGCCGCGGCCCCGGACT
TCCCCACACAGGTGCTGCGTACCCTCGTCCATCTGCCGCAGACCAACCCGTGGGCGCTGG
GTGTGGGTCTCGCCACCATCGCCCTCGCACTGGCGTTGCGGTATGCACCACGCAACCTGC
CGGGGCCGTTCATCGCCATCGTGGTGGCTGCCGCCGCCACGCAGTTGCTGGGTCTCGAAG
CGCACGGGGTGCGTGTGGTGGGTGACATCCCGCAGGGGCTGCCACCCCTGTCGCTGCCGC
CTGCGCCTGATGGCGACGCCATCCGTATGCTGTTCATGCCCGCGCTGGCCATCGCCCTGC
TTGGCGCGGTGGAGGCCCTCTCCATCGCCAAGACACTGGCGGGGGCCAAAGGTGAACCGG
TGGACGGAAGCCGTGAATTCGTGGCGCAGGGGCTGGCGAACATGGCGGCGGGGCTCACCT
CCGGCATCCCGGGTAGCGGTTCGTTCACCCGCAGCGCGGTGAACTTCACCGCCGGGGCGC
GGACACGCTTCTCGGGGGCGTTCACGGGCGTGCTGACGCTGCTGGCGGTGCTCGCCTTCG
CACCGCTGGCACGGGCCATCCCCGTGGCATCGCTGGCGGGCATCCTGTGCATCATCGCGT
GGGGCATGATCGACCGCGACGGCATCCGTCTTTCGCTGAGGGCCACCCGTGCCGACCGCG
CGGTGCTGCTCTGCACCTTCGGGGCTACGCTGCTGCTCGACCTTGAGAAGGCGGTGTTCG
TGGGCGTGCTGCTCTCGCTGGGGCTGTTCCTGCGCAAGGTCTCGCATCCGCGCGTGGTGC
GGCTTGACGCCAGCGGCAGTAGCGAGTTGCGGGGCCTGGATGGCGGGCCGTGCTGCCCCA
ACCTTGCCGTGTACGCCATCGAGGGTACGCTCTTCTTCGGGGCCATCGACGAGCTCGAAA
AGAAACTCTACGAGTACGAAAACTTCGGGCACAAGGCCGTGGTGCTGCACCTGAGGCAGG
TGCACTGGATTGACGCCACAGGCGTACATGCCTTCGAGCGTTTCCTGCGCAAATGCCGTG
ACAAGGGCGTGACACTGGTGCTCAGCGGGGCAAGGCCGCAGGTGCGCCGCGTGCTGGTGG
ATGCGGGGCTCATCGAACATATCGGCGAAGCCAACGTCACGGCAGACCTCTCATCCGCGC
TGAACCATTGCTACACCACCTGCCTGCGGGACGAGGTGTGCGCGACGTGCAAGGCGGGCA
ACCACGGCGAGTGCCGCCGTCAGGGTGCCGCCATGTGCGAGGTCGACGCCGAACGCCATC
CTGTGGCGCAGGAGTAGGCCTTGCGGGGGCCCCCGCGGTGGGGGCCGCATCCCGTCATAT
GGGTGCTGTCAGGTCTTCGCGATGCCGGCCTGTTGCTCCGGCACTTCGGGCGCGGCTGCC
GGAGCGCCGCCTCTGCCGTGCCTCATGCGTTCGCCATCCGTACCGTCTCTGGAGACAGGC
GTGACGGAGACGCATGACAGGCCGGGGTGTTACCGCGTACGGCACGTGCCAGATGCTTCA
CGGACGTGCCATCCCCGGATGCGTGGAGAGGCCCCGCGCCTGCGGGCCTGACGGCATCAC
CGGCTGGCGTTGCGAACGGCGTCACGCCTCCGTTGGCAAGCCGCGCCCTGCTGCGGTTGC
CCTGCGTCGCGCATCGGTCTATGGTGCCAACCCTGCCGTTCCGCGGCTTCACCTCAGCGC
CGGAACCCCGGTCCATCCGTCAGAGCATGAGCGAAACGCTGCCCATATCCCCCGACGCCC
CGTGGCTGGCCCCGCTGGCGGGCTATTCCGACCTGTCCTTCCGGCTGCTGTGCCGTGAGG
CTGGGGCCGCCGTGTGCTGCACCGAAATGGTCAGCGCCAAGGGGCTCATCTACTGCAGCC
CCGGTACCCGCGACCTGCTTGCCACCACGCCGGAGGACGCACCTCTGGTGGTGCAGCTTT
TCGGCTGCGACCCCGACATCATGGTACGCGCCATGGAGCCCTTGCTCGAACAGGGGTTCC
GGTGGTTCGACCTCAACATGGGCTGCTCCGTGCCCAAGGTGGTGAAGACCGGTTGCGGGG
CTGCCATGCTGCGTGACGTGCCGCAGGCGCTTGCCGTGGCCCGCGCCATGCTGCGTACCG
CAGGCGCGGGGCGGGTGGGTTTCAAGTTCAGGCTTGGCTGGGACGTAGGTCAGGAGGTAT
GGGCCGACCTTGGGCGCGCTCTCGCCGACCTCGGTGCGGGGTGGGTGACGCTGCATCCGC
GTTATGCCCGTCAGGGCTTCTCCGGCGAGGCACGGTGGAGCGCGCTGGGTGAGCTTGTAC
GGGCCGTTTCCGTGCCTGTCATCGCCAGCGGCGACCTCTTCACTGCTGCCGATGGCGTCC
GCTGCCTGCGTGAGACGGGCGTGGCATCGGTGATGTACGCGCGTGGTGCGTTGAACGACC
CCGGAGTGTTCCATGCGCATCGCGAACGTGTCGCCGGAAGGCCCGACCCCGGCTATACGC
CGCAACGGTTGCGGGCACTCATCACCCGCCATGCCGAACTTGCACGGCAATATGCGCCGG
GACGCTCGGCCCTGCTCAAGATGCGCACCTTCGTGCCCCGCTATGTGCGGCATCTGCCGG
GAGCGCGGGCGTTGCGCCAGCATCTCGCCTCATGCTTCGAGTGGGAGATGCTGGATGAAC
TGCTGGCCACCTTTTTCGCGGACGTGCCCACCTGTCCGGTCACGCCGGAAGGACGGGGCG
GTAACGCGGACGCCATGTCCGAATGTGTGACCGGTGCTGCGGAACACTCTGGTTGCAGGA
CGCACTCGGACATGTCCGGCCATGTAGCTGGCAGCGCGTCCTCTGAAGACCCTTCCGATG
GCCCCTCCCGTTACCCCGCAGGAGAATCCGCCATGACGTCCGGCGAGGAGTCCGCCACGG
CGGCGGGCACGGCAGGTCGTGGCCCGGAGGTCTCTTCCACGTGTTGTACGGGGCGCGCAC
AGCAACCCACGGAGTCAGACGCATGAATGTCATTCGCGCCCGCACGGCGGGTTTCTGCAT
GGGGGTGAGCCTCGCCTTGCGCAAACTCGACCGCGAGGTCGACCGTGCCGAGGAGAAGGC
AGCGCAGGGCAGCCCGCGTTGCCGTATCGCCACCTTCGGTCCCATCATCCACAACCCTCA
GGTACTGGAAGCCTATGCGGGCATGGGCGTGCGCTGCCTGCGACAGGTGGACGAGGTGGA
GGCGGGCGACCATGTGGTCATCCGGGCGCACGGTGTCCCGCAGCAGCAGGAGAAGGCCTT
GCGGTCCCGTGACGCGGTGGTGGTCGACGCCACATGCCCCAAGGTGAAGAAGGCCCAGCT
TGGCATCGAGGAACAGTGCCGGGCCGGGCGCACGTTGCTGCTCTTCGGCGAGGCCGAGCA
CCCCGAGGTGCGGGGGCTTCTGTCCTACGCCGGAGAGGGGGCGCTGGTCTTCGGTTCGGT
GGACGAACTCGAAGGGCTGCCGCTGCAACCGGAGACGGAGTACTTTCTTGCGGCGCAGAC
GACGCAGGACAGGGTGGCCTTCGAGGTTGCGCGGGCGTGGCTGCACGAACGACTCGGCCA
TGAGGTGCCCGTGCTGGAGACCATCTGCGACGCCACGCGCCTGCGGCAGCAAGAGGCCAT
CGACATCGCCCGCAAGGTGGATGCCATGGTGGTGGTGGGCGGCTTCGACAGCGGCAACAC
CCGGCGCCTTGCCGACGTGGCCGCCGCGCAGGGAGTGTTCACCGTGCATGTTGAGAATGA
ATCGCAGCTTCCTGTGGAACAATTGCGTGGCTGTGGCATCATAGGCCTAACGGCGGGGGC
ATCGACGCCGAAAAGTATTATTGACGCGACGCAGCGTTTCCTCGAATCTCTATAGTGATG
CTGGCGTAGGCAAATCACGCGCCGTCGGAGGTCGTATGTCCCAGACGAACATCCTGCTCG
AAGCGGGCACCAATGAACTCGAAATCGTCGAGTTCCATCTCGAAGAGGCCGCCGACACCC
CTGAAGGTGCGCCCTATCGCGGGTATTACGGCGTGAACGTCGCCAAGGTGCTCGAAATCA
TTCGCATGCCCAAGGTGACGGAACTGCCTGAGGTACAACACCGCTCGGTGTTGGGGGCCT
TCAATCTCCGTTCGCATATCATCCCCCTTGTGGACCTCAGCCTGTGGCTGGGCAAACGCC
GGGCCGAAGGCACCGAACCCCCCAAGGTCATCGTCACCGAATTCAACAATGTGACGACGG
CGTTCATGGTGTCGGGGGTCAACCGCATCCACCGCATCAGCTGGGAGTCTGTGGAACCGC
CCAACAGATACGTGGCGGCGGTGTCCAACAATTCCATCACAGGCGTGGTGCAGCTTGAGG
GGCGCATCGTATTCCTTCTCGACCTCGAAAAGATCGTGGCCGACCTCAATCCGCAGCTGG
GCCTGCGTCTCGACCATGCCGTCGACTGGTCGGCCAACACCCGTTATCGTGCACTCATCG
CCGACGACTCCGGCCTCATCCGTGAAATGCTCAAGGACTTGATGCAGAAGGCCAATTTCG
AGGTCGAGGCGGTGAACAACGGCCGTGAGGCGTGGGACCGTCTGGCCGAACTCAAGGCCA
AGGGCGAACAGGAAGGGCGGCCCATCACCGACTACGTGCAGGTTCTCGTCTCGGACATCG
AAATGCCCAGCATGGACGGACACAACCTGTGCAAGCGCGTGAAAGAGGACAGCTACCTGC
GCGGCATTCCGGTCATTCTCTTCTCGTCGCTCATCACCGACAAGCTGCGGCACAAGGGTA
TGGCCGTCGGGGCCGACGACCAGATATCCAAGCCGGAGGTGACACACCTCGCCAAACGCG
CCCTCGCCCTCATCGAAGGGCGGGGATAGCGTATCACGTGACTGTCGCGGCATGTGCGCC
AGTCACGTGAGGGAGGGCACACCCGCTTTTCAAGCCTCCCCCGCGAGAAGAGGGAACGCC
CCTTCCCGCACATACATGCAGACCAGGCCCCCGTCGCGTCATCCGGCTCGGCGGGGGCTT
TTGCGTGGCGTGGCTGCGGTGATGCGGCAAGACGTGCCGCAGGGGTTGACGCGTGGCGAA
GGCTCGGACATAACACCGTTTCAAACAAGGGTTGAAACGGTGTTTTTTATGACGCAGCAG
CAACAGGAACAGGGAACGCGCGAGAGGTTGCTCGAAGCCGCCGCGGAGGTCTTCGCGGAA
CACGGCTACGAGGCGGCCACGGTGCGTGAGATATGTCGCAGGGCCGGGGCCAACGTGGCC
GCCGTGAACTACCATTTCGGCGGCAAGGAGATGCTCTACGCGAGCATGCTCAAGCATTTC
ATGGCCGTATGTGCGGCCCGTCACCCGCTGGATGCGGGCACGGGGCCGGATTCGACGCCG
GAAGAACGTCTGTATGCCTTCGTCCGCAACCTGTTGTACCGTATCATGGGTGATGACGAG
GCGCATGGTAAGCTGGTGGCGCAGGAGACCATAGACCCCTCGCCCGCCTTCGACGACATC
GTCCACGAGTTCATGTTGCCCGTGCGCGCCGCCGTGGAGGACGTGGTCAAGGCGTTCCTC
GGGCAGGACGCACCGGAGGCCTCTGTGCGTGCCTGTGCCGCGGGTATCGTGGGGCAGGCC
ATGTTCTACCTGCAGAATCGCAGTATCCTCGAACGGCTGTACCATGACCTCACCTATGAC
AATGAAGGACTCGACCGCATGGCGGAATCCATAACGCGTTTTTCGCTGGGCGGCATCGCC
GCGTGGCGTTTCGGGGGAGGCGAGGCATGAGACTCATGCGACTGTTGCCGTTGCTGGGGC
TTCTGGCGCTTGCCGCCTGCGGTGACGAACAGGGTGTGCGCGAGGCGTCACGCCCCGTGG
GGGTGGAGGTCGCCGCACCGCTGGAGGGGGTCACGGGACGCCGCTACACGGCCACGCTGG
AACCGCGTGAACAGGTCTCCGTGGCCTTCAGGGTCGGCGGCTATGTCGAAGACATCCTCA
CCGTGTCCGCCGGTGCGGAGGCGAAGGGGAACAACGCCCGCCGTGTGGATGCCGAACGTG
GAGACCGGGTGCGCAAGGGACAGGTGCTGGCACGGTTGCGCACGACCGACTATCAGGGCC
GGGTCGCAGCGGCGCGTGGCGCCGTGGACGAGGCCGTGGCCGCACGGCGTCAGTCAGCGC
TGGACCTTGAGCGTCTGGGAACGCTCCTGCGCGACAAGGCCGTGGCCCAGGCCGACTATG
ACCGGGCGCGCGAGAAGGCCGATGCCACCGTCGCCCGCGAAGAGGCGGCGCGCGGCAGGC
TGGCCGAGGCCCTCGACCAGTTGCGCGATACGGCGCTCATCTGCCCGCTGGACGGTGTGC
TCACGAAGCGCTCGGTGGAGCGTGGCACGCTGGCGACGCCCGGCATGGTCGCCTATGTGG
TGGCGGACATGACGCGGATGAAGGCCGTGTTCGGCGTGCCCGACACGCTGGTGGATGCCG
TGCGCCCCGGAGCGCATCTCGATGTGCTCGTGCCCTCTGTGGGAGTGGCGCAGCAGGGGC
GCGTGACGGCGGTTTCGCCTGCCGCGGACAAGCGCAGCCGCATCTTCGATGTGGAGGTGA
CGCTCGACAATGCCGGCGGACTGCTGCGCGAGGGCATGAGCGCGACTGTTGAACTGGGGG
GCGGCAGTGCCGGCCCCGCACCCGCCGTTCCGCTGGCGGCGGTGGTGCGCCCTGCCGGGC
GTGCCGAGGGCTATGCCGTCTTCGTGGTGGAAGATGTCGACGGCGGCACGGTGGCGCATG
AACGCGAGGTCGTTCTGGGCATCGTGGAAGGCAGCCGTGTCGAACTGACGCAGGGCGTCA
GGCCGGGTGAGCGCGTCGTGGTGCTGGGGGCGACCCTGCTCCATGATGGCGAACACGTGC
GCGTGCTGCCCGGCGGTGCGGAGGTTGCACCCCGATGAGCGAGGGCGGACACAACGACGA
ACGCTGGCTGCACACGCGCAACAGCGCGCGCTTCTTCGTGGAACAGCGTCACATCGGCTG
GGTGCTGCTCGTGGCGACGCTGGTGTGGGGCGTGTGGGCGTGGCATGCCATGCCGCAGCG
CAAGGACCCGGAGATTCCCGTGCGTGCCGCCGCCGTGCTGGTGGCGTGGCCCGGTGCCCC
TGCCGAGAGGGTCGAAGAGCGCATCACCCGCCGCGTGGAAGAGGCTGTGGGCGGCAACAA
GTGGGTCGAGAAGATAGAGTCGGTCTCGCGCACGGGGCTTTCGGTGGTCACCCTGCATCT
GCATGAGCGTGTGGCGCAGACAGACACGGTGCTGGACGACATCGGCTTCCGGTTGCAGGA
GGTGGGGCAGCTTCCGGATGGCGCGGGGCCGCTTACCTATATCAAGGACTTCGGTGACAC
CTCTACCCTGATGCTCACGGTGGCGAGTCCGCGCGTGAGCGGGGTGGAGCTCGACATGCG
AGCCGTGGGCGTTGCGCGTGCGGTGCGTGCGCTGCGGAATGACGCAGCAGGGGAGGCCCG
AGCCGAAGGTGGCGTGATGGCGCGTGCCTCGCAGGCACGTGTCGGCGCGTCTGGTGCCGT
CGCCACCGGGCGTCGGGATGTCCCCCGGACCGGCGTTGCCAAGGCAGAAGAAGGTACCCC
GCTCCCTGCCATCAATGATGCAGGGGCCGGACGCATGGCCGTTGCGTGGGTCGCACCGTC
CGCCATGGATGACGCGGTGTTGCGCCGCCTCGGCGGCCTTGCCGCCGACTGGCTGGTGGC
GCACGGCGACGCGACCGCGCCGCGCCTGCACACCGAACCGGGCCTTGTGGTGCTGGATGT
GTCGACCCGGCATGACGCCGCAGCGTTGTCGGCGCGTCTAGCCGTCTTTCGCGCTGAACG
GGTAGGCGCCAACGCCCTGCATCCCGATCTGTGGGAACCCGCCGTCTTCGCTTCCGGGGA
CGATGCCCGCGCGGCCCTCGAAGCCGTGGCTGCCGACCGCTATTCGTGGCGCGACCTCGA
AGCCTACACCGAAAAGGTGCGGGCCACCCTCGAACGGCTTGGCAGCGTGGGCAAGGTCTC
CCGCTGGGGGGTGCGGCCCGAGACGATCTTCATCGACTGGTCGCAGGAGCGGCTGGCCTC
GCTGGGGCTCGACCCGCAACAGGTGGCGCAGACGCTCGCCGCCCGCAACACCTCATTGCC
CGGCGGGCAGCTTGAGACGCGGGGCCGGGGGGTGCTGCTCGACAGCGAAGGCGAATTGCG
TTCGGCGACCGACCTCGCCGAGGTGATGGTGGCGACATCCGCCTCGGGTGCGCCCCTCTA
TCTGCGCGACGTGGCCGATGTGACCCGGTCGTACAGGGCACCCGTCGAAAACCTCAACCA
TTTCGTGCACCGCGATGCCGACGGTACATGGCGTCGTGGCAAGGCCATCACCCTCGCGGT
GGAGATGCGTTCGGGCGAGCACATCGACGCGTTCTCGCGCGAGGTGGACGCGGCGCTCGG
CGACCTGACGCAACGCCTGCCCGAAGACCTGCTCGTGGTGCGCACGTCCGACCAGCCTCG
TCAGGTGACGGAGAAGGTCGACCTGTTCACCCTGAGTCTCGAAGAGGCGGTGGTGCTGGT
GGTGGCGGTGGCCTTCATCGGTTTCCGTGAGTGGCGTTCGGCGCTGCTCATGGCCCTGTC
CATTCCGCTGACGCTGGCCATGACCTTCGGCATGATGCACCTTCTTGGCATCGACCTGCA
GCAGATTTCGATAGCCTCTCTCATCCTCGCGCTGGGCCTGCTGGTGGACGACCCGGTGGT
GGCGGGCGACGCCATCAAGCGCGAGATAGCGGAGGGAAGGCCACGCCGTCTCGCGGCGTG
GCTGGGGCCCACCAAGCTCGCGCGGGCCATCCTGTACGCGACCATCACCAACATCGTGGC
ATACCTGCCCTTTCTGCTGCTCACGGGTGACAAGGGGCGCTTCCTGTATTCCATGCCCAT
CGTGGTGGCGTGTTCGCTGGTGGCCTCGCGTATCGTGTCCATGACCTTCATCCCGCTACT
CGGTTCGGTGCTGCTCGACGCGGGCAGACGTGAGGGCACGGTGGAGGAACGGCGCGCACG
TGGGCTGGGCCGGCTGTACTACGCCGTGGGCGGGTGGGCCATCGACCACCGGTGGAAGGT
GCTCGCGGGCTCATTGCTGCTGGTGGTGGCGGGCTTCTGGTTGCAGGGGCAGCTCAAGCC
GCAGTTCTTCCCCAAGGACAGGTCGTATCTTTCGTACGTCGACCTCTGGTTGCCGGAGGA
CGCCACGGTGGAGGCCACGGCGCGCGTCGCGGCCGATGCCGCCCGCATCGTCACCGACAG
GGTCGCGGCCTTCGATGCGGAGACGGGCCGGGCCGCCAAGGGGCTGCCGCCTGCGCTGCG
TTCCGTGACCGTGTTCACGGGGGGCGGGGGGCCGCGCTTCTGGTTCTCGGTGACGCCCGA
ACTGCGTCAGCCCAACTACGCGCAACTGCTCGTGGAGGTGTCGGACAACCATCTCACGAA
AGAACTCATCGGCCCCTTGCAGCAAGCCCTGTCCGAGCGTCTGCCCTCCGCGAGGGCGGA
TGTGATGGAACTGGAGAACGGGCCGCCCATCGGCGTGCCCGTGCAACTGCGCCTCTACGG
CGACGACATCCCCGCCTTGCGGGCGGAGTCGGAACGGCTGAAGGCCATCCTGCGGGCCGA
CCCGGATGCCACGCGCGTCAAGGACAACTGGGGTGCCGACACCTTTGTCGCCCGCTTGCG
GGTCGACCCGGACAAGGCGGCACTCTCGGGGGTGACCATGCTCGACGTGGCGCGTGCCAC
GGGCAACGCCGCCACGGGAACCACCGTGACGGCCTTGCGCGAGGGACGGCTCACCGTGCC
TGTGGTCTCGCGGTTGCGGCCGGATGAACGTGCCGATGCCACCGATGTGGAGGGTCTCTA
TGTGGCGGGGCAGGGGGGAACACGCGTGCCCCTGGCGCAGATCGCAGAGCCTGAATATGG
CATGGAGACGGCGCGCATCTTCCGGCGCAATCAGCAGCGCTGTGTGGTCATATCGTGTTT
CCCGCGCGAGGGGGTGCTGCCTTCAGAGGTGGTGGCCCGCGCCATGCCCGCCATCGGGCG
TTTCAGGGCGGACCTGCCCCCGGGCTTCCGGCTGGAGTTCGGCGGCGAGCATGAAGAGCA
GGTGAAGGGGTTCAAGGAGCTGGCGGGGGTGATGGGCATCTCCATCGCCATGATCTACAT
GGCGTTGCTCTTCCAGTTCCGCAATGCCGTGAAGCCGCTCATCGTCTTCGCCGCCATCCC
CTACGGCATGACGGGGGCGTTCGCTGCCCTGCGTCTCATGGGACAGCCTTTCGGCTTCAT
GGCATTCCTCGGCATCGCCAGCCTCATCGGTGTCATCGTCAGCCATATCATCGTGCTGTT
CGACTTCATCGAGGAGAAGCGCGAAGAGGGTGAAGACCTTCGGACGGCCCTGCTGGATGC
GGGCATCGTACGCTTGCGGCCGGTCATGATCACCGTGGCTGCCACGGTCATCGCACTCTT
CCCTCTGGCGCTGCACGGTGGTGCATTATGGGAACCGCTGTGCTATGCACAGGCTGGCGG
ACTGACGGTCGCCACGTTCGTGACCCTGCTCATGGTTCCCGTCCTGTATGCCATCGCGGT
GCTCGACCTGAAGGTCGTGAAATAGACTTCCCATTGTTCGTTTAAACAGGTTGACGGCGG
AGTGGGTTGTCTGTAGATAACGCAAGAATAATTAGCTTGCTAATAAGTAACAGGCTTGCT
CCGCCTGCGGGACGACTTCGCTACGGGGCGCATATCTTGCCGACATTCCCGGAGGAAACA
TGGCTTTGAGGTTCTTCATGGGGCAGCGGGTGCTGCCTTTCGTGCTGGTGGTCGCCATGA
TGGCGGCGCTTACGGGGTGCAAGGAAGAGGCCCAGAAGGGGGCACCGCCCGCTCCTCTCG
TCGAGGTGAAGACCATCACCGCAGGCGATGTGCCCGTGACCAGCGAATATGTGGCCCAGA
CAGCGGGTTCGCGCGAGGTCGAGGTCAGGGCCCGCGTCACAGGCATCCTGCTCAAGCGCA
CCTACACCGAAGGGCGCCCCATCAAGAAGGGCGCACTCATGTTCGAGATCGACCCCGATA
CGTACAAGGCGGCGCTCGATCAGGCCGAAGGCCAGCTGGCACAGGAGCAGGCGCGCCTTT
CCCGTGCCCGTCTCGAACGTGACCGCGTTCTCGCCCTCTACGCCGACAACGCCGTCAGCC
AGAAGGACCGCGACGATGCCGTGACGGAGTTCGACTCTGCCAGCGCTGCCGTCAAGGTGG
CACAGGCCCGTGTCAAGGAGGCCCGCATCAACCTCGGCTATACCCGCGTCGATGCGCCCA
TCGCCGGGGTCACCAGCAAGGAGGTGCGGTCGGAGGGTAGCCTTGTCAGCCCTTCCGCCG
ACGGCAGCCTGCTCACGACGATCACGAGACTCGACCCCCTGTACGTCAACTTCGGGGTTC
CCGGTACCGAGATGAGTTCGCTGCGTCGCCTCATCGAATCCGGCAAGGCCGAGATGCCTG
CCGACGGCCTTGCGGTACAGCTGACCCTGCCTGACGGCACGGTCTACGCCCGCACCGGCA
AGATCACCTTCACCGACAAGCAGGTCGACCAGACCACCGGCACCGTGCGCAGCCGCGCCG
AGTTCCCGAACCCCGAAGCCGAGGTGATGCCCGGTCAGTTCGTCCGGGCCAAGGTCCTCG
GCCTCGTGCTCAAGAACGCCATCATCGTGCCGCAGCGTGCCGTTCTCGAAACCCAGAAGG
GCCCCATGGTCTATGTGGTCGGTTCCGACATGGTCGCCAACCTGCGCCCCGTGGTCGTGG
CCGAGGCTCTCGGCGGCGACTATCTCATCGAGAAGGGTCTTTCGGGCGGCGAGACCATCA
TCGTGGAGGGCATCATCAAGGCGCGACCCGGCCAGCCCGTGCGCGTGGCCCAGCCCGCCA
ACGGGGCCGCCCCCGCAGCCGCCCAGCCCGGCGCAGCCAGCTAGCCCGGAGGAACCCGGA
TGTTCTCTCGCTTTTTCATCATGCGGCCCATCTTCGCCACGGTCGTCTCGCTGGTCATCA
TACTGGCGGGCTTCATGGCGATGCGCGGGCTGCCCATCGCACAGTATCCCGACATCATCC
CGCCGCAGGTCGAGGTCGAGGCCACCTACTCCGGGGCCAGCCCCGAGGTCGTGGCCGCCA
CCGTTGCCGCGCCGCTCGAACAGCAGATCAACGGCGTGGACAACATGCTGTACATCAACT
CCACCAGTTCGAGTACAGGCACCATGAACCTCATGGTGACGTTCGAGGTGGGGACCGACC
CCGACCAGGCGACCATCAACGTCAACAACCGGGTGCAGGCCGCGTTGCCGCAGCTGCCCG
AAGACGTGCGCCGCCGCGGCGTCACGGTGACCAAGAAGTCGTCGAACATGCTTCAGGTCA
TCTCCATGAACTCGCCCGACGAGCGGTACGACACCATCTACATCAGCAACTATGCGCTGG
TGAACGTCATCGATGAACTGCGCCGTCTCAAGGGCGTGGGTGACGTGGTGCTGTTCACGG
CGCAGGACTACTCCATGCGCGTGTGGTTGCAGCCCGACAAGATGGCCCAACTGCGCCTCA
CGCCTTCTGACGTCATCGGTGCCATCCAGGAGCAGAACGCCCAGTTCGCCGCCGGTCGCA
TCGGGCAGCAGCCGCTGCACGACCCGGTCGAACTGACCTTCATGGTCAACACCAAGGGGC
GCCTCTCCACCCCTGAAGAGTTCGAGAACATCATCCTCCGCGTCGAGGAGGACGGCTCGA
CCCTCAAGCTCAAGAGTGTGGCCCGCGTCGAACTCGGCGCCAAGGACTACAACTTCATGG
GCAAGGAGAACGGCAAGCCCACGGTTCCCATCGGCATCTTCCTCGCGCCGGGGGCCAACG
CGCTGGAGACGGCAGACCGTGTCAGCGCGGCCATGGCCGAGATGTCGCTGCGTTTCCCCG
ATGGTGTGAGCTATTCCATACCGTACGACACCACCAAGTTCGTGCGCGTCTCCATCGACG
AGGTGGTCAAGACGCTGTTCGAGGCCATGGTGCTGGTGTTCATCGTCATCTACCTGTTCC
TGCAGAACTGGCGTGCCACCATCATTCCCTGCCTCGCCGTCCCGGTGTCGGTCATCGGTG
CGTTCGCGGGCATGTACATGCTCGGCTTCACCATCAACACGCTGACCCTCTTCGGTCTGG
TTCTTGCCATCGGCCTCGTGGTCGACGACGCCATCATCGTGCTCGAGAACGTCGAGCGCA
TCATGGCCGAAGAGCACCTGCCGGTGAAACAGGCCACCATCAAGGCCATGCACGAAGTGG
CCAGCCCCATCGTCGCCACCGTGCTGGTGCTGTGCGCGGTGTTCATCCCCGTCGCCTTCG
CGGGCGGCCTCGCGGGGCAGATGTACAAGCAGTTCGCCATCACCATCGCGGTGTCCATGG
CCATCTCCGGCCTTGTGGCGCTGACCCTTTCGCCCGCCCTGTGCGCCATGTTCCTGAAGC
CGGGCCATCAGGAGCCCAACAGGTTCTTCCGCTGGTTCAACAACTGGTTCGAAGGCGTCA
CCAACCGCTATACGGCGGGCGTCACGTTCCTGCTCAAGCGCATGGCGCTGGGCCTTGTGC
TCTTCGCCGGGTTGTGCGGTGTGACGTGGCACCTGTTCAGTATCGTGCCCGGCGGCCTCG
TGCCCGACGAAGACCAGGGGTATGTCATGGCCATGGCCATCCTGCCCGACGGTTCGGCCC
TCAACCGCACGGAAGTGGTCACCGACCGTCTTGCCAAGGCGGCCTCCAACGACTCCAGCG
TACAGAGCGTCATGGCCTTCACCGGCTACGATGCGGTCTCCGGCACCAACAAGCCCAACA
CGGGCTTCAGCTGGATCATGCTGAAGCCGTGGGAAGAGCGCAAGGAGGAGTCGGAATCGT
CATACTCGGTGGTGCAGCGCATCTTCAGGGAAGGTGCGGGCTATACCGAGGGCGTCGTCA
TCGCCTTCAACCCCCCGCCCATCTCGGGCATGAGCACCACGGGCGGCTTCGAGGTGTACC
TGCAGAACCGTGGCACCGGCGACAGCAAGGAGCTTGCGGCCATGGTGCAGAAGTTCGTTG
GCGCGGCCCAGAAGCGTCCTGAACTTGCAGGCGTCTCATCCACCTTCGGTGCCAATACCC
CGCAGCTCTTCGTGGAACTCGACCGTAACCGCGCCAAGGCGCTGGGCGTGTCCATCAATG
AGCTGTTCGCCACCATGCAGTCGACGTTCGGTACCTACTACGTCAACGACTTCAACAAGT
TCGGACGTACGTTCATGGTCATGGTGCAGGCAGATGCCCAGTACCGCGACAACCCCGACG
ACCTCACGAAGGTGTACGTGCGCTCGAACAAGGGCGACATGATCCCGCTCGCCTCGCTCA
TCAAGGTGGAGCGCATCACGGGGACGGAAGTCGTTGAGCGCTTCAACGTGTTCCCCGCCG
CGAAGATCGTGGGCGGCCCTGCCCCCGGCTACAGTTCGGGACAGGCTCTTGCTGTCATGG
AGGAGCTCGCCGCCGAGGTGCTGCCCGCCGAGTATTCCCTCGGCTGGATCGGCTCGGCCT
ATCAGGAGCGCCTCACGGGCGGTACCTCGTTCATGGTGTTCGCCCTCGGCCTCGTGATGG
TGTTCCTCATCCTCGCGGCGCAGTACGAGAAGTGGTCGTTGCCCCTGGCGGTCATCATGA
TCGTGCCCTTCGCCCTGTTCGGTGCCATGGCCGCCACATGGCTGCGTGGCCTCGACAACG
ACGTGTACCTGCAGGTCTCGCTGGTGACACTCATCGGCCTTGCGGCCAAGAACGCCATCC
TCATCGTGGAATTCGCCATGATGCAGGTGCATGAGGGCAAGGGCATCGTCGAATCGGTGA
CCGAGGCGGCACGACTGCGCTTCAGGCCCATCATCATGACGTCCATGGCCTTCGTGCTGG
GCTGCGTGCCGCTGGCCATCAGCTCGGGTGCTGGCGCGGCAGGACGGCACGCCATCGGTA
CCGGCATCATCGGCGGCATGCTGGCGGCGACCTTCATCGCCACCTTCTTCATTCCGCTGT
TCTTTAGGCTTATCATGGAACTGAGCGCCCGTTTCACCGGCGGCCATCAGGCTTCCGGCG
ACGGGGAGGAGGCACGATGATACGGCGCATGACCGCGATGCTGCTTGGCGCCGCCCTGCT
TTCGGGCTGCGCCATCGGCCCCGACTATCAGAGGCCCGGTATGGACCTGCCCTCCGCATG
GCGTGCTGAAAGCGCCGATGCGGGCATGGTGGCGGGCGAGAAATGGTGGACGCTCTTCGG
GGACGCCACACTCGACGCCCTTGAAGAGGAGGCGCTGGCGGCCAACGGCGACCTTGCCAC
GGCCATGGCCAACGTGGATGCTTCGCGGGCACAGCTCACCGTGGCGACATCGTACCTGCT
GCCCTCCATCACCGGTCAGGGTTCGTCGGTACGCCAGCGCGGTTCGGAGCGTGGACAGAA
TCCGCCCGTCGAAGGCCGCGAGGTGACCGACCTGCACAAGGCTTCGGCCCTTGCCTCGTT
CGAACTCGACCTGTGGGGCAAGTACCGCAGGGCGCATGAGGCCGCACGTGCCGGACTTCT
CGGCACCGAGGCCGCCTATGCCACGGTGCGGCTTGCCGTGGTGTCGCAGGTGGCGCAGTC
GTACTTCGGCTTGCGTGCCGCAGACAGGCAGCTCGACATCGCCCGCCAGACCCTCACCTC
GCGTGAGGAGTCGCTCAAGATACGAGAAGCCCGCTTCAACTCGGGGCTCACCTCCGAGCT
CGACTACCGGCAGGCACAGGCCGAGACGGCCTCCGCAAGAGCTTCCGTGCGGCAACTCGA
ACAGGCCGTGGCCGCTGCCGAGACGGCACTCTCGTCGCTGCTGGGACGCAGCCCGCGTGA
CATCGTCGAGCGCAGCCCCGAACGCGGTCTCGACATCGAGACCTTCGCCGTGCCGCCGCA
GATTCCCGCCGGGTTGCCCGCCGGGCTTCTGGCCCGTCGTCCTGACGTGGCGCGCGCCGA
GGCCGACCTGCATTATGCCACCGCCTCCATCGGCGTGGCCAAGGCCGACCTCCTGCCCGC
CATCTCCCTGACGGGGCTCATGGGGTATGAGAGCATAGACCTCACCCGTCTCGTGTCCTC
GTCATCGGGGACCTGGAGTTACGGGGCCAGCGCCACCATGCCGTTGCTCGACTTCGGGCG
TACCCTCGCCAACATCGACATGGCCGACGCCAAGCAGCGTGCGGCACTCGCCGCCTATGA
GCAGGCCGTGCGTGACGCCTTCCGCGAGACGCAGGACGCCCTCGTGGCCAATCGCAAGAC
GCGGCAGGTGGTGGATGCACAGGCCACGCAGGTGGCGGCGCTCGAGCGTTCGCTCACTCT
CGCGCGACTCCGCTATGAGAACGGCTATTCCAGCTACCTCGAAGTGCTCGATGCGGAGCG
CAGCCTCTTTCAGGCCCAACTGAACCTGGTAGAGGCCCGGCGCAACCAGCTGGATGCGGT
GGTGCAGGTCTGCAAGTCGCTTGGCGGAGGATGGAAGGCCCCCGGCGAAGAGGGCGCGGA
TGCTACAGGGGCGGCAGAGGCCGCTTCCGGCGACGCCGATGACGCCGCCCCGCAGGGTGT
TGCCCCCACCCCTCCCCGGACGGAGGGCTAATCGTGGGCCTTGACTATCCCTCCTGGCAG
ATGGTGGAGGAGAACCCCCGTGAAGGGTTCGGCATGACCGTCGGGGAAGTGGCCCGCCAG
TGGCGCATCCTGCTGGATGCACGGTTGAAGCCGCTGGGGCTCTCCTTCTCACGGTGGGCC
GTGCTGGTCACCCTGCATTTCGAGGGGCCCATGTCGCAGGTCGAGTTGGCACGCTACATA
GGGGTCGAGGCTCCTTCGCTGGTGCGCCAGCTGGACAAGCTCGAAAAGGAAGGTCTGGTG
CGTCGTGTCCAGCATCCCGCAGACAGACGCATCAAGGTCGTCGAGATAGACCCCAGGGCC
TTCTCCATCTGCGAAAAGGTGCGCGCCATGGCGCTGCAGCTGCGCGACGAGGTGTTCGAA
GGTATCGATGAACCCACCATCCGTGCAGCCCATCAGGCCTTGCTGACCATACGCGACCGC
ATGGCCCGTATGCAGGCATAGGACACATGATCGTATGCTTCAGGGGGTGCATCCCCCTTC
AACCGACCGCCTCGCGGGGCGGCTTCATGACAACAGGAGATAGGATTCGATGCAGTTGAA
AGAACTCGCCCGCCGTTTCGGTGTGGTGCTGGCGGCCTTCGGGCTTTCGTTCTCGCTCGT
CGGCAGCGCAATGGCCGATGATTCCGTGCTGCGCTATGCCTATGGCGCTGACAGCGACCC
CCTGAACATCACCGTCAACGGGCGTGCCGTGGGTGACGCCGAGGTGGGCAAGGGGAACTT
CGGCATCACCGAGTACGGTGCGGGCATCGAGTACAAGTGGTTCAGCATGAGCTACAGCCG
CGCCGACTACAACTGGAGCGACGTGGGCGGCCTGCCTTTCGGCAACGGTTCAGACGACCC
GTGGGAAAGCCTCCAGACCCTCACCTTCGGTGCCAAGGCCGACGGCAGCTTCACCGACAC
CCTCGGGTGGTTCGCTGGCGGTACTGTCATCTCCGGTTTCGAAGAGGACATGGACGGGTC
GTTCAGTCTCTTCTACCGCGGCGGCATCACCTATCGCTTCAGTGACGAATGGCGTGCCTC
GCTGGGTCTCATGGGTATCGCCTCCCAGTTGAACCCCATGGCAGCCCCGGTCATCGGCCT
CGACTGGCGTAGCCCCCGCGACCTCGGCTGGTCGGCGGGTCTCGGCATTCCGGCCACCTT
CGTGAACTACCGCTTCAACGACTGGGCCGCACTGCGCGGGGCCGCCCGCTGGGACCGCAG
CCAGCATCGCCTTGCCGACGACAGCCCCGTGTCCGAGAAGGGCTATGTGCAGCAGTCGTC
GGTGACCACGGGTGTGTATCTCGACCTCAGCCCGCTTGAGCGTCTCACCGTCACCGTGGG
TGCCGAATACTATCTCGACCGCGAGATGAAGCTTTACGACGAAGACCGCGACGAAATCGA
CACGTGGGACGTGGATAACGCCCTCGGTGGCGTGCTGCGCGTCCGCTACTCCTTCTGATT
CCGAGAGGGTGGCTGCCCGCAAGGGCGGTTCCCATCCATATGTCCGGGGGGCCTTGTGCC
CCCCGTGCCTGTTTCATGACCCCTTGGCGCGAAGGTTCGTGCCCGCCTTGCGGGCATCCT
GTCCTGACGGGAGAGTCCGGCCGCAATGCCGACCGTCTCGTCATGCGGCGTCACCAAGGG
GCCAGCCATCCTGCGGGCCTGTCGGGCCGGGATAGTACCACCATTCACCACAACGCAAGG
AGGTGCTCCATGCGACATGTGTCGCAGCTGCTGTGCCTTGCGCTATGCAGCTTCTTGTTC
GTTCTTTCGGGCACCATCCCTGCCGGGGCCATGGTCCCGGTGCGGGAGGCCGGAGCGTTG
ACGGGGCAGCCTCGGATACCACAGGGGCATCATGCTGCCGTACTCCGCACCGTGTCGCCA
TCCGTCCTGTCCGTAGCGAGGGGTGACGATAGCGCATGGCAGTCGCTGGAGGTGCCCGGC
ACCGAACGTCAGGGCGACCTCGCGGGCGGGGTGTCCTATTACCTGACCTACGACGTGCTC
ACGCCCGACGTCGCAAGTGACGTGTGGGCCGAACGCCCCGCAGCGCCCGCCCTGACCGTG
GATGCCGGGGTCGTGGCGGCCTTCGGGCCGGACATGCGCCTGCAAGTGGGGGCCACGGCC
CTGCTGGCACCCGTTGACGGTTCTGTGCTGCCTACCGCACTGTTGCACGTGGACTTCGGT
GCGGACACGCTCACACTGGGCCTTCCGGAGAGTTCGTTCCGGCATGTGCTTGGCGACGGG
CTTGCCCTTCGGCTATGCGCCAACCTGCGTTCCGGGTACGAGCCCGCATCCGCCAGCCCC
ACGGTCGTTCCGCGTGCCGACCGCGTCGCCCCCGGCATCGCCGCGGCATGGCTGGACTGG
GACGTGGGGCGGGGGCTGCTGCTGACACTGGGGGCGGAGTACTTCTTCGCCACGGGTATG
CCCCGGCTTGACGGGGCAGGAAGTCGTGCCCCAGCCGTCGATTCGGCAGGGGTCGGCGGG
GTGCTTGGCGTACGACTGGTGTTCTGACGGCACTGCGGGTATGCGGAGTCGCGTTCACGA
CCGGTCGTCCGGCGCGACCGGGCATGGCGTGCGCAGGTCTGACCGGCTGGACGAAGGCCG
CATGAGCCCGTAAGACACCGACCACCTCAAGGGCACCGCACGGCCCGCAGATATCCGCCG
CTGTGGCGGCGTGACCAGAAACACGGACGGCCGAGGCCGTCTCGCAACCGCAGGAGTCAT
CATGCACGACGCACGTTTCGTGGAAAGGATGCTGGATGTCATCGAGCAGGACATCGTTCC
CCTCACCGCCCACGGTGTCCGCATCGGCTGCAAGGTCTTCGGCGCGGCGGTGCTGCGGCG
CGACGACCTCTCGCTGGTGCTGGCAGGCACCAACCATGAGGCCCTTTCCCCCCTGTGGCA
TGGCGAGATATGGACGATACGCCAGTTCTACGAGATGCAGGGACACCCCGACCCGGCGGA
TTGCGTCTTCCTGTCCACGCATCAGCCGTGCTGCATGTGCGCCTCGGCGCTGGCGTGGTC
GGGTTTCCGCGAGGTCTACTACCTCTTCGGGTACGAGCATACGGGCGAGGACTTCAACAT
CCCCCACGACCAGCGCATGATACGCGAGATGTTCGGGTGCACCGAACCTGCGGCGGAGAC
GAGCTACACCACCAGCCGTTCGCTGGTGCAGATGATGGACGCCTTGCCGGAAGCCGCCTC
GTTGCGAGCCCGGTTCGAACGTGTGCGGGCCACCTATGCCGCACTCTCCGACACCTATCA
GCGGGGCGAGAAGCGCATGGTGCTGAAATAGGGACAAAGGAAGCCCGACGCCGTTGGCAC
CGTGAGAACCGTGGACGAAGTTGCGCCGTCGGTGCACGTGCGCAAGAGAACTCGTCTCCG
CATCTTCCATGAAGAGCGGCAGGTTACGGCAACTGCGCCGGGATGCACGCGGCCTTTCGG
CCAGGCCTTGCGGATTGAGAGTCAGCAAGCCGTGCCGTGGTCGAAGTATATGGCTACGGC
AGCACCGACGCCTGAGACGAGAAGTACGGCAAGGAATGTCGAGAGAACGGGGGCGTCGGT
GAGAAGCAGCCCGGAGAGGGTGTAGAGACCTTCCAGCATGGTGTCCTCCAGCGGTCCCCT
TGTCGCCTTATGGCATGGGCGGCATGCCCTGTGCCACCTTTCGGCCCCCTCCCTGTTTGG
TTCTTTGCCCGTGTCGGGGCCTTGGCGACCATGATGCCGTGCGGGCGTCTGGCTGGTGAC
GGGGCGTGGGCATCCGCGGGATTCCGGCATCCGGCGAGGTCATCCTGTCCCATCGGAAAC
GTGGCGCTCGGTCGGGCCTTTCGAGGGGTACCGCATATACACCATGAGCATCGCCTGTCG
CAAACACGTGGCGACTGCGTGAACATTGCGTGACGGTGTGTCGATCTTCCGGGCCGCTGC
CACGGCGCAGCCGCATACGGCACGCTGCGGATGTATCACCCGTGTTCGCCCGGACGTCGC
TCACGCCTCTACGTCGTTTTCTTCCTGACTTCCGATTCGTTCCCTGCTTCAAACCTCGGG
GGCCGCGTCTGACAATCTTCCCGCACTGGCGGTCGGCCTGTGCGTCGTGGCATCCGGGCC
GGCTGCATACCGGCGGCCTTTTCAGGGCATGGGCAACACCCGGCCTTCAATCGATGCCCT
TTCGCACCAGCGGCATGATACGGTCGAGTACGGCCTGTGCCAGCGTCGTCCGCAGCCCTG
TCCCTTCTGCGATGCCGTGCCTGTCGGGCCTTCCGGAGGTCTCGGGCGTGTCGGGGGTGT
TACCCCACGTCTCAGTCGGTGCCCCGGTCGTACAGGGGAGAGGTGCGTCCTCGAACGTGT
AGCGCACCCGCAGGTGTGGGCGCGTCATGACGATGAGCCTTGCGAGGTCGACAGGCGTAC
CCGAAAGGACGAGGTCGCAGGGTGTGGCGGAGATGGTGTCGGCAAGGTCGCGCACCTGTT
CCGGCGAATAGCCCATGGCGGGCAGGGCCCGGTCGAGGTGCGGATAGGCTTCGCGGGTGG
CCCGTAGCGACGGTGCGGCATGGGGCCACGGGTCGACGGTCTGTGCTGCGCCGAAGACGC
GTGCGGCCACGCTGGCGGCCCCGAAGGGCATGCCGCCATGGGTGAGGGTGGGGCCGTCCT
CCACCACAAGGACGCGTTTGCCAGCGATGGCGTCGGGGGTGTCGACCGTCACGCGTGAGG
CCCCTCCAAGCAGCAGGGCGCCGGGATTGGCGGCGGCTGCGTTGACGCAGACGCGGGCCA
CCTGTTCAGGTCTGGCATCGTCGGCCTTGTTCACCACCACGATGTGCGCCATGCGCAGGT
TGGTCTCGCCCGGATGGTAGCCGACCTCATGACCGGGGCGCAGCGCGTCGCACAGGGTGA
TGTGCACGTCGGGCCGGAAGAATGGCGTGTCGTTGTTGCCGCCGTCCCAGATGATGACAT
CGGCCTCGGCTTCGGCTTGGGCGAGGATGCGTTCGTAGTCCACCCCGGCGTAGACCACCA
GTCCGGCTTCGACGAGATGTTCATACTCTTCGCGTTCCTCGATGGTGCAGCGTGCGTCGT
CCATGTCCTGTACGGAGGCGAAACGCTGCACCGCCTGCGCAGCGAGGTCGCCGTAGGGCA
TGGGATGCCGTACCACCACCACACGCAACCCCTCGTGCCGCAACGTGTCGGCCACGTGGC
GCGTCACGGGCGACTTGCCGCACCCCGTGCGCACCGCGCACACGGCCACGACGGGCCGAT
GGGCGACCAGCATGGTGCGCGAGGGCGAGACCAGCGTGAAGTCGGCACCGCAGGCCAGCG
CACGCGAAGCCTTGTGCATGACCTCCTCGTGGGAGACGTCGCTGTAGGCGAAGACCACTT
CGTCGAGACGCACGCCGAGACAATAGGTGGAAAGTTCCTCTTCGGCGATGACGGGGATGC
CCTCGGGGTAGGCGGGGCCCGCAAGCACCGCGGGGTAGTTGCGGCCCGCGATGTCGGGTA
TCTGCGCGGCTGTGAAGGCCAGCACCCTCACTTCGGGCGCGTGCCGGTAGAGCATGTTGA
AATTGTGGAAGTCGCGCCCTGCCGCCCCCATGATGACCACGTTGCGCGGGCCCTCTTGGT
GCCGGTCTCTACCGTGCAGGTCGGTAGCGCCTGGGGATTCCGGGGGTGTCGGCCTGCCGG
TGACAATCGCAGCGTCCTTCATCAGCGTCTCCTTTCCGTTGCAATCGGCACACACGGGTG
GAGTCCACGGGGGCTTCCCTGTGTGGACAGCCGCGAGCGAGGCGACGTCGCATCCAGTGC
CGGGGGGCGACCGGTTGCGAGGCGGGCGTTGTCGCTACGGGGGCGAAGTGCCGCCCCCGG
TGTCACATCGCGGCGAGGCCTGTCACGCGGGGGCCATGCGCCCCGACTCCACGGTGAAAC
TCTGCGCTTCGGGAACGGTATCCAGTAGCAAGGATACCGTATGCGGATGACATGTAAAGA
ACAGTATCTGATGTCCCGGCCCCGTGGCGTCGCCCCGTGCCAGCGTCGCCAGCGCGCGGG
CGGTGCGGGCGGCACGGGCGGGGTCGAAGTTGACGAGGATGTCGTCCATGACCACGGGCA
GGGGTTCTGCATGGGCGGCGTGGCTGCGGATGTAGGCCAGCCGCAGGGCGAGGTAGAGTT
GTTCCTGCGTGCCCCGTGAGAGGGCCTCGGGCGCGATGGCTTCGCCGTGCGGTGGCGTGA
CGTGCAGGCTGTTGTCCTCCAGCGACGCGGCGATGCCCGTCCATGCCCCGTCGGTGATGG
TCGCGAAGATGGCCGAGGCATCGCGGATGACCTGCGGCTGCCGCTCCTGTTCGAAACGTC
GTTTTGCGTTCACGAGAAAGTGCCGTGCCAGTGCATGTCGTGCCCACACGAGGCCGTTCT
GGCGGATGGTCTCGAGGAGGGACGCCTCCTGCCTGCGAAGGGCAGCGAGGGTGTCCGCCG
TGGCCAGCGCGTTCATGCTGGCGCGGAGTGTGGCGGCCTCATCCATGGATTCGGATTCGC
GGGCGCGCAGGTGTTCGCGTTCTGCCCGCAGGGTGGCGATATCCTCTTCGAGGGTGGCGA
GGTCGGTGGCGGCAAGGGCCGTACGCAGGGCCTCAAGAGGTTCGTCTCCCGCGGCGACGG
CGAGGGCGTTGTGCCGTTCGGCCAGCTGGCGTAGCAGGTCGTTACGCGTCTCCCATGCGG
CGGCGCGGTGCCGGAAGGTCTCCGTATCCCGGGCGGCGCCCTCGGCAAGCAGGGCTTCGA
TGGCGGCGCGGGTGGTGGTGAGGGCCGTGGTGGCGCTCTCAAGTTCTTCGACCAGCACGG
CGCGTTCGTTGAGAAGACGGTCGCGGCGTTCCTGCTGTGCGTGTGCCTCGTGCGCGGCCC
GAGAGAGCGCATCGAGGGTCGCCAGCCAGTCGATGGCGGTCCCCATGTCCGTTTCGGAGG
GGCGTGCAGCGGTCGGGAGGGAGGCGGGCGCGTGTTGGCCGGCTGTGCCGCCCTCGCCAG
CGGCAAGGGCGGCGGTGAGCGTTCCCGGGGTGCGTCCCAGACGGGCGCAGAGGGCGGCAA
GCGGTACGACGAGGGCGTCGCGTTCGGTCTCGCGCTGGCGGATGTCGGCGAGGAGGCGTT
GCCCCCGGTCGTCAAGGGTTATGCACTCTTCGGCGATGGAGAGGGCATCACGGGCGGTGG
CGGGCGTGAGGCTGGCATCGAGTCCCTGTGCCGCAAGCAGGTCACGCCATGCGTCCTGCG
TGCTGGCGGTGCGGTGTGCGGCTTCGCGTAGCACCTTCTCCGCGGCGGTCTGCGCCGCGC
GGCATCGTTCGAGACGCTGGCGTGCGGTGGCGAGGGCCGCCTCCGCCTGTCGGCGTTCCT
GCCAGAGGCGTGCGGCGTCGCGCTGTGCCGCGAGGTATGAGCGCACCATCTCTGCAAGGG
CGGCCCCTTCCGGCAACGACAGGGTGGCGAGGTCGGGCACGGTGGCGGCTTCCGTCGCCA
GCGCGGCGACATGCGCCTCCAGTGCGGCGACGGTACGTGCCGCATCGGCCTCGCGGTCTG
TCAGGGCGCGTAGTGTGGCGGCCCGTTCCATCAGGGGGGGCACGGCTTGCAGTTGCAGGC
CGGGGGCGATGGCGGCAAGGGCCGCTTCGAGTGCGGCGCACGCCTTTGCGTGGTGGCGTG
TTGCCTCTTCGGCGTGTTGCCGCGCTGTATCGTCACGCATGGCGACACGGTTCGTCTCCG
AAGAACAGGTCTCGCATTCTTCGAGGTGACGGCGCAGCGTGGCGAGGGCGTCGCGCCAGC
GTTCGATGCGTGCGGCGGCCCGTTCGAGCGCGGCGTCGTCGGCACCCTCGGCCCCAACTT
GCGCTGTGAGTACGCCGACCTCGTCCGTGAGGCGGGCGCAGGTGGTGTGCAGGGTGTCGC
GGCGTGCGGCAAGGCGGGTCGTCTCGGCGGTGTGGGCCGCCAGACCGGGGGCCTTGCGGG
GCCATGTGGCTGCGGTGAAGCCCAATCCCGCGACGGCGAGGGCCGTGCCCAGCGGAGACG
CCACCGTGATGCCGCCAAGGAGTGCCAGCAGGGATGCAGTGGCAGGCAGGGCCGCGACGG
CGGGAAGAAGCGTTGCCAGAAGACCGACACCGCAGACGCACAGGGCGGCACCGAGGCCCG
CCAGCGTGGAGTTGCCACGCCCCGCAGGCGTGGCCGCGTTGTGCGCGGCAAGGCGTTCTT
CGATGCCGTCGAGGGTGTTGCGTTCAGTGCGCAGGTCGGCGGCGACGCGCGAGAGACGCC
GCAGGGCCGCTGCCCTGGTCTCTATGGCGGACGCGAGGGGGGTGATGTCGGCCAGACGCG
ATGCGCGCTGTCCCGATGTGCGAAGCCCTGACGTGTCTTGCGCAGAGTTGCCGACGTTTG
ACGTCATCCGGCCCGGTACGTCATGGGCGTTGCCGTGCGTGAGTCCGCCCGGTAGGGCGT
CCCCGGTCGCGTCTCCGGTCGCGTCCGCGCTGCCGTGATGAGGGGGGGCGTTGCCGAAGA
CCTCGCAGGTGAGGGCGTCATGCGCTGCAATGGCACGGCGCTGTGCCTCGCCCAATCTTT
CGCGTGCCGTGGCAAGGTCTGTGGTCGTCTGAACAGCCTCGCGCCGTGCGGCTTCAGCCG
CGTCGCGCGAGGTGGACACCGCATGGTCGAGGGCCAGCAGGTCTTCACGTGCGGTCAATA
GCCGTGCTGCCAGCTGTGTGGCCCCCGGCGCTGCCCCAAGGGCAGCCCCTTGTGTCTCCT
GTGCGTCAGGGCGGTCTGCGGCCCCGTCTGTCGTGCCGGACGCCATTGCCGTAGCGTCCG
CGGCGTCACCGTCATGGTGCGGAGTGGTGAACGCGGCGGGCAAGAGCCCCTTGAGGGCGT
CGCGTGTGGCCTCGCGGGCCGAGGAGAGGGCATGGCGGGCCTGAGGCAGGTCGCCGAGTG
CCCCTGCGGCCCTGTCCAGCCGTGTGGCGAGGCGTTCGGCGGCTTCGGGGGAGAGAGGGG
TGACCTTCGCGGCGGGCATGGCGTCCAGCGCGGTCTGCGCCAGTGCCACATCCTGCGCTG
TACTGTCATGCTCGCGCTGGCAGCGGGCCAACTCGTCCGCGGCGCGTTGTTCGTCGCTGG
CGGCGTCGAGAAGGGCCTTCTCGTGTCCGGCGATGCGTTCGCGGGCGAAGAGCGAGCGGT
CGAGGGCGCGGGCGCGTTCCACAGTCCAGTCGGGGCCGAGGGCGGCGAGTCTGGTCGCCA
GCATCTCACGGGCATGCGCGAGGTCTGCGGCGAGACCGGGCAGGGCCCCCATGGCGTTGC
GGCAGCTGGCCTTGCGTTCGGTGAGCGTGTCGATGTCGGGCAGCACCGCAAGCAGTGCGG
TGTCGGGGCGCAGGCCTTCAAGAGCCTCGTCGAGCCGTTGCTGCCGGGTGCGCAGATTCG
TTTCGGTCAGCGCACGTTCTTCTGCCCGTTCCAGCAGTTCTTCGAGGCGGCGCACCCCAT
CGGCCGGAAAGGCGGTGACCACGGGGGAGAGGGCGTCGAGTTGGCCTTCGAGGCGCACGC
TCTCCTCCCAGTGCTGCCACGCGGTGATGCGTCGCGCAAGGCGCGCCGTGTCGTCCTCGA
TGCTGCTGCGACGTTGCCGCAGGTCGGCCAGTTCCGTTTCGAGAAGGGCCAGCCGTTCCG
CCGTGCGCTGATAGGTGGCGGCGTCGCTCTCGTGGTTGCGGAGGGTGTCGCGCACCTGCT
TCAGGCGGGCCAACAACTGGTTGATGACAGGCTTCTGTCCGCCGTTCTTGAACAGGTCGG
CCAGTTGCCCGTCGAGTTGCTTCAGGGCCTCGCCCGGCGGGCGCACGCCCATGCCGAAGC
TCGCGCCGTACAGGGCGTTGCGCACCCCCTCGGCGTTGAGACTCTGGAAGCTCTGCAGTT
CGTCGAGGCTGAAGCCGTAGACGTTGCGGTACACTTCGCGGGTGACCCCGGCGAAGAGGC
GTTCGGCCAGCATGGCGTCCAGAGGTGCGCCCTCCGCGTCGGCGAGCGAGAGTTGCCCGC
CGTTGCCGCCCGGTTTGCGGGTGAGCCGCACGCGACCGGCAAGCCCCGTCTCCAGCAGCA
GGCTGCCGCCCCCCGCCCCTCCGTTGAGGGGTGCCCCGGAGCGTTGCTTGCCCTCGCGGG
AGCGCCCGTCGGGGTAGCCTGCCAGCATGGCGCGAAAAAAGTCGAGGCAGGTCGACTTGC
CGGCCTCGTTTCTGCCGAGGAACACGGAAAGCCCCGGCGTGAGGTCGGGCAGGGCCTGGG
GGGGAAGGATGCCGAAGCCGTCGATATGGCCGTTGACGATGCGCATCAGTCGGACTCCAG
AAGGTCGAGGCACAGGGTCCCCGCATCGGCGATGAGGGCGGCGAGCGTCGCCTCGTCGAG
GGGGGGCAGTGCCTTGCGGGCGGCATGGTGCTCGTAGAGGGCGGCAAGGGCGGTTCGTGC
CCCGGACATGCCGTCGGGCGATTGCAGGGCCTCCGTCGCGTTGCGAAGCGTTGCGCCCAG
AAGGTCGTCACGGCGTAGCATGGCGTCCATGTCCACGTCGGGGCGCGTGTGCACCTCCAT
GTCCTTGACCCAGCACGGGGGAGTGAGGTCGGCCACCTCGCCTCGCAAGAGGTCGAGCAG
GTCGGAGGCGTCGGTGGGGCGACGCAGCAGCCTGTCGAGCGGTCCGCGCCCCTCGAACAC
GAGGCGGATGACCATGCCGGTGCATCCCGCATGGGCCTCGGCTGCGGCCTCCTCGATGGC
ACGCACCGTGCGGGCGACGAGGCCGTCCACATCGGCGAGGGGGGCATCATACGCGGAGGT
CGCAGCGGTGGCTTGCCGGGGCGTGTCCGTCGGGGGGCGGCCTTTGCTTTCCATGGTGCG
CATGGCTGGCTGCGGGCCGATATCTACACGTACCGCCTGCCACCGTATGGGGCCGAGGGG
GCGTTCTTCGAGGACGATGCCCCCTGCCGCGTCGACCCGGACGAGGGTGCATCCGTGGTC
GCCCTCTTCGCCGATGTGCAACCCCTGTGTGCTGCCGGGGTAGACGACGCGGGGCGTCTC
GCACAGCACCTGACGCAGATGGATGTGCCCCAGCGCCCAGTAGTCGAGCCCTGTGGACGC
GAGGTCCTCGACGGTACAGGGCGCGTAGCGCTGCTCGCCGTCTGCCGTGCCGATGGTGCA
GTGCAGCACCCCCACCTGCGGGCAGGCATCTGCCGTGCGTGCGAAGCGGCGGGCGAGGTT
GCGCGTTTCGCGCGTGCTGGCGTGGCTGATGCCGTGCACCAGCGCGATGGTCTCGCCGTC
GCGGACGACGGGATGGACGCTCACATCCTCACCGAAGACCACCGTGCCCGAGGGCATCAC
CAGCGAAGCGATGCGCGACGAGAGGGGGTCGTGGTTGCCGTGGGCGATGAAGACGGGAAT
GCCTGCCGCGTCGAGGCGTGCGCAGGCGTCGCGCAGGGCGATCTGGGCACGCAGGCTGCC
GTCCTCGTGGTTGTAGACGTCCCCGGCGAGGACGAGGAAGTCGGCCTGTTCGGCGAGACA
CAGTGCCACGAGGCGGTCGAGGGCGACGAACGTGGCGCTGTGCAGACGTTCGGCGAACGC
GGGCGGCATGTCGGCACCGAGGCCGCCCGAAGCGGCATCGAGGTGCAGGTCTGCGGCGTG
GACGAAGGTTATGGGGCGCATGGACGTTCCGGGGTTCGGGTGCTGCGTCCGCGCGGTGGC
GCGGCATGGGCAACCTAGCACAGCCGCCCGCCGACCGGAACCGTGCAGCACCGTGGGGAA
AGCGGGGGAACAGGGGCAAGGGCATCTGCCGTTTTCAGGAGGATGTTGCTCCGTTTCACG
ACGGATAGTGGGCAGGTGTCCGGTTCGGCCCGGATGTCCTGTCCGGTCAGGACTCCCCCT
GTCTCGTCTCTGTGCGTTGCGCACAAAGGCATGGCGTACCCGCCCCGTGTCACTCGTTCG
TTCCGGATGCATTCCGAGGCGGCCCCTATGTGGTCAGATGTGGCCGCATGCGTCGCTTGG
GGGGGCCGGAGTTCGTCGGGGATTCGCCCGGTGTACGCCCGGGGCCGTCCGGGGTGCGCA
AGGCCCCGTTCCCGCCCGTGCCAGCTTCTGGTAGACGGAACACATGACAGCCGCCCCCGA
TCATCCGTCGCCCCCGGCAACGCAGCCCGGTCATGCCCCCCGGTCTGCCCGGTGGGTCAT
GCACATCGACATGGATGCCTTCTTCGCCTCGGTGGAGCAGCTGGACGACCCGTCACTACG
CGGACGCCCCGTCATCGTGGGCGGTTCGTCGGAGCGCGGGGTGGTGTCCGCTGCTTCCTA
CGAGGCGCGCCGTTATGGTGTGCGTTCGGCCATGCCCACGGTGACGGCGCGCAGACTCTG
CCCGCACGGGGTGTTCGTGTCGGGGCGCAGGCACCGCTATGCGGAAGTCTCGCGCATGGT
CATGGCGGTGCTGCACGACTTCTCGCCGGTGGTGGAACAGGCTTCGGTGGACGAAGCCTA
CCTCGACGCCACGGGGCTGGAGCGCCTCTTCGGCCCGGTGGACGAGATGGCGCAACGCCT
CAAAGGGCGGGTGCGCGAGGCTACGGGGGGGCTCACCTGTTCGGTGGGACTCGCGCCCGT
GAAGTTCCTCGCCAAGATTGCCTCCGATGTGAACAAGCCCGACGGCGTCTTCATCCTGCC
GCCGGAGGATGTGGCGGCGTTTCTCGCCACGCTGCCCGTGGGGCGCATCCCCGGCGTGGG
CAAGCGGATGCTGGAGTCGCTCGACCTGCTGGGTGTGCGCACGGCGGGCGATGTGCTGCG
CCACCCGGTGTCATTCTGGGAACGTCGCTTCGGCAAGGGCGGGCTGGTGCTGTATGACAG
GGCGCGAGGCATCGACCCCCGCCCCCTCGAACCATGGACGCCCCCCAAGTCGGAGAGTGC
CGAGGTCACCCTCGCTGCCGATACGGCCGACCGCGCCGTGCTGCGCCGGTGGCTGCTGGC
GCAGGCGGAGAGGGTGGGCGGTTCGTTGCGGCGGCAGGGGCTGGCGGGTCGCACCATCAC
CCTCAAGGTCAAATATGCCGACTTCAGACAGCTGACCCGCAGCCGCACCCTGCCTGAACC
CGTCTCCGCCACGCAGACCATCTTCGAAGAGGCGTGGGCCCTTCTTGAGGCACTCGACCT
TGAGGCGAAGGTGCGTCTGGTGGGATTGGGGGTCTCGCATTTCGGCGGTGAACGGCAGAT
GAGCCTGCCCATCGGCGGCATGCCCCGCCGCGATGACACCCGCCGTGAACGGCTGGATGC
CACACTGGACAGGTTGCGGGCGCGCTTCGGTGCCGGGGCGGTGATGCGCGGCGACCTTGT
GGATTTCGGCGACGAGTGACGCCGTCCCCGCGCGGCCTTGTGCCGGACGCCACGCCTCTT
CGATACCCATGGTGGCAGGCGGCGTGGTATCCGTGGTAGTCTCGAGGTGGCGCATGTGGC
GTCGGGGGCAGTAACCGTGGCGGTATTCGTGGATTTGCGGGGTGCGCCCTATGGACAACC
GGGGCGCGTCGGCGTATCTGTCACGCCACGGAGAAGGGCCGCTCCCGGTGTGACGGAAGT
CCCCGGTATGGCAGGCATGACGGCGCATTCGCCGTGGACTCCGTGCCGCGTCGCGCGTCG
CGCGTGGCGACCCCGCGTGCGGGCTTTCCGGCCTCGCCCGCACATGCCCCCGCTTTGCGG
TACGGGCATGTTCTGCTAGGCTTCTTCGGGCATCCCGCCCGAGACCCCAACCAGAGGTAC
CCTGATGAAAGTCATCATCATGTGCGGCGGCAAGGGAACCCGCCTCCGCGAAGAGACCGA
GTTCAAACCGAAGCCCATGGTCGAGATTGGCGGTCGCCCCGTCCTGTGGCACATCATGAA
TATCTACGCCCGCGCCGGGTACAAGGACTTCGTCCTGCCCCTCGGCTACAAGGGCGAGGT
CATCAAGCAATATTTCTACGACTACCGGATGCGTAACAGCGACTTCACCGTCGACCTCGC
CACCGGTGACGTGCGCACCCACGAGACGGGCTGCTGCACCGACTGGCGCGTGACCCTGTC
CGACACCGGGCAGGAGACGCTGAAGGGCGCACGCATCAAGCGCATCGCCAAGCACATCGA
CACCGACCGCTTCATGGTCACCTACGGCGACGGCGTGTCGGACATCGACATCGCCAAGCT
CGTGGAGTTCCACAAGAAGTCCGGCAAGATTGGCACGTTCACGGGTGTGCGCATGCCCTC
GCGCTTCGGCGCGGTGCAGACCGACGAGAACGGCAACATCCTGTCGTGGCAGGAGAAGCC
GGTACTCAACGAGTACATCAACTGCGGCTTCTTCGTGTTCAAGCGCGAGTTTCTCGACTA
CCTCGATGAAGAGGAGTCGTGCGACCTCGAGAAGCAGCCGCTGGAACGTCTGGCCGCCGA
AGGGCAGCTTTCGATGTACCCGCACGAGGGCTTCTGGCAGTGCATGGACACCCTGCGCGA
CTACCAGAAGCTGAACGCCATGTGGGACAAGGGCGACGCGCCCTGGGCCCGCGGGTGGAA
ATAGGAGCGGAACATGTTCGGTGACATCTATCGCGGCCGTCGCGTCCTCGTGACCGGGCA
CACCGGTTTCAAGGGGTCGTGGCTCACGGCATGGCTGCTGCACCTCGGGGCCGAGGTGGC
GGGCTTCTCGCTGGACGTGCCCACCTCGCCCGCCAACTTCGAGGTACTCGACCTCTCTGG
TCGCATCTCCGACCTGCGTGGCGACATCCGCGACCGCAAGGCCATGTGCGAGGCCATCGA
GGGCTTCAAGCCCGACGTGGTGTTCCACCTTGCGGCGCAGGCGCTGGTACGCAAGTCGTA
CGACGACCCGGCGGGCACCATCGAGGCCAACGCCATGGGTACGCTCAACGTGCTCGAGGC
CGTGCGCTGCACGCCGTCCGTTCAGGCGGTGGTGTGCATCACCTCCGACAAGTGCTACCG
CAACGACGAGTGGGTGTGGGGCTACCGCGAGACCGACCATCTGGGTGGCGAAGACCCGTA
CTCCGCCTCCAAGGGCTGCGCGGAAATCATCGCCCAGTCGTACTTCAAGTCGTTCTTCAA
GAATGGCCCCCGCTGCGCCACCACGCGCGCGGGCAACGTCATCGGCGGCGGCGACTGGGC
TGCCGACCGCATCGTGCCCGACTGCGCCCGCGCATGGTCGCAGGGGCGCCCCGTGCCCAT
CCGCAGCCCGTGGGCCACGCGCCCGTGGCAGCATGTGCTCGAACCGCTTTCCGGCTACCT
GTGGCTGGGGGCGAAGCTGCTGGTCGACGCCAAGGGGCCCTTCCCCCTTTCGGGCGAGGC
CTACAACTTCGGCCCGGCTGCGGACGTGAACAACACCGTGGCCGAGGTGGTGGACGCCCT
CGCCCCCTACTGGCAGGGCTTCTCCAGCGAGATGGACAGGGCCGGGCAGGCGGGCATGAA
GGAATGCACGCTGCTCAAGCTGTGCTGTGACAAGTCGCTGGCCTACCTGCGCTGGCAGGC
CACGCTCACCTTTGCCGAGACCATACGCTTCACGGCCGAATGGTACCGCGCCTTCTACGC
ACCCACAGGCGGTGCGCAGGACATGTACGCCTTCACCATGGGCCAGATACTCGAGTACGC
GGACAAGGCCCGCGCCAAGGGACTGGAATGGACGGCATAGCCGGGGTCGAGACGCAAGAC
CTGCGCATCATCCCCACCGACGGCGGGCCGGTGCTGCACATGCTGCGGCCCGACGCGCCC
CTGTTCATGGGCTTCGGCGAGTTGTACTTCTCCGAGGTGCTGCCCGGCGCGGTGAAGGCG
TGGAAGCGCCACACCCGCCAGACCCAGCATTTCGCCGTGCCGGTGGGACGCCTCAAGGTC
GTCGTCTACGACGACCGCGAAGGGTCGCCCACCCGCGGGCGCGTGGAGGAACACATCCTC
GGACGACCCGATGCCTACCGCCTGCTGCGCATTCCGCCGCTGGTGTGGTACGGCTTCACC
GCCGTGGGTGATGTGCCCGCGCTCATATGCAATTGCGCCGACATCCCGCACGACCCGCAG
GAGGGCGAGCGCAAGGACAGGGATTCCGCCGACATCCCGTACCACTGGTAGAATCCGTCG
CGGCGGCGGTGCGGTGTCCCCTGCGGATGCCTGCCGTCGCCGCGTGTATCGGGCCCCTTC
CGCAGAGTGGGCGCGGAGGGGACATGTCTGTGCCCCTTGCCGTCGTCTGCCGTGCCAGCC
TGTTCCTCCCTGCCCGCCAGTAGCCTGCCCGTTCCGCATCGTCGCGCTGATGGCAGGCCA
GCCGGAGGGCATCTGACAGGGCGGAATCAGGCGGGACAGCGGCGGCCTGACATCTTTCGA
CGATGCGCCTGCCGCGCGGGGCGCGGTACGCATCGGCCGGGGCAGGGCGCTTCGCCCGCA
AGTCCCCTTTCATGAGGAAACGCCATGAGCACTCCCCTCCGTCTTTCCCGTTCCATCGTC
GGACAGGCCGAAGCCGAGGCCGTAAGCCGCGTCATCATCGAAGACGGCTACCTTGGCATG
GGCAGTGAAGTGAAACGCTTCGAAGAGGACATCGCCGCCTTTCTCGGCGTGCCTGCGAAC
CATGTCATCACCGCCAACACCGGTACCGCCGCCCTGCACCTTGCCGTGCAGGCAGCCGTG
GAACCGGGGCGCGAGGTGCTGGTGCAGTCGCTGACCTTCGTGGCGTCGTTCCAAGCCATC
TCCGCAGCCGGGGCCGTGCCCGTGGCCTGCGAGGTGCGCCCCGAGACCTGCACCATCGAC
CTCGATGACGCCGCCCGTCGCCTCACCGACAAGACCGCGGCCATCATGCCCGTGCACTAC
GCCAGCAACCCCGCCTACCTCGACGACGTCTACGCCTTCGCCCAGCGGCACGGGCTGCGC
GTCATCGAAGACGCGGCCCATGCCTTCGGGTGCCGCCACGACGGCAGGCTGGTGGGCACG
TTCGGCGACATCGCCTGTTTCAGCTTCGACGGCATCAAGAACATCACCAGCGGCGAGGGC
GGCTGCATCGTCACCGCCGACCAGACCGTGGCCCAGCGCTGCCGCGACGCTCGTCTCCTG
TCCGTGGAGAACGACACCGAGAAGCGGTTCACCGGGCAGCGAAGCTGGGACTTCGATGTC
ACCCGTCAGGGGTGGCGCTACCACATGAGCAACCTCATGGCCGCCATCGGGCGTGTGCAG
CTGTCGCGCCTGCCCGGCGAGTTCGGCCCTGCACGCAAGGCGCTGGCCGCCATCTACCGT
GAAGAACTCGCGGGCGTTCCCGGCGTAACCCTGTTCGCAACTCGGCCGGAGGATGACATC
ATCCCCCATATCTTCGTGGTGCGCATCGACGCCGCGCGGCGTGACGCCGTGAAGGAGGTG
CTTGCCGCCGCGGGCGTGCCCACCGGCATGCACTACAAGCCCGCGCATCTGCTCTCCTTC
TATGGCGGCGGGCGCACCTGCCTGCCGGTGACAGAGGCCCTGTATCACGAGATAGTGACC
CTGCCGCTGCACCCCGGCATCACCGCCGAAGAGGTGCGCGTCATCTGCGCCGAACTGCGC
AAGGCCCTTGCCGCCTGATGGAAGCCGGAGTCCACATGTCCACAGCACGCGACGCCGCGG
AGGACGCCATGCCCTCGTCGACGACCGTACCCACGCGCCGGGGCCTCGTCTCCGGCCCTT
CGTCCAGTGACGCCCACGGCGACATGCCCGCTGTCAGCGTCATCATGAACTGCCTTAACT
GCGAGCGCGACCTTGCGGAGGCCATCGGAAGCGTCTTCGCCCAGACCTTCGACGACTGGG
AGATCGTGTTCTGGGACAACGGTTCCACCGACCGCAGCGCGGAGATAGCGCAGGGGTTCG
GCGAGCGAGTGCGCTACTTCCGCGCCACCGAGACCGTGCCGCTGGGGGCTGCCCGCAACC
TTGCCATCGCCAAGGCGCGGGGCGAGTTCATCGCCTTTCTCGACTGTGACGACGTGTGGC
TGCCCGAGAAACTCGAACGGCAGGTGGCGCTCTTCCGCGCCAACCCGCGCGTGGGCCTCG
TCTGCACCGACACCGTCATGTTCACGGGCGCGAAGGACCTGAACAGGCTCTTCGAGCACG
CGCATCCTGCGCGTGGTCACGTGTTCCGCGAACTGATGACCACGCAGTGGATTTCCATGT
CCTCTGCCGTCATCCGGCGCAATGCCCTCGACGGCATGGACCACTGGTTCGACGAGTCGC
TCAACGTGTGCGAAGAGGCCGACGTCTTCTACCGCATCGCGTGGGACTGGGAACTCGACC
ATGTGGATGCGCCGCTCACCCGCTGGCGGGTGCACGGGGCCAACACCACCTTCCGCAAGT
TCGGGCAGTTCGCCGAAGAGACGTTGCGCATCCTCGACAAGCATCGGGCCATGTACCCCG
GCTATGACGAGCGGTACGCCGACCTCGTGGCGTTGCTGCGCCGCCGCGCCGCCTTCCAGC
GGGCCGTGGCGCTGTGGCGCGAGGGCAGGGGGGCCGAGGCGCGCGCCACCATCGCCCCGT
TCGACGCCTCGCCCAAGTTCCGTCTTTTCCGGCTGGCGACGTACCTGCCGGGAGCGTTGT
TCGACCCGCTGGCGCGTCTGTACTTCGCCCTGCCTGCCTTTCTGCGGCGATAGCGCGAAA
GAAAGGGATGATTTCGCGGGCGGTGCGGCATGAGGCCGTGCCGCCCGTTTTGCGGTCTTT
CCTCTGTATTTCGCTGTGCATGGCCCGTGCTACCCGATGCAGGCGGTGCTGACCATGTAG
TCGATATGACGTGTCGCAGACGTCGGCACATGTGGTATATCGACTGCATGGGGGGGACTG
CGTCTTGCCAACCGCAGGCAGGGGGGATAGACGGCGCAGGGTGTCGTGCCAGCGTATATG
ACGGTGCTACGATAGGCGAGGTTCTGGCGTCGACGATGGGCGTCGGGTGGCCTGTCTTGC
GAGGCTGCGTATCCTGCAGGGCGACGCAGCAGCCCACATCAGGCGAGGAGGTTTCATGGA
CGGACGGGCATTGTGCGGGCGGGCCGTGCGCGGTCTGCGCAGCCGCGTGCCGGGCGCTTC
GGTGCGGCACGGTATCAAGACGGGGCTGGCGGCCCTCCTGTCGTATCTCGTCACCGAATG
GCTGCATCTCGACTTCGGCTACTGGGCGCCCATCACCGCCGTCATCGTCATGCAGACCAG
CGTGGCGGAGTCCATCGAGATGAGCCTGTACCGCACGGTGGGCACCATGATAGGCGCACT
CATGGGCGTCGTCTCCATCCTCGCCTTGCCCGACACCTTCGAGGGCAACGGCGCGGGGCT
GTTCATCACCACCGGCCTCTGCGCCTTTCTCACCCGGTGGGATGCGCGCTACCGCATGGC
GGCCATCACCGTCACCATCGTCATCCTCGCCAGCGTGGGGCAGCCGGACAGGATGCACTT
CGGCCTCTTCCGGGTGCTGGAGATTCTCGTGGGCGTGGTCTGCGCTGTGCTGGTATCGCT
CACGCTGTGGCCCCTGCGCGCCGGAGAGGCGCTGCGTGCCGACCTCGCCCGGCAGTTGCA
GGCGGCGGCTGAGCGCGTGGGCGTGCTGGTGGAGGCCTTTCTTGCCGAACAGCAGGCCCT
GCCCGAAGACATGTTCGATGGCGTGGCGGGTACGCTCAAGAGCAATCATGACAGACTCCG
CAAGGCGCGGCGGCACGAATCGTTCCTGCACCGTGACGACCACGAGCATCTCGAAGCGCT
GGTCATGGCTACCGACCACGCCGCAAGCCATCTTCAGGCCATGCTGCACAGCCTGAACGG
CTGCCGGGGCGAGGGGTACACCATCATCATGGCGAAGGAGTTGCGCGACCTCGCCGCCGC
AGCCTCGGAGGGCCTGCGCTGGCTGGCGGCCCCTGATGCCGCCACACCGCCCCCGGCGTT
GCGCGGTGTCATCGACGCCGCCGAAGCGCGTCTCGCCGCCCTGCGCGAGGATGGTGCCAC
ACGGCGCTTCTATCTGGGCAAGCTCATGCAGTTCTATGCCTTCTACCATGCGCTGCGTCG
TCTTGCCGAGGACGTGGAGGCCATCGTGGAACGGCGTCAGGCGTGTTCCATGGCATGACC
GGGCCGTAGGGCCGAAGTTCAGACAGACCGTAGTGGAGGAGCCCATGCCCGATACCCTCG
ACCTCATCGGCTACGCTGCGGGGTTGCTCACGTCGCTTGCCTATGTGCCGCAGGTGGTGC
GGCTGTGGCGGACCCGTTCGGTGGCGGACATCTCGCTGCCCACCTTCTGCCTGCTCACCG
TGGGCATCGGCCTGTGGCTGCTGTACGGCATGGGGCGGGAGGCGGGGCCGGTCATCGTCG
CCAACGCCGTGGGTATGCTGCTCACCCTCGCCATCGTGGTCATGAAGTTGTGGTTCGGAC
GGCATAGCGCACAGGCGACGGATGAAGGGATAGGGCATCCGGTCAGGCAGGATGCTGCGA
AGCCCCACCTTCGGCGCGACGCATAGCTTTACGCAGGGGCACTGCCGCACACCACACCGA
CTCCCACGGTCTGACATGATGTGAAGCCGTGTGCGAGCATGAGGCCCATGCCTTGAACGC
GGGGCCTGTGCCGGGGACGCGATGGTGTACCCTTGGTTTTCGCCCATTCTCCGTCGCCAC
ACATGTTTTCCCATGCAATATGCCGCAGCCCCTTTCCGAAGGCGCGTCTCACCTTCAGCC
TCTCCCCGCACCCCACTGCGTGTGCCCGCCGAATCTCCCCCGCGGGATGCCTTCCCTGTG
TCTTTTTCTTGTTGCGCTCCGTTCTGATGTGGTATTGAGCAGGGCTACACCGTCTCGTGC
CCGTGTAAGCGGGCGAACGTTTCTCCCGGAGGCCATGGATGTCGTTTCTGCTTTCGCTGC
CGCCCGTCGCCCAGGCCCTGTGCGCCGGCCTTTTCACGTGGGCCATGACTGCTCTCGGGG
CGGCCTTCGTCTTCACGGCGCGGGAGATTCCACGGCGTGTCCTCGATTTTATGCTCGGCT
TCGCCGCCGGGGTGATGCTTGCGGCGAGCTACTGGTCGTTGCTCGCGCCTGCACTCGAGA
TGAGCGAGTACATGGGAACATGGTCGTTCGTCCCTGCCGTGACGGGGTTCCTTCTTGGCG
GGGTGTTCCTGCGGCTGGTGGACAGGTTCCTGCCGCACTTGCACGTCATGCAGAACCAGA
AGGAGGGCATGTCGTCCAGTTGGCGGCGCAGCACGTTGCTGGTGGCTGCCATCACCTTGC
ACAACATCCCTGAAGGCCTCGCCGTGGGGGTCGCCTTCGGTGCCGTGGCCGCGGGGCTGC
CCTCTGCCGACCTCGCGGGGGCACTGGCACTTGCCATGGGCATAGGTATCCAGAACCTGC
CGGAGGGCACCGCCGTCTCCGTACCGTTGCGCCGTGAAGGGCTGTCGCGGACGAAGGCGT
TCATGTACGGGCAGTTCTCCGGCACGGTCGAGCCCGTGGCGGCGGTGATAGGTGCGGCGG
CGGTGACGGTGGCGCAACCCCTGCTTCCCTATGCCTTGGCTTTCGCCGCCGGGGCGATGG
TCTTCGTCGTGGTGGAGGAGGTCGTGCCCGAATCGCAGGCTTCGGGGCACGGCGACCTTG
CCACGGCAGGGGTCATGCTGGGGTTCGCCGTCATGATGACGCTGGACGTGGCACTCGGAT
GAGCATTCCGGGGCGTGCATCCCCGGTACGGAGGGCATGATGATGACACCGGCCGTACGC
ATCGAACATGACAGCATGGGGGCTGTGGAGGTTCCCGCCGACCGCTACTGGGGGGCCCAG
ACGCAGCGCGCACTGGAGCATTTCCGCATCGGCACGGAACGGATGCCGCAGGAGATGGTG
CAGGCGCTAGGGCTCATCAAGAGGGCGGCGGCCGAGACCAATGCCGCGTTGGAGCTCCTG
CCCCGGCAGACTGCGGACGCCGTGGCGCGTGCCGCCACCGAGGTGGCGTCCGGTGCACTG
CCCAACCATTTTCCCCTCTGTGTGTGGCAGACAGGTAGCGGCACCCAGACCAACATGAAT
GTCAACGAGGTGGTGGCCAACCGTGCATGTGAACTGCTGGGCGGTGTGCGTGGCGACCGG
AAACTCGTGCACCCCAACGACCACGTCAACCTCTGCCAGTCGTCCAACGATGTCTTTCCT
GCGGCCATGCACATCGCAGCGGCGCTGGGCCTGCGCAGCATGCTGCTGCCCTCGCTTCAA
GCGCTGGAGGCCGAACTGGAGGCACGGGCACACGAGTTCGCGGGTCTGGTGAAGGTGGGC
CGAACCCACTTGCAGGACGCGGTTCCCCTCACTCTGGGGCAGGAATTCTCGGGGTATGCG
GCTCAGCTTGCGTTGTGCCGCCGTCAACTGGAGGGCATGATGCCCCTCTTGTGCGCCCTC
GCGCTGGGGGGCACTGCCGTGGGCACCGGGCTCAATGCCCATCCCGAGTTCGCGCGGCGT
GCCGTGGCGCGTCTGGCGGGGTACACCGGCCTGCCGTTCCTGCCAGTGGACAATCCTTTC
GCCGCTCTTGCGGGGCACGAGGCCCTTGTGGCCTATAGCGGTGCCCTGCGTACGCTGGCA
GTGGCCCTTTTCAAGGTGGGCAACGACATCCGGTTGCTGGCGTCCGGCCCGCGCTGCGGT
ATCGGTGAACTGGAACTGCCTGCCAACGAACCCGGTTCTTCCATCATGCCCGGCAAGGTG
AACCCCACCCAGTGCGAGGCCCTGACCATGGTGGCGGTGCAGGTCATGGGTCTGGACAAC
GCCGTGGGCATCGCCGGTTCGCAAGGGCATCTCGAACTCAACGTGTTCAAGCCACTCATC
GCGAGAAATGTGCTCGAATCGGCGCGTCTGCTGGCCGACAGCATGCGTTCATTCCGTATG
CATGCGGTGCGGGGGCTGCGGGCGGTGCCCGAACGCATCGCCTCGCATGTCGACCGGTCG
CTCATGCTCGTCACGGCCCTGTCGCGGCATGTGGGCTATGACCGGGCGGCAGAGGTCGCC
CATCTTGCCCATGCCGAGGGACTGACGCTACGGGAGGCGTGCCTGCGCCTTGGCCTCATG
GACGGCGAAGCCTTCGACAGGGCCGTCGACCCTGTCCGGATGGCGCACCCGCACGACATG
GGCTGAACGTCCTGCGCGCTCCCAACCTGCGGGGTCGTACGCCCTGTCTCCACATGCATG
GTGGCGCCGCTGAAATCCGCAAGTACAGCACCTGCCGCCTGACACCTGCCTCCGCGTTGC
AAGGGGGTGCGTCCGGGTGTGAGACCGCAGGGGGGCTCTCAGGACACGGGGCCGCCGCAG
TCGTGCGTGTCGTCTCCCTCTTCCGCTCCCGGTTCTTTCATCGCATCGAGGGGCAGTTCC
ACGATGAACCGCGCGCCATGTTCCGGCAGTCGCAGGCGTTCCAGCCGGAGGGTGCCGCCG
TGGTGCTCGGATACGATGAAGTATGAGACCGAAAGCCCGAGACCTGTGCCCATGCCGGGG
GGCTTGGTGGTGAAGAACGGTTCGAAGATGCGCCGTGCCAGTTCATGGGGGACTCCGGGC
CCGTTGTCCGTGACGCGGATTTCCAGCAGGCGGCCCACACAGCGGGTCTGCAGGTGGATG
GTGGGCCGTGCGTCTTGCGGGGGGGCCTCATAGAGCACTTGCGCGGCGTTCTGAAGCAGG
TTGAAGAGCACCTGCTCCATCTCTATGGGGTTGCAGACGATAGACGGCATGCCCTCCGCA
AGGTCCTTCACGATGAGGATCTGCCTGAAATCGTACTTCTTCTTGAGGTCGTAATGATGG
GCGGCGAGTTCAAGGGCCCTTTCGACCACCTTGTTGATGTCGATGGCGCAGCGCCTGCCC
TCATCGCCCCTGCCGAAGCTGAGCATGTTCTCCACGATGTCTGCCGCACGGCGTCCGGCT
TCTGCGATGCCTGCTATGAACCGGGGCAGTTTGCGCCGTTCGAGGTAGGTGTGCATGAGG
TCGAGGTCGAGCCCTATCTCTCTCGCGATGTCGCGGTTGGCAGGCAAGCCGGGCGCGAGG
CGGCGCTGTACCGTGTCCGCCCCTTGCAGGATGACGGCGAGCGGGTTGTTGATCTCATGA
GCCATGCCCGCCGCCAGCCCCCCCAGCGAGAGCATCTTCTCCGTCTGGAGCATGAGCGAT
TCCATGCGGACGCGGTCGGTGACATCGTCTATCCGTACGACGAGTTGACGGCCTTCGGCC
GTGGCGGCGGGGTAGAAGACCACATCCCTGTAGGTGGTATGCCTGCCGTGGCGCGATGCG
TGGCGTGCCTGCCGCAACGGGGTCGTCGTGCGCAGCCCTGCCTGAAGCAGGGCGGCTTCC
AGTTGCAGTGCCGGGGCGATATCCTCGAAGGGGAATCCCAGCGCCTCATCCGGCGACAGC
CCGGATAGCTTCGAGGCTTCGTTGTTCCAGTACTGGACGCGGCCCTCCGTGTCACAGACC
ACCACGGCTGAAGGCATGGCGTCGAGGACGGCACGGCTGACGGCGCGTTCGGCGGAAAGG
GCGGCGCGGGCCTCCTCCAGTTCGCGGATATGCCGGTACTCCCGCAGGGCGGCCACCACC
GAAGATTCGAGGCTGTGTGCCGTCAGCGAGGTCTTTTCGCGGTAGTCGTTGATGTCATAC
TCATGGACGACACGCTCTTGCGGGGCCGACCCCGGCTGGCCCGTGCGGACGATGATGCGT
GTCCGCCGGTTGTGCATCACGTCGCGCATGTGACGGACGAGGTCGAGACCCGCGTGTTCC
GTCTCCATGACCACATCCAGCAACAGCACGGCGTATTCTTTCTCCGCCAGCAGGGTGCGG
GCCTCGCTGGCGCTGGATGCTCCCGTGAGGGCGATGGCCCGCCCGTCGAATGTCACGTCC
TTGAGTACGAGGTTGGTCACGGTCAGTACGGCCGGGTCGTCGTCCACCACCAGTACGTCC
CACGGCCCTTGCGAGGCAGGCAGGGGCGAGTCGGCATCGTCCTGCGGGTCGTCGATGAAG
TCGAGCATGTCCGGGTCTGTCGAGAGCATGATGCCTCCGGCGTGAGAGCAACGTGAACCG
ATGGTATTCGTCCACACCCGTTTTGTCATGCCGTTATAAAGACCGCGTCCGCGCCGCCGG
CGTCACTGTGCGGTCGTATCCCGCCTGCCCGGTGCGGACGCATCCGTGAGGGGAAGGGCG
CATGCGAATTCGCGCCGGGGCGGCAAGGCCCATGGTTCGCGTGACACGGGGGCACCCGTG
GCCGCGGCGAGCCCGCACAGCATCCCCTTGAAGAGGCCCTTGTGCAGCGGGTAGAGGGCC
CACCAGTAGGCCAGTCCCGCCAGCCCGCGCGGCAGGAACCACGAGAGCATCCACAGTTCG
GTCCCGCCCGTGGCGGTGGGGGCGAGTCTGAATTCCAGCAGGGCGTCGCCCGGTACCTTC
ATCTCTGCCAGCAGCAGCAGACGTTCGCCGGGGCGCACGTCGAGAACCCGCCAGAAGTCC
AGCGCATCGCCGACGCCGATATCGGTGGGATGCCGCCTGCCACGGCGCAGACCGGGGCCT
CCCACCAGTTTGTCGAGCATTCCGCGCAGCCGCCATAACAGGTCGCCATGGTACCATCCG
GTTTCGCCGCCGATGGCGCTTACCGGCTTCCATACCGTTTCGGGCGGGGCTTCGACCTGA
ATGGCGTAGGCGCATTCGAGCAGGTCTCCCCCCGCATAGGAGGCGTCCCCGCAGGTCATC
CATTCGGGCATGTCGGGTCTGCCTGCGTCTGTCCAGCATGTGGGGACGGATTGCTCGCGA
ACCCTGTCGAGGGCCTTGCCTATGGCTTCGCGGCATGACAGCAACCGCTGGGGGATGATG
TCGCGGATGCGGTCGTCGGCGCATACGACCCGGTTGCGAAGCCCCTGTATCAGCGGTGTT
GCCAGGGCCTTGGGTATGGGGGTGACCAGATTTATCCAGTGGGCCGAAAGTTCGGGGCTG
AGCACGGGGACGGGGATGATGGTGCGCCGTCGCAGCTGCGCCACCTCGGCGAAGATGTCG
AACAACTCCCGATAGGAGAGGATGTCCGGCCCGCCGATATCGTAGGTCTGGCCCATGGTC
TCGGGGTGGTCGAGACAGCCTTCGAGGTAGCCGAGGACGTTGGATATGGCGATGGGCTGG
CAGAGGGAGTGCACCCAGCGCGGGGTGAGCATGACAGGCAGGCGGTCGACGAGGTAGCGC
ACCATCTCGAACGAGGCACTGCCCGAACCGAGTATCTGCGCGGCCCGCAGGACGGTGAGA
GGGGTCTCTCCGCGGGCGAGGATGTCTGCGACCTCTGCGCGGGAGCGCAGGTGCGGTGAA
AGCTCTTCTCCTTCGGGTACCAGCCCGCTGAGGTAGATGATGCGTCCCGGTCGGGCTTCG
TCGCAGGCACGCACCATGTTGGAGGCCGCAGCCCTGTCCGCCTTGGCGAAGGTGTCGCGC
CCGGTGACGTGCGGGTTCATGGAATGGACGAGGTAGAACACGGCGTCGCACCCTTCGAGT
GCGGGCACCAGTGAACAGGCGTCGTCAAGGTCGCCCCGGATGATGTCGAGGCGGGGATGG
CGCGCCCACGGGCGACAGAGCAGCTTGGCAGGGGTTCGGACGAGGGCGCGAACGCGCCAG
CCGTGGTCGAGAAGACGGGGGACGAGCCTGCCGCCCACATAGCCTGTCGCCCCGGTGACA
CAGACCGTGCCGCGTGGTGTACTGTCGTTGTCCATGGAGTGCCTCCCGCAAGTCGTTCCC
CCTCTGCCGCGCCAGTCATGCGGTAAGGGAGGGGCTTCATTCTAACAGAGCGTGGCCCAA
GGTAAAGATGTATACGCATGAGCCGGTGCAAGCAGGGAGGAAAAATGACGGACGAGGTTC
GACGGGGTGCGGTTTTGACCCCACAGGCATCGGCACGCCTTGATGAGGCCGTGTCGTTGT
TCGCACGGGGCGAGTACCATGCATGCCATGATGTGCTGGAAGACCTGTGGCGTGAAGATG
GAAGCCCTGTGCGGGACATCTACAAGGGGGTGTTGCAGGTAGGCGTGGCCTACTGGCATG
CCGGACGCGGCAACTTGCGCGGGGCCCTTCGTCTGGCGGTGCGGGGAGTGGAGCATCTTG
TCCCGTTCATGCCGTCCGCCTTCGGTCTCGACCTTGCAACGCTCGTGGAGGATGTGCGTC
ACGCCTCGCGCCTATGGGAAGAGGCGGCGATGCGTGGGGATTCTGCCCCGGATGTCCCGT
CTCCACGTCTGGTGCGCGCCACGTCCCCCCGGCCGGAGGAGTAGAAGACCCTTCCCCTCC
GGTGTCGCCGGAAAGGAAGGGTCTGAAGCTGGCTTTGTGCGGAAGGCTTCAGCCGTTAGA
GACCGGCCTTGCGGAAGGCCTCGGCGATGCTCTCGCGGTAGGGGGCACGCAACACTCCCA
TTTCGGTGACGATGCCCGCGATGAGATGCGCCGGGGTCACGTCGAAGGCGAAGTTGAACA
CGGGCACGCCATCGGGCGTGATCTGCGTTGCACCCACATGCGTCACTTCGGTGGGGGTAC
GGTTCTCGATGGGGATGTGGTCGCCGTCGGGGGTCTCGCGGTCGATGGTCGAGAGAGGCG
CTGCGACATAGAACGGAATGCCATGCTCACGCGCCAGCAGGGCCACGGAATAGGTGCCGA
TCTTGTTGGCGGCGTCGCCATTGGCGGCGATGCGGTCTGCCCCCACCACCACCTTCTGCA
CCATGCCACGTTTCATGAGCAGGCCGCAGGCGTTGTCGCACGCCACGGTGACGGGAATGC
CATCCTCGTGCAGTTCGAAGGCCGTAAGACGTGCCCCCTGCAGGAACGGGCGCGTCTCGT
TGGCGATGACGGTGATGTTCTTGCCCGCCTCCACAGCACCACGGATGACGCCCAGTGCCG
TGCCGTAGCCTGCCGTGGCCAGTGCGCCCGCGTTGCAGTGCGTCATCACCGCGTCACCGT
CGTCGATCAGTTCCGCACCGTGTTCTCCCATGCGGCGGTTGATGGCGATGTCGTCGCGGT
GGATGCGTTTGGCCTCGTTCGTCCAGTAGGTGATGAGCGTGGCGAGGTCGGCCCTGCCCA
GCGAGTGCCATGCCGCGCGCATCCTTTCCACGGCCCAGCGCAGGTTCACGGCGGTGGGGC
GGGCATTGGCGATGCGTTCGATGAGGCCGTCCAGCACGGGGCGCCATGTCTCCATGCCGC
TTTCGGCCGTTTCGTAGGCCGCGAGTACGCAACCCCACGCGGCGGTGACGCCGATGGCGG
GCGCGCCACGCACGACCATGACTTGCAGGGCGGTCACGATGTCGTCGGTGTTGCGGCAGA
CGAAATCCTCTTCGCGGGTGGGCAGGTAGCGCTGGTCGAGCAGTATGAGCGACCGTGACG
CGGCGTCGTAGCGTATATGGCGTTCCATCGTGAACCTCCGGGATGTTTGCCGACGCCGTG
GCGCGGGCTTTCAACGGGTGTAGCCGCATGGCGCAGGCGTGGCAAGGCCGCGCAGAAGGG
TGAGATGCGCGGGCGATAGCTTGCCGGGGGCGCCGGATGGTCACGCGAGTCTGTGGCTGA
CTTCGGCCCCTGCCAGAGTGTGGGCTATCCGTGGCGGTGGGCCCGGGGAAGGACAAGGGA
GGCGCGCATACTCGTTGGAACAGGATGTCGCCTGTTCGTATAAAAGATAGTGGCACTCTA
GGCGGATGGTGCCGACCGCATCCCCATCTCTTGACAAGGTACGGCAGGCGGTGCATGGTT
CGCCCATGAACAGCGCACGTATCTTCAACCTCGCCTCCAATTGGTGGTGGCCCTGCTAGC
AGGGCCGGGTTGTCACGCGCGCGTATAGGCAAGCATGACGCACAAGAAACCGCGGCCGGG
AATCCCGACCGCGGTTTTCATATGCGCCAGAGGTCGGGCCGGCATACCTTCAAGGAGACC
AGCCATGACCGCTACCGCCACCACCCTTCATCGTCCCGACACCTCCACCGGCTTCTTCGG
CGCGTATGGCGGGCAGTTCGTGCCCGACCAGCTCAAGCCCATCCTCGACGACCTCGCTGC
CACCTTCGACGCCTGCAAGGACGACCCTTCGTTCATCGAAGAGTTCACCTACTACCTCAC
CCGGTATTCCGGGCGGGCGACGCCTCTCTTCCTGTGCTCCAATCTGACCGCACGGCTTGG
GGGGGCGCGTATCTATCTCAAGCGCGAAGACCTCAACCACCTCGGGGCCCACAAGGTGAA
CAACACCATCGGCCAGATTCTGCTTGCCAAACGCATGGGCAAGAAGAAGGTCATCGCCGA
GACCGGGGCCGGGCAGCATGGCGTTGCCACCGCAGCCACCGCGGCGCTCATGGGGATGCA
GTGCACCATCTACATGGGGGCTGAGGACATGGAGCGCCAGAAGCTCAACGTCTTCAGGAT
GCGCATGATGGGGGCGGAGGTCGTGCCCGCCATGAGCGGTCAGCGCACCCTCAAGGAAGC
GGTGGACGAGGCCCTCGCCGCATGGGTGCAGGACGCCAACGAGACGTTCTACCTCTTGGG
TTCGGCGGTGGGGCCGCATCCATACCCCGCCATCGTGCGTCATTTCCAGTCGGTCATCGG
TCGTGAGGCGCGTGCCCAGATACTTGAGGCCGAAGGACGCCTGCCCGATTGCTGCATCGC
GTGCGTGGGTGGTGGGTCCAACGCCATCGGTCTTTTCGCGGAGTTCGTGCCGGATACGTC
GGTGCGTCTCATCGGGGTCGAACCTGCCGGACGCGGTCTCACCTACGGCGACCATGCCGC
AACCCTGTGCCTTGGTGAACCCGGCGTCCTGCACGGGTTCTATTCCTACATGCTCAAGGA
CGACAAGGGTGAGGCCGCTGCCGTGTATTCCATCTCGGCAGGGCTGGACTACCCCGGTGT
CGGGCCTGAACACAGCCACCTCAAGGACATGAACCGGGCCGAATACGTCAGTGTGACGGA
CGTGGAGGCTGTTGATGCCTTCTTCACCCTGTCGCGTGCCGAGGGCATCATCCCCGCGCT
GGAATCGTCCCATGCTCTCGCCCATGCCATGAAGATGGCGCCTGCCATGCCGAAGGACGC
CATCATCGTTGTGAATCTCTCCGGGCGCGGCGACAAGGACGTGGCACAGATAGAGGAGAT
GGTGTCGAACGGGCTTGTGACACCCCCTGCCATGGTGCGTGGGCTGTAATCGTCGATAGC
TGTCCTGTCTTGCCGCCCATCGATGTCATGTGGAGTCGGTGGGCGGCAGAGTCGCACCGG
GGGCTTGCGGGGCGATGTCCTGATCATGTCTCTCCCATGCCCCCCCCCTTTTTAAGAAGC
CTGAACCGTTGGGCCCCAACGTTTTGCCGTAAGGCGAAGCAGGAAAATGCGAAGTTGCTG
CAAAAAGTCGTTGACGGCGGGGCGTGAAAAGGCCTAGAAGGCTCCTCCGCGACGAGGACG
GCTGCATGGCCCACGAGTCGCACGATCTTTGAGAGACAGGTTCGCGACGCCATCGAAAAA
AAGTTTCGAAAGGCGGTTGACAGCGAAGGCGAAGCGGGGCATAACGCCTCCTCGCCGCGA
CGGAAACGCGCGGCCTGTTTTTCGGTTCCTTGAAAAGTGAATAGCGAGTCGGGAGAATAG
AAGATCAGCCTATTTGAGTCATGTCCCGAAAGGGATGTGGTCTCTCCATTTTCTAACTGG
AGAGTTTGATTCTGGCTCAGATTGAACGCTGGCGGCGTGCTTAACACATGCAAGTCGCGC
GTGAAAGGGCTTCGGCCCGAGTAAAGCGGCGCACGGGTGAGTAACGCGTGGATGATCTAC
CCATGAGTTGGGAATAACGGCTGGAAACGGTCGCTAATACCGAATACGCTCCGATTTCAA
CTTCGGGGGAAAGGTGGCCTCTGCTTGCAAGCTACTGCTCATGGATGAGTCCGCGTCCCA
TTAGCTAGTTGGTGGGGTAACGGCCCACCAAGGCGACGATGGGTAGCCGGTCTGAGAGGA
TGACCGGCCACACTGGGACTGGAACACGGCCCAGACTCCTACGGGAGGCAGCAGTGGGGA
ATATTGCGCAATGGGCGAAAGCCTGACGCAGCGACGCCGCGTGAGGGATGAAGGTCCTCG
GATCGTAAACCTCTGTCAGGAGGGAAGAACCGCCACGGTGCTAATCAGCCGTGGTCTGAC
GGTACCTCCAAAGGAAGCACCGGCTAACTCCGTGCCAGCAGCCGCGGTAATACGGAGGGT
GCGAGCGTTAATCGGAATCACTGGGCGTAAAGCGCACGTAGGCTGCTTGGTAAGTCAGGG
GTGAAAGCCCGCGGCTCAACCGCGGAATTGCCTTTGATACTGCCGAGCTAGAGTCCGGGA
GAGGGTAGTGGAATTCCAGGTGTAGGAGTGAAATCCGTAGAGATCTGGAGGAACATCAGT
GGCGAAGGCGACTACCTGGACCGGTACTGACGCTGAGGTGCGAAAGCGTGGGGAGCAAAC
AGGATTAGATACCCTGGTAGTCCACGCCGTAAACGATGGATGCTAGGTGTCGGGGCCTTG
AGCTTCGGTGCCGTAGTTAACGCGTTAAGCATCCCGCCTGGGGAGTACGGTCGCAAGGCT
GAAACTCAAAGAAATTGACGGGGGCCCGCACAAGCGGTGGAGTATGTGGTTTAATTCGAT
GCAACGCGAAGAACCTTACCTAGGTTTGACATCCGGAAGACCTTCCCGAAAAGGAAGGGT
GCCCTTCGGGGAATTCCGAGACAGGTGCTGCATGGCTGTCGTCAGCTCGTGCCGTGAGGT
GTTGGGTTAAGTCCCGCAACGAGCGCAACCCCTATTGCCAGTTGCTACCAGGTAATGCTG
GGCACTCTGGTGAGACTGCCCCGGTTAACGGGGAGGAAGGTGGGGACGACGTCAAGTCAT
CATGGCCCTTACGCCTAGGGCTACACACGTACTACAATGGCGCATACAAAGGGCAGCGAT
ACCGCGAGGTGGAGCCAATCCCAAAAAGTGCGTCCCAGTCCGGATTGCAGTCTGCAACTC
GACTGCATGAAGTTGGAATCGCTAGTAATTCGAGATCAGCATGCTCGGGTGAATGCGTTC
CCGGGCCTTGTACACACCGCCCGTCACACCACGAAAGTTGGTTTTACCCGACACCGGTGA
GCTAACCAGCAATGGAGGCAGCCGTCTACGGTAGGGCCGATGATTGGGGTGAAGTCGTAA
CAAGGTAGCCGTAGGGGAACCTGCGGCTGGATCACCTCCTTTACCGAATACGAAACTCCC
GACTCGCTGCTCACTTTCAAGGAGCCGAAGTGCTCTTTGCAAAGCAGAGCCGACGGGCCT
GTAGCTCAGGTGGCTAGAGCGCACGCCTGATAAGCGTGAGGTCGGAAGTTCAAGTCTTCC
CAGGCCCACCACGTCAGGCGACACGCACCAAGTGGGGGCGTAGCTCAGCTGGGAGAGCAC
CTGCCTTGCACGCAGGGGGTCAACGGTTCAATCCCGTTCGCCTCCACCATTTGGTGGACG
ACGGATGGTTCTTTGTCATGCGCGAATATGGTCGCAGTCACGAAAGATTCGTGGATGTCA
TCCAGGTTCGCGCCTGGCCTCGGCGGTAAGCCGAAGCTCATTGAAAATTGAATAGGGTTG
GAAAGGAAGTTCGAAGAGAACAAGTTACCAAGGGCAACAGGTGGATGCCTTGGCGCTGGA
AGGCGAAGAAAGACGTGGTAGGCTGCGATAAGTCTCGGGGAGGAGCCAAACATCCTTTGA
TCCGGGAATGTCTGAATGGGGAAACCCGGCAGGAGTCATGTCCTGTCACCCGCAACTGAA
CAAATAGGTTGCAGGGAGCCAACCCGGGGAAGTGAAACATCTCAGTACCCGGAGGAAAGG
AAATCAAACGAGACTCCCGAAGTAGCGGCGAGCGAACCGGGATTAGCCCAAACCGGATGG
TTTCGACCATCCGGGGTTGTAGGACCTCGATGTGGGATTGACTACTAGGCAGGAGAAGTG
AGCTGGAAAGCTCCGCCATAGCGAGTGATAGCCTCGTATCTGAAACCGAACGTCACCCTA
GAGGCACCTGAGTACTGCGAGGCACGTGAAACCTCGTGGGAATCTGGGAGGACCATCTTC
CAAGGCTAAGTACTAACCAGCGACCGATAGTGCACTAGTACCGTGAGGGAAAGGTGAAAA
GAACCCCTGTCAGGGGAGTGAAATAGAATCTGAAACCTGTTGCCTACAAGCTGTGGGAGC
ATCCTTGAGATGTGACCGCGTGCCTTTTGCATAATGAGTCAGCGAGTTACTCTGTCGTGC
GAGGTTAAGCGAAAGTGGAGCCGTAGCGAAAGCGAGTCTGATAAGGGCGATAAGTACGAC
GGAGTAGACCCGAAACCGGGTGATCTATCCATGAGCAGGTTGAAGCAAGGGTAAAGCCTT
GTGGAGGACCGAACCAGTAACGGCTGAAAACGTTTTGGATGACTTGTGGATAGGGGTGAA
AGGCCAATCAAACTCGGTGATAGCTGGTTCTCCCCGAAATATATTGAGGTATAGCCTCGG
GAAATTGTCTCGCGGAGGTAGAGCACTGACAGGGCTAGGGGTCCCACCAGATTACCAAAC
CCTTTCAAACTCCGAATGCCGCAGAGATGTACCCCGGGAGTCAGACGGCGGGTGCGAAGG
TCCGTCGTCAAAAGGGAAACAGCCCAGATCGACAGCTAAGGCCTCCAATTCCATGCTCAG
TGGGAAAGGTGGTGGAGTTGTTCAGACAGCCAGGACGTTGGCTTAGAAGCAGCCATCGTT
TAAAGAAAGCGTAATAGCTCACTGGTCTAATGACTCTGCGCCGAAAATGTAACGGGGCTA
AGCATGGAGCCGAAGCTTCGGGATCGTCTAGTACGATCGGTAGGGGAGCGTTCTCTGTGG
GCTGAAGGTTTGCCGGAAGGCACGCTGGACTGCAGAGAAGTGATTATGCTGACATGAGTA
ACGATAAAACAGGTGAGAAACCTGTTCGCCGTAAACCCAAGGTTTCCTGGGTAAAGGTAA
TCTTCCCAGGGTTAGTCGGTCCCTAAGGCGAGGGCGAAAGCCGTAGTCGATGGGAAACGG
GTTAATATTCCCGTACCTGTGCGTTCGCGCGATGGAGGGACGGAGAAGGATAAGCGAGCC
GGCTGTTGGCTTAGCCGGTGCAAGTGCGTAGGCTTGGGGGAGAGGCAAATCCGCCCCCTT
TAAGGCCGAGACACGAGTCCGTGACCGCAAGGTCTGAAGTCGCCGAGTCCATGCTCCCTA
GAAAAGCTCCTAAGTATAGTGCGTACAGACCGTACCGGAAACCAACACAGGTGGGTGGGG
TGAATAACCCAAGGCGCTCGAGAGAACTCTGGCCAAGGAACTCGGCAAAATGACCCCGTA
ACTTCGGAAGAAGGGGTGCTCTCTAAGGTGTAGGGTATACATCCAAAGCCTCGGAGAGCC
GCAGTGAAATGGTGGTGGCGACTGTTTACTAAAAACATAGGTCTCTGCGAAGTCGCAAGA
CGACGTATAGGGACTGACGCCTGCCCGGTGCCGGAAGGTTAAGAGGAGGGGTCAGCGCAA
GCGAAGCTCCGAATCGAAGCCCCGGTAAACGGCGGCCGTAACTATAACGGTCCTAAGGTA
GCGAAATTCCTTGTCGGGTAAGTTCCGACCTGCACGAATGGCGTAACGATCTCCACACTG
TCTCGGCCAGAGACTCGGTGAAATTGAAGTCGCGGTGAAAATGCCGTGTACCCGCAGAAA
GACGGAAAGACCCTGTGCACCTTTACTATAGCTTGACATTGGGTTTTGGGCTTGCATGTG
TAGGATAGGTGGGAGGCTGTGAACCCTGTACGCCAGTATGGGGGGAGCCATCCTTGAAAT
ACCACCCTTGCAAGTCTAAGGCTCTAATCCCTACCCGTGATCCGGGAGGGAGACAGTGTC
TGGTGGGTAGTTTGACTGGGGCGGTCGCCTCCCAAATTGTAACGGAGGCACGCAAAGGTT
CCCTCAGCCTGATTGGAAACCAGGCGTCGAGTGCAAACGCATAAGGGAGCTTGACTGCAA
GACAGACATGTCGAGCAGGGACGAAAGTCGGCGTTAGTGATCCGGTGGTTCCGCATGGAA
GGGCCATCGCTCATTGGATAAAAGGTACGCCGGGGATAACAGGCTGATCGCGCCCAAGAG
TTCATATCGACGGCGCGGTTTGGCACCTCGATGTCGGCTCATCACATCCTGGGGCTGAAG
CAGGTCCCAAGGGTACGGCTGTTCGCCGTTTAAAGTGGTACGCGAGCTGGGTTTAAAACG
TCGTGAGACAGTTTGGTCCCTATCTTCTGTGGGCGTAGGAGAATTGAGAGGGCCTGTCCC
TAGTACGAGAGGACCGGGATGGACATACCTCTGGTGGTCCTGTTGTCGCGCCAGCGGCAT
AGCAGGGTAGCTATGTGTGGAAGGGATAACCGCTGAAAGCATCTAAGCGGGAAGCCTGCC
TCAAGATAAGTTCTCCCCTCTTTTAGAGCTGAAGGGCCCAGGTAGACTACCTGGTCGATA
GGCTGGAGGTGGAAGTGCGGCGACGCATGGAGCTGACCAGTACTAATAGCCCGAGCGCCT
TGTTTTCTTCATAAAACTCCTTTCCACCCTATTTGATTCTATTTCGGTCCCGTACGAAGT
GGCGGCGTAAGCATAGCCAGCCTTCCCGGACGGTGACCAAAGAATCTGTCCTGGCGTCCA
TGGAGGAGGGGGTACACCCGATCCCATTCCGAACTCGGAAGTTAAGCCCTCCATCGCCGA
TGATACTGCGGGGTAGCTCGTGGGAAAGTAGGCCGACGCCAGGACTTTTCTTTTTCAGAA
CACAAGGGGCGGTGACCATATCGGTCGCCGCGCCTTCGTGCGTTCTGGCACCAGCCGTGC
CGCCTTGCGAAGCCCACCCCTCTGGGCCGCATGACGTCCCTCCTCGAGGCCCCCCATTGG
AGCGTATCAAGCCCTCTGACCCCTTCGCCGACATCCGCTCGGAGCATCCCTCCTTGCCGC
AGGATAGGCCCCTGCCTGGGCTCTCCCTCGGATGCCCTCTTTCTGCTGTGCCAAGCTTGC
ATAGCCTTGTTGGAAAGGCTCGCTCTTTGGCGTCTCTATTCAGCTTGATGAGCTGCTTTC
CGACTGGAGGATGAGGGTGCAGTGACCTTCCCCGCCAAGAGTCCAGGGATACGTACGTAA
TAGGGGCTTCAGTATCTTGACCTTGCCCTGCGCTGCTTGCCGTGTGGGTGTTGTCTGTCC
GTTGGTGTCGTCTCAACGTAACCCGCTGTCAGGATACACCCACAGTGGGGTAGCCCCGTG
GCCGCCCCAACAAGGCACAGAGTGAGGTACTGGCTCATTACTTCCTTTCGGCTGTATCAT
CATGATGGACGGCCTGACTTCCGTTTCTATCTTGCCAGAGACGTCAGAATGAGGCCCAAA
GTGTGCATGAGGCCGTATGCCACATGTGACGCTGCCTGACTGATACCCGGTGCGTACGTC
TCATGAGTTTGCAACCTCCTGTCGCTGCCTCGGAGAGAGGCATTTCGGCCATGGACAGGA
AGCTGACTGCAGAGGGGTGTGCGGGGCTGATTCGACTCACTCGCCTTTCATCGCAGGGGG
TGCATGACCGAGACCGTGACCACGGCAGGATGTACCAAGGGGAAGGCACTGGCGCATTGG
TCGTAAACGGACTAGGAAGTCGCTGCACCGACCGAACATCACACGCAACGGAGACCCGGT
TTTGGCACAAGGAACACGAAAGGACCGTCGCTTCAGACAGGCAGACAGAGAGGCATTGCT
CGCCCTGTTCGCCTACGCGCTCTATTTCATCTGGTGGTATGTCTTCGCGTATGGCTTGGG
TAGCGGAAACCCAGACGACTACAGCTACGTGCTGGGCATGCCGGCTTGGTTCTTCTACAG
TTGCATCGTCGGCTATCCCCTCATCACGCTCACTCTCTGGGCCATCGTACGGCTGTTCTT
CAAGGATATGCCGCTAGGGGAAATCGATGACGACCCCGGCAGCCCTCACGGCGGTGCGTC
CCCTTCGAAGGCGCAGGACGCGAAGGTCGTCTGTCCTTCCTCGTCTGTGACGGATGCCAT
GGCAGCCTCGCACGACACATGTCGGCCTGCACCCCTTGCCGGGTTCGCCTGTGGTGGTTC
CGCCTCTGCAGGGGCCGGTGAAGGTCCGACTCTCAGTGTTGAACCCGGCGACGGCACGAA
AGGAGGGCGAGCATGAGCGCACAGTTCATGACGACGGTCCCTGTGGTGCTGTATCTGGCG
CTTTCGTTCGGTGTGGCGTTGTGGGCACGTGGCAGGACAGCGGAAGGCGGTAGCGCCAAG
GACATCATCGAGGAGTACTATATCGGCGGGCGGTCCATGGGGGGCTTCGTGCTGGCGATG
ACCATCATTGCCAGCTACACCAGCGCAGGTAGTTTCGTGGGCGGCCCCGGCGTGGCCTAC
CGTCTTGGCCTCAGCTGGGTGCTTCTGGCCATGATTCAGGTGCCGACCACGTTCCTGACG
CTTGGTGTACTGGGCAAGCGTTTCGCCATCGTCGCGCGCAGGGCCGGTGCCGTGACACTC
ACAGACTACCTGTTGGCACGCTACCGAAGCCATACCGTGGTGATTCTCTGTTCCGCCGCA
TTGCTCGTCTTCTTCATGGCGGCCATGCTTGCCCAGTTCATCGGTGGTGCACGCCTGTTC
CAGACCGTGACAGGCTACCCGTATGTCGTGGGGCTGGCCCTCTTTGGCGTCACGGTGGTC
CTCTATACCGCCGTGGGCGGATTCAGGGCCGTTGTCGTGACCGATGCCGTACAGGGCATC
GTCATGGTCGTGGCGGTTGTCGTGGTGCTCCTTGCCGTCATCGACGCTGGCGGTGGGATG
ACGCAGTGCATCGCCACGCTCAAGGCCATCGACCCCGGGCTCATCACCCCGACGGGGCCG
GGCGATGCGGTCCCTCAGCCCTTCATGCTCTCGTTCTGGGTTCTTGTAGGACTGGGTGTG
CTTGGCCTGCCCCAGACGACGCAGCGCTGTATGGGCTACAGGGATTCGCGGGCCATGCAC
GACGCAATGATCATCGGCACACTGCTCATCGGTTTCATGATCCTGTGCGCCCACCTTGCG
GGAACCTTGGGACGGGCCGTGCTGCCGGACCTGCCCGCGGGCGACCTCGCCATGCCAAGT
CTCATCGTACAGCTGCTCTCGCCTTTCTGGGCGGGGGTCTTCATCGCGGGGCCGTTGGCA
GCCATCATGTCGACGGTGGATTCCATGCTGCTGCTGGCTTCGGCTGCCATCGTCAAAGAC
CTCTATGTCCGCTATCGCCTTGGCGGGGACACTTCAAGACTGCGCCCGGTCACCATGAAG
CGCATGAGCGTCGCCAGTACGGCGGTCATCGGCGTGCTGGTCTTCGTCGCGGCCATGGAA
CCGCCAGACCTGCTGGTGTGGATCAATCTCTTCGCGTTCGGGGGCCTCGAAGCCGTCTTC
CTGTGGCCTCTGGTTCTTGGACTCTACTGGCGGCGCGGGAATGCCACCGGTGCCATCGCC
TCGATTCTTTCGGGCGTGACTGCCTTCGTGTGGCTGACCATCGCCAAGCCCGACATGGGC
GGCATACATGCCATCGTGCCCACCACGCTGTTGTCCCTTGTCATGTTCGTGGCGGGGTCG
CTGGCAGGGCGTCCTTCCGGTCGGGAGGTCGATGCGCTCTTCGGCGGCGAGCGTTCCTGA
TTGCGGGTGCGCGTTCCGGCATGACGCCGATACCGGCCTGTGCGGCAGGGCGAGGCTACT
CGTGTCTGGAGTAGGACTTCATCACGCCATTGCGGATGGCCTCGACGGTTCCTGCCCGCT
GCATGGTGGCGAGAACGCGGTTGAACTGCGTGATGAAATCGTACTTGAAGGCAAAGCGCC
CCTTGTCATTGTCGGTGATGCCCAGATGCCCGTATTCCTCTGATAGGACAGCGGTCTCGA
CGAGTTTTCCCGTCACGTCTCCCCGGCGGGCGAGGCGTTCCCACTCCACGAAGATGGATG
CCGGGTCGTTGACGTACCCCTGAAGCCGGTCCCGATTGAGCTTCAGAAGGTTTTGTTCGG
TCGTGCCGCTGTTGTCCCAGCGGATGCGTCCCTCGGTGATGGCTTTGGTCGCTTTACTGC
AGAGTGGGGTGGAGAAGCCCGCATTCGTCCCGATGGCGAATCCGTCATAGTCGTCGGGCC
AATGTTCGCGCGGGCGGGTCATGGACCGTTCATGGACGACCAGAGAGAGTCGTTCTTTGA
GGATGGGGTCGGAATAGCTTATGTAGGGCCGTTCATGTGGACGGTAGTAGGGGGGGATGA
TGCCGAAGGCCTCTCCGTTCATGACCTGCAGCAGGCCCCGCTTCCACGGTACAGGCTGGA
TGCTGACGGCGTATCCGGGCATGCGCGAGGCGATTTCCCTGACGATTTCCACATAGATGC
CCTTGACCTCTCCGGAATCGGCATACGAGTAGGGCGGGTAGCTGTCGTCGCACAGGATGA
CCACCGGCTGTGCCGCATGGGTCGGGAAGACGATACCGCATGACGCCAGCCAGACAATGG
CGAAACACAGTCGTATCATGTCCTCCCTCCCGTGGTAGGTGCACCATTCTGATGCACGGT
ACATGGCGAATGGGCTGGCAGCCATTATTACAGCCTTGCCGTCAGGTAGACGTGCGGCGT
TGTTGCAGGACTCATGTCCGGAGTGGGGGCATGTGCAAAGGGGCATCTCCTGATGGCCCG
CACCTGCTGCATGGCTGCTTCGCCGTCGCCCGAGGCGGACGTGACCTGTCGTCATTGCGA
GATTCTACGGAGGGGATTCCCTTTGTGCCTGTCGCGATGTACGGCTTGATGTGTTGATTC
TGATGGCTGTACACGGTGATGGGCCAAGAGGTCGCACCGGGCTGTGGCGAGATGTCCTGG
GTGGCACGGTCACGAGGATATCCCCATGGGGTATCGCATGCCGAATGAATGCCGGGAAAG
CCTTTCTCCGGGAATACTGGCAGGCGGCAAGGCCATCATCCTTCAGGCGCGACAGGGTGA
AGCCTGTATGTCTTTGGGGGATGACTGCAAGGCGGGTGAGGCCCCTGCCGTGACGGTGCA
GGCTACCGGGTTGCCTGGTCGAACAGGGCGCAGGTTACGAAGGAGTAAGCGAAACATGGA
GAAGAACGACAAGATTTACGTTGCGGGCCACCGCGGACTTGTGGGCGGGGCCATCGTCCG
CAACTTGCGCTCGCGGGGCTTCGGCAACCTGCTCATGCGCAGTAGTGCAGAGCTTGACTT
GCGGTGTCAGCGGGCTGTCGAGGACTTCTTCGCCGCGGAGAGGCCAGACTACGTGTTCCT
CGCCGCCGCCAAGGTCGGGGGCATTCTCGCCAACGACACCTATCCGGCTGACTTCATACG
CGACAACCTCCAGATGGAGGTGAACGTCATCGACGCGGCCCATCGTGCAGGAGTCCGCAA
ACTCTGTTTCCTGGGGTCGTCGTGCATCTACCCCAAGTTCGCGCCGCAGCCCATGAAAGA
GGAACACCTGCTCACGGGCGAACTTGAGCCGACCAACGAGTGGTATGCCGTGGCAAAGAT
AGCGGGCATCAAGATGTGTCAGGCATACCGCCGCCAGTATGGCTTCAACGCCATCGCGGT
CATGCCGACCAACCTGTACGGCCCGGGTGACAATTTCGACCTTTCCGGTTCGCACGTGCT
GCCCGCGCTGTTGCGGAAGTTCCACGAGGCGAAGCAGGCGGGGGAACCCGAGGTCGTGGT
GTGGGGGACGGGGACGCCGCGTCGCGAATTCCTGCATGTCGACGACATGGCGGATGCCTG
CGTCCATCTCATGGAGGTGTACGAGGGCGAGAACATCGTCAACGTCGGGGTGGGCGAGGA
TGTCACCATCGCGGAGTTGGCGGGCCTTGTCGGACAGGTGGTGGGCTACACCGGACGCAT
CGTCTATGATGCTTCAAAGCCGGACGGGACACCGCGCAAGCTGCTGGACGTGACACGACT
TGCGGCCACAGGCTGGCGGGCGCACATCGGGCTTGCAGAAGGTATCACCTCCACCTATGC
GTGGTATCTTGAGCATCTCGGCGGACGCGCTTCTGCTGGCGGGCAGACTGTCCACGGCGG
GGCATAGGCCCCATCGACCGCCGAAGCCGTATCCCTGAACCCGCAACACCGGGAGACTTA
TGCGACTCGCCGTTCTCATCGATGCCGACAACGCCAAGGCCGACGCCATATCCGACCTGC
TTGCCGAAGTCTCGAAGTTCGGAGTGGCTACCGTCAAGCGCGCCTACGGCGACTGGACCA
CCACCAACCTGCAAGGCTGGAAGAAGCAGCTGCACAAGTATGCCATACAGCCCATGCAGC
AGTTCAGCTACACACGCGGCAAGAACTCCACCGACGCATCCATGATCATCGACGGCATGG
ACCTTCTGTACACTGGCAATTTCGATGGGTTCTGCATCGTCTCATCGGATTGCGACTTCA
CACGCCTTGCGACCCGCTTTCGCGAAGCCGGGCTTTCAGTCTATGGCTTCGGTGAGAAGA
AGACACCCGAACCCTTCGTGGCAGCCTGCGACCGCTTCATCTTCACCGAGATACTGGGCA
AGGGCGAAACGCAGGAGAAGCCTGCCGCAACGGGCAAGGCGGACGAGTCGGCGGCAAGCA
AGGAGTTGCTCAAGCTGTTGCGCAAGGCCGTGGCTGCGGTGTCGGGAGAGGACGGCTGGG
CCTCGCTGTCCAACCTCGGTTCGCATATCTCGAAGATACGCCCCTCGTTCGACTCGCGGA
ACTACGGTTATTCCAAACTCAGTACGCTGGTGAAGAACCTCGACATCTTCGAGACGCGGA
TGGTGCCCAGTGCCGATAAACTGCACACCGACGTATTCCTGCGCCTGAAGGACGGCAAAT
AGCCCGGTAGGGCCGGTAGCGGTAAAGCCGTCGCGGTGTGGTGACGGTGCGCCGCCTGCT
AGGCGGGAAGTTCGATGATGAACCGGGTGCCTTCGCCGGGGGCCGATTCCACGCGCAGCA
GCCCCTTGTGAAAGCGCGTGACGATGAAATACGAGACCGAAAGGCCCAGCCCCGTCCCCT
TGCCGGGAGCCTTCGTGGTGAAGAACGGTTCGAACACCTTGCGACGGACGTCTTCAGACA
TGCCGGGGCCGTTGTCTTCGACCTCGATGCGTACGCCCTTCTCCGTGCGGCGGCTGCGCA
GGGTGATGGTCGGGGTGGTACTACGGACTGCCGCCATGGCGTGCAGTGCATTGCGCACGA
GGTTGACGAGAACCTGTTCCATCTCCCCGGGGGCGCAGAGAATGGGCGGCAGGTCGGGTT
GCGTCTCGAAGAGGATGCGCACCCGTTTGAAATCGTAGTCGTCGTGGATGTCGAAGTCGG
CAGAGGCGAACTCCACGACCTTGTGCAGCAGGGCGTTGAGGTCGGTGGGTATCTTTTCGA
GCGAACTGCGACGGCTGAACTCCAGCATGTTGCGCACGATGCGCGCCGCGCGTTCGCCCG
ATTCGCGGATGCCGTCCAGAAGAAACAGGATGCCGCGTCGCTGCATATATTGCTGCATGG
CCTCCAGCGACAGGCCGCAGGCCTCTGCATCGGCGGCGTTGGCAGCAAGCGTCGGCGAGA
AGCGCCTTCGTACGTTCTGCACACCCTGCAACACCCCCGCGAGGGGGTTGTTGATCTCAT
GCGCCATGCCTGCCGCAAGCCCCCCGATGGAAAGCATCTTTTCGTTCTGTACGACCATCT
CCTCAAGGCGGACCCTGTCTGTGACGTCATCAAGCCGGAGCATGGCTTCGCCCCTGTGCG
TTTTCAGGGCATCCTGCAACGGGTAGACGACCACATCGTCGAAGCGTTGCCCGCTGTCGA
GGCGCAGGGCCGTGCGTTCGGCCCGCAATGTCGTGCCGCTGGCAAGCGATGTGCGCACCA
GTGCAGCATAAGGGGCAAGACGCGGCAGGCTGGTGAGCGGCATCACGGGATGCTCGCGAG
GCTCTCCATCGCCAGTTGGCGAGGCCGTTGCCCTTTCGTGCGGTCTGGGGTCACCGAAGC
CGAGCAGCCGTCGGGCCGCGGCGTTCCAGCAGGTGACGTTCTCATCGGCGTCGATGCCGA
ACAGGGCCGAGGGCATGGCCTCGATGATGTCATGCAGGTGGCGTCGGGTCGTCTCCAGCG
CGATTTCAGTGCGCTTGAGCGCGGTGATGTCCAGTACCACGCCCTGCCACAGGAAGCCGC
CTCCCGCCCTTGGGGAAGGGGCGGAGCGCACATGCAGCCAGCGCACCTCTCCTTCATCGG
CGAGGATGCGCAAGCGCAGGTCGAGCGGTTCGAGCGTCCTCTGGGCGTGGCATTCTGCCT
TGGCAAGCCCTTCGAGGTCTTCCGGGTGGATGCGTTCGGCGACGACCGCGTCGAAGTCGT
CGTAGAGGCGCTGGATGGGAACGCCCATCAGCCTGCCAGCCTGGCTGCTGGCATAGAGAA
GGCGGCTGGTTCCCTCCGGCAACACCTCGCAGGTGTAGATGGCCCCCTCGTGCAGGCTGT
CCCCGAGGGCAGTGAGAATGCGTTCATGCTCCCGCAGGGCATCGCGTTGCAGTACGAGTT
GGGTCTCGTCGATGGCGAGGCCGTCCAGTATCCGGCACGCCCTGTCTGACGCATGACGGG
CCATGCGCAGGTGAAGCCAGTGGATGCGCCCGGAGACGTGGGTGTAGCGCACGGTGATGT
CGACGGGGGTGCCGTCGTCCAGACAGCGCTGGCAGGCTTCGCGGAGAAGGGCGCGGTCGC
TCCTGTCGAACCTGGCCAGAAGGACGGAACTGTCTTTGTACAGTGACTCTGGCCTGATGC
CGAGTTGTCTCTCGATTCCCTGACTCACGTACATGAACCGCAGTCCCTGTGCGTCCAGCG
AGACCCGGAAGATGCCGCCGTGCGGCAGGTTGTCGCCGATGGCGGCGAGCATGCTCTCTC
GTTCACGCAGGGCGTGCTGCTGTTCGACGGCGGTTGTCACGTCGGTGCAGACCCCGTCCC
ATGCGTGGCTGCTTCCGTCGTCATGGCGGGGTTTGGCACGCACATGGAAGATGCGGCGGC
TGCCATCCGCCACGGCGATACGCAGCATCATGTCGAACGGGGTGCGGGTGCGGATGGCGT
GTTGTTGCAGGGCGGTATGGCGAGACCTGTCCTCGGGGACGACAAGGGCCTCAAGGGCAC
GCGGGTCTGCGAGGACCGCTTCGGCGGAAAGGCCGAAGAGGCGTTCGACGCCCCGGCTGA
CGTAGGTGTACCTGTGCGGGCCGTCAGGTGGTGCGTCCACGCTGAAGAGCATGCCGTCGG
GCATGTTGTCGCCGATGGAACGGATGGTGAGGTCACGTTCACGTAGTGAACGTTCCTGCT
TCTTGAGATGGGTGATGTCGCTGACGCTGCCGTCCCAGATGCTGCTGCCGTCGGGCTGCG
GGCGCGCGGCGGCGTGCACCTGTATCCAGCGCATGGCCCCGTCGTTCATACGGCGGATAC
GTATGGCCCCGTGAAAGGAACCCTGCGCCTGAATGGCGTTGGCGTCGAACATGTGACTGT
CTTCAGGGACGACCACCAGTCGCAGAAGTTCTTGCGCGTTCATGGCCATCTCGAAGGGGA
TGCCGAAGAGTGAGGATACGCTGCGGCTGCGGTAGCGCGGGATGATGGTGCCGTCGGGAA
GCACGCGTTGCGAGAAGATGGCGCAGTCGGGCAGGTTGTCGCCAATGGCGCGTAGTGTGG
CCTCTTGCTCGAACATCTGCAACTCGCTGCGGCAGGGTGTGTCGGCGGGGGCGAGGTCTC
CCGCGATGAAGGTCCTGTCCCCATGGGGCACCGGGAATATGCGCAGACGGAGGTAGCTGT
CTCCCATAGCCGGTTTGATGAGCAGCGCGTGCGCCGGACTCAGGCCGCTTTGGACATCGG
CGAGTGCCGTTGCCATCTGGGTGAAGGCGTCGGGCGTGAAAACCTCTGTGATATGCCGTC
CCGTGAGGGTGTCCGGTGATGGCCCGACCGCGTTGCCGTGGCGACCGATGGCGTCGTGGC
AAAGCAGGTCGGCCAGTGCAGGGTTGAGCAGCACGAGGCGTAGGTGGTCGTCGAGAACGA
AGCGGGGTGTGGGGTCGGCATCCAGGACATGTCCGTGGAGTGCCGACAGGCCCGCCGCGG
AAGTCGTCTTGTCTGGTACTGCGATGTCAGGTGTGCAGACCGTGCCCTCCGGCATGACCA
GCGGCGATGTTCCGATACTGTCGCGCGTGCCGTTTTCCCCCGACCGACCTGCGCAGACAT
CCGGTGTCTCCCCCATCATTTCCCCCTTGCAGACAACGATGCGTGGTCAGGGGCACGCTA
CCACGGGCCACCACAGTGCGCAATGCGACGTGTCTGACTGCGGCACCGGCCTTGGGCCCG
TATGACGCAGAGGGGAGGACGGGGGCTCTTCGTGCTCTGGTGTATGGCACCTGCAAGCCC
CTGCCCCCTGAAGCCACATGATGCCCACTGATGCAGAGATGCTGTCGCCCGCAGGCTGGC
GGCTGCACTGCGCAGCGATGTCTCTGGCGTGTCAGGCGGCGACCTCCCTGTACAACTCCC
ATTGCCGGGTGAACGCCGATTCGAACGAGCGGCTTTCGGCGTACGCGCGTGCCTCGGCAC
TCATGCGTCCCAGCCGGACGGGGTCTGCCGCAAGGTCGAGCATGGCTGCGGAGAGGGCGT
CGGCCTCGCCTTCGGGGACGATGCATCCGGTGCGGCCGGGCAACAGGTTCTCTCTGGGTC
CGCCCCGGTCGGTGACGATGACAGGCAGGCCCGAAGCCTGAGCCTCGAGCACGACGTTGC
CGAAGGTGTCGGTGCCGGACGGGAAGACGAATATGTCCGACGATGCATACGCTTCAGCCA
GTGCGTCGCCCTCGATGTACCCGGTGAAGATGACGGGAAGGTCGGTGAGGGTGCGTGCCA
GTTCGTCGCGTATGGGCCCGTCGCCCACCAGTACGAGGGCCAGCCCCGGATTCTGGGCGC
ATGCCGTGCGAAAGGCCTCGGCGAGGATGTGCAGGTTCTTCTCGCGGGAGAGGCGGCCCA
CATAGAGCAGGCGGGTGCGTCCTGCGGCTTGCGGGTGTGCGTTGAAGTAGCCGTTGCGGT
GAACGGGGCTGAACGCCTGCGTATCGATGCCGCGCGGATAGAAGACGATGCGTTCTCGCG
GGATGCCCCGGGCGACGAGTTCGTCGCCGGTGGCGAGCGACGGCACATACACCTTGTCCA
TCTGCCCGTAGTACCAGATCATGTACTGCCACATGGCCTCTTCGAGCCCTGCGTCTTCGG
TGAGTTGCATCACGTATTGCGGGAAGGCCGTGTGGTAGGTGCCGTGAATGGGGAGTTTCA
GTATGCGCGCCACGGCGAGGGCCACAAGCCCCATGGGCCCGGGTGTGGCCGAGTGCAGGT
GGGTGAACCCTGCATCATAGCAGTGGCGCAGGATGCGGAGCATGGGCGGATAGTGGAGCT
TCAGTTCGGGGTATTCGGGCATGGCGAATGCCCCCGTGGGCGTGAAGGTGCGTACGTCGG
CGCGTCCGGCGAAGGGCTGCTGCACCTCGTCCGGCGGGGCACAGGTGAGCACCTGCAGGC
GCTTGCCGTGTTTGATCGCCATGTCCAGTTGCGTCTGCAGGGTGCGGGCCACCCCGTTCA
CATCGTAGAAGGTGTCGGTGAAATGCCCCACATGCAGCCGTTCGCGTTCGCCGTGTGCGG
GCAGGAAGTGGGCGGCGCACTGGCGGGCGAAGGCCCTGTCTTTCGTGAACAGGGTGTAGG
CCACGAAGTAGGGCGACAGGATGGCATACAGCGACCCGGCCGACCCGATGACCTGAAAGA
CGCTGAAAAGGTCTGCACCGACGGCGTTGTCCAGCAGCGTGTCGGCGAAATGCCTGAGCA
CCTTGTCCGACGCGCGGTCGACGAAGCGCATCCATGCCTGTTCGACCTCGTGTCCAGTGG
CACCGTCACCTGCGGCGAGTGCCTGCAATTCGACGTCGTCGCTGATGATCCGCAAAGCTT
CGTGGCGCAGGTGCTCTTGTACGGAGCGTGATGTGGTCGCCCGCCGCGGGCGGCGGAAGT
GGATGAGTCCGTGCAGCCGTGCCAGCAGCCCCCCGGAGGGTTCAGGTGTGGCGGTGAGTG
CGTGGTCGGCGAAGCGCAGCAACGGGTCGAAACCCACATGCCGCGCCAGCTGGAAGCGCT
GCTTATAGAACTGGTAGGCGATGGCATAGAGGTTGTGGGCCATGGTCTCGGGCGAGGCGT
CCGTGCCAGCCTGTTCTCCGCGACCCTGCATGACGCCTTCAAGCAGGCTTTCGACGCGCG
CCAGCCCCTCTCCCCGCACGCCGCGCACGGTGGTGTGGCTACGGGCGATGTTGAGCGACG
AGTGGTCGTCCGACCCGGCCATGAGGTGCTTCACGCAGGGCATGTCCATGCGGGGGGCGA
GGTCGTGGCGCTCGGCCATGGCGTCCATGGTCTGTGGTGTCAGGCCACGTAGCAGGTCGC
GGAGAATGGCGTTCTGGTAGGCGTCGCGCGAGCCGTTCAGTTCGAACACCCTGAAGAGCA
GCAGCAGTCTCTCCATGTGGCTCACGGTGAGGCGTTCGTTCATGGAGTACATGGCATGGG
CGCAGGCATGGGGAATGCCGGTGGCCACGAGATAGTCGACGAGGTCGTAGACGTTGGGGC
GCAGCATGGTGATTTCACCGTGTTGCGCCTCTGTGATGTTCCACGCCAGCACGTGTATCT
TGCAACCGTCTTCGGGGAAGTAGGTGGTGACCTCCTCGCTGATGAAGGCTCCCGGCAGGT
GGGCGATTTCAAGGCTGCCGGCGATGGTGTTGTGGTCGGTGATGGTGACAAGGTCCATGC
CCCGCTTGCGGGCGATGTCGTAGATGGCTTGCGGTGCGGTGTAGCTTTCCGAACAGCCTA
GCTTCTGCAACAGCCATTGCGATGGACGGGTCGAAAAGCGGGAATGGACATGCAGGTCGA
CCTTCAGGGTGTCTGCGGACATGCCTCCTCCTTGCCTGCTGGCGGGCGTTCGGGGTGTAT
GGAGAGGGGATGCGCCCGCCGTGTGCCGGTGCGGTGGCTGACCGGTGTCGCTGCCTGACG
TTGTGGTGACGATTCTGTCGTGGCGAGCCGTGGCGTGCAAGTCGCATTTGACATGTTTGT
ATTTTAAGAGGCATAGATGTCGTGCAAAGAATGCATTAGATTTGCGATATTGTAATTTCA
CGGAGGGTGCTACATGCTGGGAGTCGTGAAGAACGCGCGCGTGGGAACCCGGCTTGCGGG
GGTTGTGCTTGCCTTCGGAGTGCCCCTCGCCGTGTTGCTGTGGTTCACGGTGGAGGGCTT
CAATGCGGGCATCCGTTTCGCCACGCTGGAGTTGCACGGTGATGCCTACCTGCGTCCGCT
CGTGTCCATGCTGTCTCCGCTTCATGAGGTGGGGCGTGCCGTCCGGACGGGGGACGCGCA
GGCGGTGCAACGTGCCGCTGGCAACGTCGACAGGGCGATGCAGCATCTGGACGAAGTCAA
CGCCGAAGCGGGTGAGGCCCTGCAATTCACCGACGAAGGGCTGGCCCTGCGCAAGCGTGA
AGGTGTGCACCCCACCCGTCTTGCCGCGCGATGGCGCGGCGTACGCGACGGCTGGCGGGC
CATGCCCCCGGAGAAGGCCGAAGAGGCGACGCTTGCGCTGGTGGCAGACGTGCGCACCGC
CATCACGCATGCAGGTGACACCTCGAACCTCATCCTCGACCCCGACCTCGACAGCTACTA
CCTCATGGACGTGGTGCTGCTGGCGCTGCCACAGACCCTCGACCGGCTTGGCGTCATCGC
TGCCAGAGGGCGGGACCTTCTGGCCGGGGACGATTCTCCGGCGGCAAGGATGGAACTGGC
CGTACTGGCGGCCCATCTGCGCGAGTCGGACATGGCGCGTATCGAAGGGTCGCTTGCCAC
GGCACTCAACGAGGACGCCCAATTCTACGGGGCTTCGGCGTCGTTGCGCGGGGCTGTCGA
CGGTGCGTTGACCCGCTACAGGGCAGAGACCACGGGCCTACTGCGAATCATGGACAACCT
CGCCGGAGGAGGCAGCGCCGACACGGCCGGCTTCACACGTGCCGTGGCGGCAAGCGAGGC
CGCGACACTGGCCCTGTGGGAGACCTCGGCCCGTGAACTCGACGTGCTGCTCAAGGTGCG
TATCGCCGACTACGAGGCACGCCGGACGCGAGCGTTGGGGCTGAGTCTGGCGGCGGTGCT
TTTCGCCCTGGTGCTGTCGTGGCTCACGGTGCGTTCGGTGACGCGTCCCTTGTCCCAGCT
GGTGGAATACACGCGTTCCGTGGCCCAGGAGGGGGCAACCGCCCCTCTCGAAGGGCGCTA
CACGGCGGAATTCGCGACACTGGCGGCTTCGTTGGCCTCCATGGTGGATGGCCTCGCAGG
ACTGGTCGCGCGCTCTGAAGCGGCACAGCGCGACGCGGAGACCCAGCATGAACGCGCCGT
GGCCGCCGTGGCCGACGCCGTGGCTGCGCGCAAGGCCGCAGCGCAGGCTACCGCCGAAGG
TATGCAACAGGCGGCATCGAGCATCAGCGGCGTGGTCGAAAGGCTGGGTGCCGCAGCCTC
GCAACTGGCCGCGCAGGTCGAACAGGTGAGCGGCGGGGCGATGCAGCAGCGCGATGCGCT
GGCGCGTGTCGCAGGGCGGGTGGAAGAGATGAGTGCGGGCGGTGAGGCCGTGCGTTCAAA
GGCCGTAACCGCCGCTGAAGGGGCCGGTGCCGCCAGCGAACAGGCCTTGGAAGGCGGGGC
CGCCGTCGAGCGCTCCATGCGCGCCATCGCCGTGGTACTCGACCAGACCGGGCGGATGCG
TGACGGCATGGACGAACTCGGACGCCGTGCCGGGGGTATCGGGGCCATCATGGGGGTCAT
CGGTGACATCGCCGACCAGACGAACCTTCTGGCACTCAACGCGGCCATCGAGGCGGCCCG
TGCAGGCGATGCCGGACGGGGCTTCGCCGTCGTCGCCGACGAAGTGCGCAAACTCGCAGA
GAAGACCATGAACGCCACGCGCGAGGTCGGCGACGTGGTGCGTGCCATACAGGACGGCAC
CCGCGCCAGTGTCGAACAGGTCGAACGTGCCGTGGCCGCGGTCGAGGAGGCCTCGTCGCA
TGTGCGGGCCTCTGAAGAGGTGCTGCAGGGCATCATGGGCAAGACGCGGGTGGCCGCCGA
TGAAGTGCGCGATATCTCCGGTGCCGTCGATGCGCAGGCCGCGGCGAGTCGTCTCGCACT
GGATGCCGTGGACGAGGCGGAGAGGGTGTCCATGGAGACCATGACGGGCATGGACGAGGC
CCGCAGCGCCGTCCATGAACTGGCACGCCATGCGCAGGAACTCCGGGGCGTCATGGAGAC
GTTGCGCACGGCGTAGGGCTTTGGGACGGAGGCGCTGCTTGCACCATGCGCCGTTCCCGT
CCGCCTGTCTCTCGCGGTGGACGGCGGTGGAACAGGTGAACGGAAAAAGGCCGGTTCTCA
CGAACCGGCCTTCTCGTTTGCGGATGTCGTTTCAGGCTAGTCGGCGGTCTTCAGCATCTC
CCAGTACTTCTCGTATACGTCGAGAGCCTTGCCCACGCCGTTGGTGAACTCGGAGTTCTT
CAGGTCGGCGTCGGTGGGGGACGTGGCGCGGCTTTGCGCGTGCCTGGCGTCGAGAATCTT
CTGGGCCGCGAGATTGGGCGTCGAGTAGTTGTATTCCTCGACACACAGCTTGGCGATGTC
GGGGCGCAGCAGGAAGTCGATGAACTTGTGGGCGTTGTCCTTGTGCTCGGCCCCGATGGG
GATGGCAAGGCTGTCCACCCACAGCGGCAGGCCTTCCTTCGGGTAGACGAAGGCGAGGTC
GGGGTTCTCGTTCATGGCGATGAAGGCGTCACCGTTCCAGCTCATGCCGCCCTTCACCTC
TTCGGCGATGAACGCCTGCTTGGTGGCGGTCACGTCGAAGACGCGTACCGAGGGCTTCAG
CTTGAGCAGCCATTCGTAGGCGGCCTTTATCTCGGCTTCGCTGGTGGAGTTGACCGAGTA
TCCCAGCGCCTTGAGCGCGATGCCGAAGGTGTCGCGCAGGTCGTCGGAGAGGATGACCCC
ACCCTTGAACTCGGGGCGGAAGAGGTCGTTCCAGCTGGAGATGGTGGCAGGGTCGACGAC
CTTGCGGTTCACCATCAGGCCGGTGTTGCCCCACATGTAGGGCACGCTGAACTCGTTCTG
CGGGTCGAAGGGCTGATGCAGCACGCGCGGGTCGAGGTTGGCGTAGTTGGTGAGCTTGGC
CCTGTCGATTTTCGCCAGCAGGCCGTCCTTGCGCATCATGTCGATGAAGTAGGTGGAGGG
CACCACGATGTCGTAGCCCTTGCCGCGCAAGAGCTTGATCTTGGCGTACATGGCCTCGTT
CGATTCGTAGGTGGTGTACACCACCTTGATGCCCGTCTCCTTGGTGAAGCGGTCGAGCAC
CGTCTGCGGAACGTATTCCGACCAGTTGAAGACGTTGAGCACCTTGGGCTCGGCACTGAC
GGCGACGCCGGTCCAGAGCAGCAGCATGACGACGGTCGCAAGCAGTCTCTGCATCCTACT
TCCTCCTCATGTTGGTCAGGGCCTGCGCCAGCAGGACCAGTACGATGGTTACCCCGAACA
TGACGGCCGAGAGCGCGTTGATGTCGGGCTTCACGCCAAGACGGACCATGGAATAGATCT
TCAGCGGCAGCACCTCGAAGGAGGGGCCGGTGACGAAGAAGCTGATGAGCACGTCGTCCA
TGGAGAGGGTGAACGACAGCAGCCACCCGGCGGCCACGGCGGGCAGGGTGAGCGGCAGGA
TGATGTGGCGGTAGGCTGCGGCTTCAGAGGCTCCGAGGTCGCGCGCGGCCTCCACGAGGT
GCTCGTCGAACTCGGCAAGGCGGGCCAGCACCGTCACGGTGACGAAGGGCAGGCCCAGCG
TGGTGTGCGCGATGAGCAGGGTGACGAAGCCGAGCTCCATGCGCAGTGCGATGAAGAAGA
TGAGCAGCGAGATGCCCATGACGATGTCAGGCGACACGGTGAGCACGTAGATGGAACTGT
GCAGCACCTTGCGCCCCGGAAAGCGGTAGCGGTGCAGGCACATGGCCGCCAGCGAGCCCA
GAAGGGTGGCGAGCGTGGCCGAGAGTGTGGCCACCGAGAGCGAATTCAGGGCCGCGTCGA
CGAGGGGCGTGTTGGCGAGCAACTTCGCGTACCAGTCGAGGGTGAAACCGCTCCACGCCG
TGGAGTACTTCGAGGCGTTGAACGAATAGACGATGACCACGAGGATGGGCAGGTACAGGA
AGGCATAGACCAGCCATACCCACGCCATGCCGAGACGACGCATGAACATGGCTACCCGGC
CTCCGTGAACAGCGCTGCATCCTGTTCGTGCTTCTCGCGCGCGGCCACCCGGCGGCTTGC
CAGCCACCACGCCACGATGAGCAGCACGAGAAGCAGCGTGAGGATGGTGCTCGCGGCGGC
GCCCAGCGGCCAGTCACGCGCCACGAGGAACTGGTTCTTGATGAAGTTGCCGATGAGCAT
GGCCTTGGCCCCGCCCAGAATCTCCGGGATGTAGAAGCAGGCCAGCGAAGGCAGGAAGAC
AAGCATGGAACCCGCCACGATGCCGGGCATGGTGAGCGGCAGCGTCACGTGCCAGAAGGC
GCGCAGACTGCCTGCGCCAAGGTCCTTGGCCGCATCGAGGAGTTTCCGGTCGAGTTTGTC
GATGGAGACGTACAGCGGCAGGATCATGAACGGCAGCAACGTGTAGGTGAGACCCACGAA
CACTGCGAGATCGCTGTACATGAGCGATATGGGGGCGTCGATGAAGCCGAGGAAGAGCAG
CACGTCGCTGACCAGCCCCTGCGACTTGAGCAGGATGATGAGCGCGTAGGTGCGGATGAG
CGAGTTGGTCCAGAAGGGGATGATGACCAGCAGCAGGAACCACGGGCGGACGCTGCGCCG
CGCCATGGCGATGCGGTAGGCGAAGGGGTAGCCCACCAGCAGGCACACGAAGGTGCTTGT
GGCCGCCAGCGCGATGCTGTCCCACAGGATGCGCAGGAAGGTGGGGTCGAAGAGGCGGGC
GTAGTTGGCCAGCGTGAACACGGGTTCCACGAAGTCCTGTTCGCCCCGTTGCAGCACGGT
GACGAGCAGCAGCCCCGCGTTGGGCAGCAGGGCGAAGAGCCCCAGCCACAGCGCCACGAC
TGCGATGCTCGCGTTGCGGAAGGCGTTACGCTTCGCCATCGGGCAGCACGACCTCCCAGC
CGTCGACCCAGCTCACCGTGACGGTCTCGCCGGGATTGTAGTTGATGTCGACGTCGTCCT
CGTTGAAGAACTCGGCAGCCATGAGCCTGCGACCATCGGAGAGGGTGACGATGAGGTCCA
CCGTGGCACCCTTGTACACCGACTCCTCGATGCGTCCGGTGAGATGCGGCCCCGCGGGGC
GGTCTTCGGTGAGGGTGTACACGCGCAGGTCTTCGGGGCGCAGCAGCACGTTCACCTTGT
CGCCGGGGGCGAAGGTGCGCTGGCTGCGTATCGGGAAGGTCACTCCCTCGATGACGGCAT
CGTACAGCCCGTCGCCGTGGTTCGCGGCGATGACCGCGTTCAGGATGTTGATCTCACCCA
CGAAGCGCGCCACGTACAGGTTGGCGGGTTCTTCGTAGATTTCCTGCGGCGAGCCTATCT
GTTCGATCTTGCCGTCGTTCATGACCACCACACGGTCGGACATGGCAAATGCCTCTTCCT
GATCGTGGGTGACGAAGACGAAGGTGATGCCGAGCTGCCGTTGCAGGTGCTTGATCTCGA
GCTGCATCTGCTTGCGCAGCTTGTAGTCGAGTGCGCTGAACGGTTCGTCGAGCAGCAGCA
CCAGCGGGTTGTTGACCACGGCGCGGGCGATGGCCACGCGCTGCTGCTGCCCGCCCGAAA
GCTGGCGGGGGCGGCGGTCGGCGTGGGCTTCGAGATGCACCATGCGCAGGGCGTCGTGCA
CGCGCCGGGCGATCTCGTCCTTGGGGCGACGCTGCATCCGCAGGCCGAACCCCACGTTCT
CGCGCACCGACATGTGCGGGAAGAGCGCGTAGTTCTGGAACACCGTGTTGACCTGCCGCG
CCTCGGGCGGGGCGTCATCCATGCGCTGTCCCTTGAGGGTGATGACACCCGCATCGGGCT
TCTCGAAGCCGGAGATGAGCCGCAGGATGGTGGTCTTGCCGCAGCCCGAAGGGCCGAGCA
GCGTCAGGAATTCGCCGTTACGGATTTCGAGGTCGATATTGTCGAGTGCGCAGGTGTCTT
CGAAGTTCTTCGTGACGCCGCGCAATTCAATGATGTTGTCCTTTTCCGCCATGCCTTGCT
CCGGCGGGAGATACCCGCCGTCTGTTAGGGGGTGGCAAACGAAGCCCGGTGCCGGTGCGC
TATATGCGCTCCTGCTCCGGGGTCGGGCGTCGGTCCGGGGGCGGACTGGTGAAACGGAGG
TGGGTGACGCCTACCGGGTGCAGGGCGCGTGCATACTTATGGCACGGCCCCGGGCGTCAC
TGGCGGACGCCTGGGCGCACGACGTTCGACCCGTTGCCGGGCGGCGTGTGCGGCGGCCGG
GAAGCCCGGCGCGGAGGATACGGTAGGTTCTGTTCATGTTGTCCGGTGGGTCTGGGTGCG
GCTGGCGCACCATTGTGTTCAGGGGGGGTTCTGCCATGTATGGGCGTCGGGCACAAGAGG
AAATCGTCCCCTGTACCCCTTGGGGCAGAAGGAGTGACGGGGGCGGGAGTCAGCGGCTGG
CGAGGTCGAAGCGGACGGGCAGCAGTACCCATGTGGGTACGGCGCGTCCTTCGCGTCTGC
CGGGGGCGAAGCGCCACCGGGCCACAGCCTCCATGGCGCTCTGGTCGAAGATGCCGGGCG
GGGTGGATTCCACGACGGAAAGGTGACCGGGGGCACCGTTCTCATGCACCAGAAGGCGCA
GCACGACCCGGCCCTCGGTCCCTGTACGGCGTGCCCGGCGCGGGTAGTCCGGGGGCACCT
TGCTGCAGACGGACGGGGGGGCGTCCACGTCGGCGAGGGCATACCCGAAGGGGGTTGCCG
GACCTGCCTCGCCGTGCCCTGACGACTTGCCTTGCCCTGTCTTGGCGGTTTCGCCGCTGC
CGCTGCCGCTGTTGTCGCCGGTGATGTCGCCGGTGCCGTCGTTGCCACTGCGCGGGGCAG
CGTTGGCTGGTGTCCCCGATGTCGCCTTTGTTGCGGATGCCGGGGCAGTGGCTTCATGCG
CAGGCGTGTCGGGCGGTGAGGTGACGTCTGTTGCCGTCGTATCGCTAGGGTGTGTCGTCG
CGGCGGTGGGCTTTTCGGGCACAGGTTTCGGGGCGGGCTGTGCAGTTTTCATTTCGGGCC
GATTGTCTACTCGCTTCTCGGGCCGCTTGTCGTGTCGGGGCGCGATGTCCCTCGGGCTTG
TCTTGGCGGCTTGGCTGCGTTGGGTGGGCGTGGTTTCCGGTCGCGTTACCGTCTCTTGCT
GCGTCTGCTGTGAAGGGTGGGGCGTGGCTGATTCACGGGACATGCGCCCCGAAGGTTCAG
CAGGTGCCCCCGATGTGCCCTGCCCTGCGCCACCCGGCAGGCTTGCGAGGCTGACCATCA
TGTGCCCCGTCGACGAGGACGTGATGGTGCTGCCCCCAAGGGGGGCGGCTACCAGTGTCG
CCACGGCGCACAGGTGGACGAGTACCGAACCCCACACCCCGCGCCAGCTGGCAAGTCGCG
TTCCCATGCCCTTTGCTGTGAAGGTCTTCCGGCTGCAACCCGTGTGCAGGGAGGGCATGT
CCGGCAGCGGCTGTCCTGCGGCTGGCGGGGTGTTCTTCTTCGATTCCTCCGGCTGTGCGG
CAACAAGCCCATCAGCACACGATTGTGGCACTGCGTCCGTTGCCCCGTCCCGGGCGTGGC
ATCTCGTCATGTTTCCCCAGTCCCACGCCGGAGGCGTGCACACGACCGGCGTCTCCTCTT
CGACGGGGGGATTGGCGCGCGCCAGCCTTCCGGGGTCGCGCCCGGAGTGCGTCAATGAAC
CCGGTTTGTTGCGTGTTGACATGCGCTGGAATTGCCTCTAGCAGTGTGTTACGAATTATA
TTTTCGTATGAACTGAACTCATATTCATCTATCAAAATGTCACACTGATGGGCAAGCCGT
GTGACGCATCAGGCCTTTTTCGGGTCTGGCGAAAGCGCGGCGTGGGTGTGGCGACCGGGA
GGCAGCATGGGCAAGAGGCTGATGGCGGCACTGGCACTGGCGGCGATGGTCTGTGCCGGT
ACGGCACACGCAGAGGACGCACCCCCCGCATCCGGCGGGGCGACATTGCTTGAAGAGGAG
GTGGTGGTCTCCGCGCCCATCATCGAAGGCAACGAGGTGACACGGTACGCGGGGCAGTAC
ACCGAGGTCACGCAGGAGCAGATTACCGACCTCAACGCGCAGGACATGTCATCCGCCCTG
CGACGCACCCCCGGCGTGAACATCTCCCGCTACAATCCCGTGGGGTCGTTCGGCGGTGCC
GAAGGCGGTGGTGTCTTCATCCGGGGCATGGGTTCCAGCCGTCCCGGCAGCGAAATCATG
ACCATGTACGACGGTGTGCCGCGCTACAACCCTGTCTTCAGCCATCCCTTGCTCGATATG
CTGCCCATGGACCCGGCACAGTCCATCCGCGTGTACAAGGGGGTGCAGCCCACAGAATTC
GGCAACGCCTTCTCCGCCATCGACGTCATCCCCAAGCGCATGACCGAAGACGGCTACCGC
ACGCGCCTGTTCACCTCGTACGGCAGCTACAACACCTTCACGCAGGGGGTGGAACACGGC
GGCAAGCAGGGTGGCGTCGACTACTACGCCGGACAGAGTGTGCGTCTCTCCGACGGGCAC
CGTGAGCATTCCGACGGGCAGATAGAGAACTACTTCGGCAGACTCGGCTACGACCTGTAT
GAGAACTGGAACGTATCGTGGTTCGGCAACGTGACGCGCAACGTGGCACGCGACCCCGGC
AGCAGCCTCTCTACGGGCAACGACGGGCGTTTCTACACCGACGACGTGCTCAACGTGATC
ACCCTCGCCAACGACTACGGCGATGCCGACGGACACATCAAGGTCTACTGGAACAACGGC
TACGCCAACTGGGCAGGGCAGAAGGGCAATGCCGACACGACCATCAGCGACTGGGACCTC
TACGGGCTGCGCGCCCGCGAGGCGTTTCGCGCGTGGGAGGGCGGTGAGGTGACGGCGGGC
TTCGACTACGACGTCATGAGCGGCAAGGCCCTTTTCGAGAACGACAACGGCACCTCGTCG
GAGTTCGAACGTGAGGACTTCGTCCTCTTCTCGCCCTACGCCGCCGTGAGTCACGAGTTC
GGTTCCCGTGACGATTTCTACGCCATTCCCTCGGCGGGGATGCGTTTCTACACGCATAAC
GAGTTCGGCGACCAGGTGGCACCCCATACCGGACTCGTCTTCGGGTACCGCGACACGGAA
CTTCACGCGGGCTACGCACGCGGCGTCAACTACCCCGGTCTGAACGTGGCGGTGTTCTCC
GAGAACGTCATTCCACCCATCATGGGCGGCCCCTTCCGTGACGACTGGAAGAACCTCGAC
CCCGAACTCGTCGACCATTTCGAAGCGGGCGTCAGCCAGAAGCTGTGGGGCAAGGTGAAG
GCCGACCTCACCGCGTTCTGGGATGAGGGAACCGACCGTTACGCGGTGGTGCAGGGAACG
CCGAAGCGGTTCCGCAACATCGAATCGTTCACCATCCAGGGGCTTGAGGGCACCCTGACC
TACACCCCCTTCGCCGACCTTTCGGTGTACGCCGGGGCCACATGGCTGGACACCTTCCCG
AGTGACCTCCCCTATGCGCCCGAGTGGACCTTCAGCGCGGGCCTCAACTGGCGCTTCCTG
CAACACTTCAGGCTCAGTCTCGACGCACAGTATGTGACGGGCGAGCAGGTACTGAGTCAG
GGCCGCACGGAGAATGCCGTCAATGCGAGCGAGGTCGACCCCTACCATGTGGTGAACGGC
CGCATCGCCTATGTCTTCGACTACGCGCCGTGGGAAATCAAGGAAGCAGAGGTCTACCTC
GCGCTGGAGAACATCACCGACTCGGACTACGAATACCGCCCCGGTTACCGTATGCCGGGT
TCCAGTGCCACGGTGGGGTTGAGCGTGACCTTCTAGCATGACCGGGGCGGCTTTCGCCGC
CGCACTGTGGGATGACGCCCGTCCCCTGCCGCATGTCGGCGGGGGGCGGGCATACCGCGC
CTTGGCGCGAAGAGGAGCGAAAGGGAATGACACCTCTCCACGGGGCTGCGACCCCGGCAT
CCGCTTCTGCCGCTGGCAGCATGAAGGCCAGCCACGAGGCGTCGGCCGACCCGCGTTCAC
GGTTCTTCGACGAACGTGCCGCCACATGGGAGCAGCGCTGCTACCCGCCTGAAGCACGCC
GGAGGCTGGCTGCGCTCGTCCCGCGTTTCGGCGTGGAACGCGGTGACTGCGTGCTGGACA
TGGGCACGGGCACGGGAGTGCTCATCCCGTACCTTCGCGATGGCGTGGGCGATGCAGGGC
GCATCCTGTCCTTCGACGTGTCCTTCGAGATGGTCCGCCGTGCGGGCTGCAAGGAACGCG
ACGCCAAGGGGCTGTGCGTGCAGGCCACGGCCATGCGCATTCCCGCCCGTGACGGCGTCT
TCGACCGCGTCGTATGCTTCGCGGCCTTTCCCCACTTCGCGGACAAGCCAGCCGCCATGC
GCGAGATGGCGCGGGTGGTGCGCCCCGGAGGCGAGGTCGTCATCGCCCACCTGTTGAGCC
GTGCCGAACTCGCCCGACACCACGGCGGGCATCCTGCCGTGGCCGAAGACGCGCTGCCCG
ATGATGCGACCATGCGTGGGCTGATGCACGACGCGGGCCTTGTGGAAGGTTCCATCACCG
ACGGCCCCGGCATGTACGTCGCCCGCGCCCGCAAGCCGCGCACTTGCCGCGCCGGGGAGG
GTGGCGTGCCCGGTACGCCCGGTACGCCCGGAGGGCGTGCGGGCGGTTCAGCGGGTGGGG
AGGGTGCGGAGTCTGCCATCGCCGGTGACGCGGAAGGGAACGGTTCCGGTGTGGAGGCGG
GTTTCGAGGCGCGACGGGTGTTCACCGCCTTGAAACAGAACGACGCCATGCACCACTCCG
CCGTCTATGGTGTGCTCTCCGGCTTGCTTCGTGCCTTTGCCTGCGATGCAGCCCTCCCGC
ACGGTGCACCGGGCCAGGGGGGCGCGTTGCGTATCCTCGACGTGGGATGCGGCGAGGCCG
CCGACGTGGTGCAGGCCCTCGAGGGCGTCACGGTGGGGGCCTACACGGGGGTGGATACGT
CCGCGCCAGCGCTGGCCGAGGCGCGGCGGCATCTTGCCGCACTGGGGTGCCCGGTGACCC
TCATCGAGGGCGACTACCGCCTTGCGCTGAACACGTCGCAAGGCAGTGTCGACGTCCTGT
GGATGGGACTGTTCCTGCATCACCTTCCGCGCGCCCTGAAGGCGGACTTTCTGCACACGG
CCCATGGACTGCTGGCACCCGGTGGCATGGTGCTGGCGCATGACCCCATCATGGGCGAGG
ACGACACGCGCGAGACCATGCTGGCACGCATGGAGGCCATCGGGCGGGAACGCTGGCATT
TCCTGACGCCTGAAGAGGTGGGCATGGTGCATCGGCACTGGTCGTGCCACGGGCATCAGG
AACGTTTCAGCGACCTGTGCGCACTGGGAGAGGCCGCCGGTTTCGAGGTGGACATGGTGT
GGCACGACGCCGACCGGACTTACGGGCTGGTGCGTTTCATGCGGCGCGGCTGAGACCGGC
GGTCCCGCGATACCCCTATACGCATCAATGTGACCCGCTGGCTGGCTGCGGCCCGACGCG
GTCCCTAATCCCGGGCAGGCCGACCGTTGCGGAAGTGGCACGCCGGTCGCGGTGCAGGCG
GGCACGCCGCCGGCTTTCAGTGGTGGATTGCACGGTACATGAGCCCGTGAAGGAGGCGAT
ATGAACGAAGTACATCCAGATGTCGGGCGAGGCATGGCCTTGTGTGCCGGGCCTGTGGCC
TTGGCGTCCGCGCTGGTCATCCTGATGCTCTCGTGCTTCATGATGGCCCCTTCAGAGGCG
CGGGCTGCGGAACGCCTCATGGTGCTCACGGGCACGACCCTCATCGAGGACGTGGTCAAG
GACGTGGGAGGCGCGCGCGTGGAGACGCGCACCGTCATTCCGGGGGCCGCGTGCCCCGGG
CATTACGACATGCGCGCCTCGGATATCGCAGCCTTCGCCCGTGCCGACATCATCCTGCTG
CACGACTGGCAACGCGGGCAGAGTCACATCAAGGCCATGCTCGCCACCGACGCAGGCGCG
GCAGGCAAGGTGCGTGTGCCCGAAGCCCCCGGAAACTGGATGCTCCCACAGGTGCAGGCG
CGCGGTACTGCTGCTGTGACCGCCCTGCTGGCAGAGGCCGATACGGCGTTCGCAGAAGAC
TACGCCCGTCGCGGTGGTGAGCGAGTTGCCCGCATCGGGGCCGTGGGCGAAGAGGTGCGC
GAGGCCGTGAAGCGCACCGGAGTCGTGGGTCAGCCTGTCATTGCCGACGCCATGCAACGG
CCGTTGCTGGAGTGGATGGGCTTGCGCGTGGTGGCCGACTATGGGCGCTTCGAGGAGATG
GGCGCAGAGGCCCTCGGGCGGGCCATGACCGCCGCGCGCGAGGCCGGGGCGGTGCTGGCC
GTGGACAACCTGCAATCCACGGGCGGGGCAGGGGCGGCCCTTGCCGCTGACCTCGGTGCA
CGGCATGTGGTGCTCACCAACTTCCCCGGTGGGTTCCCGGATGCGCCGGACTGGGAGTCG
TCGCTTCGCCGAAACGTCGAAATCGTGCTGGGGGCCTTGCGTGACAGCGTCTCGGTTGCC
GAGGCTCATGGCGACGGGGGTACGATGTCGCCGGTACCCGTCGCATCGACCACACTCCGT
ACCGCATGTCCTGCGCCTGTGGGCCTTCCATGAACACGGTGCATCCTGAAACGCCTGCAA
CTGGCATGTGCACCGCGTATTCCTCCGACTGTCCGCCTGCTTCGTCCGCCTTGCATGGCG
GTCCGGCAGCGCCCCCGGCTGCCGTCGCGGCGCCTGTGGTGTCGCTGCGCGAGGTCTCCG
TCGTCCGGCGGGGCAGGTGCATCCTCGCGGTGGAGTCGTTCGAAGCGCAGTCCGGTGAAT
TCGTGGTCGTGGTCGGCCCCAACGGGGCCGGAAAATCCACACTCCTCGGCGTGATGAACG
GCTTCGTCCGCCCCGCTTTTTTCAGGCCCGCCTTCTTCAGGCCCGGCAGTGGCGGCCCCG
GCAACGGCAGGGCCGAGGTGCTGGGGTGCGACATGCGCTCCTTCGGGGGCTGGCGGGTGC
GCAAGCGTGTCGCCCTCGTTGCGCAGATGGTGGACGTGGATGCACGGCTGCCCATAAGCG
TTCTCGAGACGGTGATGGTGGGCGGCTACGGCAGGCTGGGGCTGTGGCGCAGGCCCGGAA
AGGCATTGCGCGAACTTGCGTTGTCGCACCTCGAACGCACGGGTATCGCGCATCTGGCGC
ATCGTCCCTTCGGGCAATGTTCGGGTGGTGAGCGACAGCGGGCGGCCATTGCCCGTGCCC
TCACGCAGGAACCCGACATCCTGCTTCTGGATGAGCCCACCTCGGCCCTCGACTGGCATG
CCCAGCGGGGCATCCTCGCGCTGGTGGCCGACATCCATGCCGAACGCCGCCATACGGCGC
GCCCGCTGACCACGGTGATGGTCACGCACGACCTCAACGCCCTGTATCACGGTGGCGAGG
GTGAGGCGCGGCGCACCGTGCCCGACCGGGTGGTGTGCATGGCAGAGGGCCGTGTGACAT
GGTCGGGGCCCGTGGCGGACGCACTGGACGCCGAACGCCTGACGGCCCTGTACGGAACCC
CCATCGACATCATCCGTCACGGGCCTCGGCCCGTGGTTCTGTTCTAGGAGGCCGCGTGGG
TTCGTCACCGTTCGATCATGCCTTCATGCTGCATGCCCTCGCCGCAGGCGCCCTCGCCGG
AGTGGCCTGTTCCGTGGCGGGGGTCTTCGCCGTGCTGATGCGGCTGACGTTCATCGGGGT
GTGCCTCGCCCATGCCGCGTTCGCCGGAGGCTTGCTGGCACTGGCCTTCGGACTGCCCTC
GCTGCCCGCAGCCCTTGCCAGCAGCATGGTCGCCGCACTGGTGGTCGGGCCACTGGCTGA
CAGGGGTGAGATTTCGCCCGACACCGCCGTGGGTATCGTCTTCTCGGCCATGATAGGTGT
CGCCGTCCTGTGCATGGGGCTGTTGCCCGGCCCCAAGACCGAGGCCCTGAACCTGTTCTG
GGGGTCGATACTCACCGTGCGCCCCCGCGACGTGTGGCTGCTTGCGGCGGTGGCGGGAGT
CGCCGTCGTGGGTGTCGCGGTGTTCTTCAAGGAAGTGCAGGCGGTGGCGTGCCACCGTTC
TGTGGCCGCTGCCGTGGGCATACCCGCCACGGCGGTGTTCTACGCCATCCTGCTGCAGAC
CGGGGTGACGGTCACGGCGTGCCTGCCCAGCGTGGGCGGGTTGCTGGTCTACAGCCTTCT
GGTGAGCCCCGCTGCCGCTGCCTATCAGCTCACCTACAGCCTCGGGCGCATGTTCCTGCT
GGCGATGTTCTTCGGAGCCCTGTCGGGCGTGGGGGGAGTGCTGGTGGCGTGGTATCTCGA
CGTTCCCGCAGGGGCGGCGGTGGTGCTCTTCTCTTGTGCGCTGTTCCTGCTGGCCGCGTG
GTTCTCGCCCAAGCGAGACCGGGCTGCGCGGTCGGCCTCTTCGAGGGGGTGAACCTGCCT
TTCGTGCAGCACGCCAGCCATTGGCAGGGCGTGAGTCCGCTGCGGGGCGAGTCAGCGTTC
TTGCGGCACATCGGGCCATGCATCCGAACGCTTGTCCGGTCGTGCCCTCGTTCGCCGTCC
TGACGACCTGTCCGGGCGGACGCTCCATCGTTCAGCCCATATGTCGGGCTTTCCCTGTGT
CCACCCGCCTGAAACATGAGCGGGACGGAGTTCGCTCCGTCCCGCAGGGTGTCGTCTAAT
GGATGACCTTGCCCAGAAACTCCCGCAGGCGGGGGTTCTTCGGGTCGGCGAAAAGCTCGT
TCGGCGGGCCTTCCTCCTGAATCTTGCCGTAGTCGATGAAGATGACCCTGTCGGCCACTT
CGCGGGCGAAGCCCATCTCATGGGTGACCACGACCATGGTCATGCCTTCACGCGCCAGCT
GTTTCATGACTTCAAGCACCTCCCCCACAAGTTCGGGGTCGAGGGCCGAGGTCGGTTCGT
CGAACAGCAGCACCTTCGGTTGCATCGCCAGCGAACGGGCGATGGCCACGCGCTGCTTCT
GCCCGCCTGAAAGCTGGTCGGGGTAGGCGTGCGCCTTGTCTGCCAGCCCCACCTTTTCCA
GCAGGGCCAGGCCGAGGGCCTGCGCCTCCTGCCGGGCCATGCGGCGCACCTTGACGGGGC
CGATGGTCACGTTCTCCAGCACGCTCATGTGCGGAAAGAGGTTGAACTGCTGAAAGACCA
TGCCCGCCTCGGTGCGCACATGGTTGATGTCGGTCTTGGGGTCGTAGAGGTCGTAGCCGT
CCACGATGATGGTACCGGACGTGATTTCTTCAAGCCGGTTGATGCAGCGCAGGGCCGTCG
ACTTGCCCGACCCCGAAGGGCCGATGACGACGACCACCTCGCCGGTTCTCACGGTGAGGT
CGATGCCGCGCAGCACGTGATGGTCGCCGTACGACTTGTGCAGGTTGCGTATCTCTATCA
TGGGGGTCATGGGAAACTCCTGTGCGGTTCGTGCACCGGAAGAGGCTCGCTGTAGCTGCC
CCTTCCGGGTACGCCGTGCGTGACTAGCGTGCCGAGCGCGCCGAGAAGCTGCGCTCGAGA
CGGCGCAGGGCCCACGCGATGCTCAGGGTCATGGCGAGGTAGAACACGGCGACGGTGAGC
CACACCTCGAAGGCGCGGAAGTTGACGGCGATGATCTCCTGCCCTTGCCGGGTCAGTTCG
CCGACGCCGATGACGACGAGCAGCGAAGTATCCTTGAGGGAGATGATGAACTGGTTGCCC
AGCGGCGGAATCATGCGTCTGAAGGCTTGCGGCCAGATGATGTAGAGCATGGTCTGGAGG
CGTGTGAGGCCGATGGAACGGCCTGCCTCGGACTGCCCCGTGTCGATGGAGGCGATGGCG
CCTCGCACGATTTCGGCGATGTAGGCCCCGGAGTTCACGGCAATGGCAAGGATGCCCGCC
GTCTCGGGAGGGATGCGCATTCCGGTGGCCAGAGGAACGCCGAAATAGAGGAACATGACC
TGTACGATGAGCGGCGTGCCACGGATGGCTTCAATATAGATGGTGGCCGGAACCTTGAAG
GCCGCCTTGCGGCCCGAGTTGGCAAGGCCCGCCACTGCGCCGAGCAGAAAGCCCAGCGCG
AGCCCGCCGAGCGTGATGAGGACGGTGAGCTTCACGCCGGCGAGCAGCAGCGGAGCCGTA
TCCAGCATCACCTGTGGTTGGAAGTCGAATGCCATGGGCTGTCGTTCTTTGTCTTGCGGG
CGCGGCGTACCACCGTCGCCCCGGTTCGGAAAAGGACATAGGGAAGGCCCGAGCCTTCCC
TATGTGTTACATGCGCAAGGCGTTGCAGGCTACTTCTTTTCGGGGGCGTAGCCGAACCAC
TTCACGAAGAGCTTGTCGTAGGAGCCGTCGGCCTTGAGCTGCTTGAGGGCGTCGTTGACC
TTGCCCACAAGCTCGCTGCCCTTGGGGAAGCCGATGCCGTAGGACTGGCCCTGATACAGC
GGGCCCACGACCTTGACCTTGCCCTTGCCGGCGGTCATGGCGAATTCCTTCACGACGGGC
ATGTCGAAGATGACGGCATCGGCACCGCCAGCCATCAGTTCAAAGAACATGCTGTCGTTG
TTGGGGAACAGCTTCAGTTCCTTGGCCTTGCCGAACGACTTCATGAAGTCGACGGACGAA
GTGGCGGTCTTCACGGCGACGATCTTGCCCGCGAGGTCTTCGACAGCCTTGATGCCCGTC
TCGTTCTCGCGGACGAGGATCATCAGGCCGGAATCGTAGTAGGGGTCGGAGAAGTCGACC
ACGGCGGCGCGTTCGGGCTTGATGGTGATGCCAGCGATGCCCACATCGACGTTGCCGGTC
TGGAGGCCGGGGATGATGCCGTTGAAGTCCATGGGCTGCAGCTTGTAGTCCACGCCCGCG
ATCTTGGCGATGGCCTGCCACAGTTCGATGTCGAAGCCGGTGTACTTGCCGTCTTCACCC
TTGAACTCGAAGGGCTTGAAATTGGTGTCGTGGGCGACCACGAGCTGCTTCGCGGAGGCG
GTGGCAGCGAGGCCGAGTACGAGGGCGAGGCCGAGTACGAGCTTGACGAGACGTTTCATG
GAACCTCCCTTTGCGGTGCGCGGCCTGACCGCGCGGCTGTGTTGTTCGGAAGATGCTTTG
CGGTACAACCGCGAAAACTTCGCACAATCCGCTGCTGAATGCAAGAAAACGCGAGGTGGA
GTGCGCTGGTTTTGAGTGTTTTGCTCCACTACGCAGAGCGTTTTTTTGATCATTTCGACG
GGAAGGAAACCACGTTTTTCGATCGGGTCGAGACGCGTTTTTTGTCGTTTTCGAAGGGGC
AAGTGAGGCGATTCTTGCGTGAGGACACCTCGTGACACCGTGGTGGCCTGTCATGCAGGA
AAGAGGGGCGCATTCCATATGCGTATGATTTGATTGTGTTTTTGTGAATCGGCGGCAGGC
TCGCGCGTCCTGTAGGCGTGGGCCAACCGCCATCGCAAGCGCAGTCATGTGCGAAAAACA
CGCGGCGGGCGCGTCGCGTTTTCACTTTTTTTCATTCCTCAAGTCATCGATTCCGATGTG
GTGCCGGAGCAGAAAACGCGCGTTTTCTGTTCTCTGGGGGCAGCAGAAACGAGGCCCCGT
GTCTGTCTCACCCCATGTTTTTGTTTGGTCGTTCAGTGTGTGAGTGGGGGGCAGGGCACT
CCGGTCGACTTGCCTCACCATCCTGCATACGACGGTTCAGGGCATGTTCCTCTGTGGCCA
GTGCCTCTTTCCTCTGGGGTGTCGGCAGGTCGCGGTACCGGCGATGGCTGTGGGGGCAGC
CCTGGGCGACCGACGTCTGCCCGTGGCCCCTTCGATATGAGACGTTTTAAGGACATCTCA
TGCGTGTGGCTGCCGGGAGAGAGCCACGTCTCCAGCAGAGGGCGAAGCGCCTATCTATAT
GATGTATACTGCGCTTGGTGCATTCCGGTGGCGCGGTGCGTCCGGGCTTTCGGACATGCA
TCGGGGCGCATGACCACATGCCACGTTATGCGGTGTGGCGAGGCACCGTTCATGCCGTCC
CGCCGTGCCGCGAGACGCGCGCGCACCCCGTGCGCCTCTCCCGAACGGATTGTTCGTGCT
GGAGAAGTGGGGTACATGTGGCGGTGATGGAGGCCCGACAATGAACTGGAAGCTCATCCC
CCCCGGCGGAATCACGTCGAGCCTGCGGCTTCGCGTCGGGCTTCTGCTCTTTCTGCTGGT
GGTGGTATCCATGGCGGCAGCAGCCCTGCCCCTACTCATGGTGGGGGGGCGTCTGACGCT
GCCCGAACCTCTGGCGGACTTCGCCGCGAACCCGGCGGCCGATGCCATCGCCCTGCTGTG
CACCATTCTCTTTCTGGCCGGGCTTCTCGGTGTGGTCATCTACCGGCAGGTGCTGGGGCC
CATACGGCGTCTTGCCCTCGAAGGGGCCTTCGGCGGAGAGGTGACAGGCAACGAGGTCGA
GGTTCTCGTGGGGCGTGTGCGCCACCTGCTGGACACCATGCACCGCACGCAGGCGCAGCT
TGAAGAGAGTCACGAGACCCTGCGCCAGACAGAGAAACTGGCGCTTGTGGGCAAGCTTGC
GGCAGGGGTGGCGCATTCGGTGCGCAATCCTCTCACGTCGGTCAAACTGCGTCTCTTCTC
GCTGGAACGTAGCCTCACGCTGGACACCCAGCAGCGTGAGGACTTCGAGGTCATCGCCGA
CGAGATTCGCCATCTGGACGCCATCGTCTCGAACTTTCTCGAGTTCTCGCGCAGGCCCAA
GCTCAGGATGCAGACCGTCAGCCCGTCCGATGTGGTGGACAACACGCTGCAACTGCTCAA
GCACCGCATCGAGTCCTTCAACGTGCAGGTGCAACTGCACCGCGCCGAACGGCTGCCCGT
GGTCAAGGGCGACCCGGAGCAACTCAAGGAGGCGCTGGTCAATCTCGTGCTCAATGCGTG
CGAGGCCATGGGCTACGACGGACGACTCGACATCACCGAGGAACGGGGCATCATCAACCC
GCTTGGTCGTGCCGTCGTCATCCGCATCGCCGACAGCGGTCCCGGTGTGCCCATCGACCG
CCGCGACGACATCTTCCAGCCGTTCTTCAGCACCAAGGAGGAGGGCACGGGCCTTGGTCT
GCCCATCGCCAAGAGCATCTTCGAAGAGCATGGCGGCTGGCTTCATCTGCATTCCGCGCC
GGGCCGCGGCGCCACCTTTGTGGCCGTGCTGCCTGCGCTCAAGGACGACTCATGGCTAAG
ATCCTGATCGTCGACGACGATCACCAGTTGAGGCAGAGCTTCCAGCGTTTGCTGGCGGTG
GAGGGGCACGATGTGCGTGGCGCATCATCGGGCGAGCAGGGCCTACGCATGGTGCGCGAG
GAACTGCCCGAGTGCGTGATCATGGACGTGCGCATGCCGGGCATGAACGGCCTTGATGCG
CTGAAGGCCCTGCGGGAGATCGACGCCCGTCTCCCGGTCATCATCATGACGGCCTATGCC
ACCACCGAGACGGCCATCGAAGCCACCAAGTTCGGTGCGTTCGACTACATCCTGAAGCCC
TTCGACATCCCCGACATCCTCGCGCTCATCGACAAGGCGGTGGAGGCGGGCCGCCGGATG
CGCGGACGGGTGGCCATGACGCCCGAGCCCGGTGACGGCGGTGACGCCGAGGCACTGGTG
GGCACGAGCCGCGCCATGCACGAGGTCTACAAGGCCATCGGCCGTGCCGCGCCCACGGAC
GCGCTGGTGCTGGTACGCGGCGAGTCGGGCACGGGCAAGGAACTGGTGGCCCGTGCCATC
TACCAGCACAGCCTGCGGGCCGAACGCCCCTACCTCGTGATCAACTGCGTCGCCATACCG
GACACCCTTCTCGAGAGCGAACTGTTCGGCTACGAGAAGGGGGCCTTCACCGGCGCCACC
CATCGCAGGGTGGGCAAGATAGAGCAGGCGAGCGGCGGCACCGTGTTCCTCGACGAGATA
GGCGACATGCCCCTCGGCATCCAGGCGAAGCTGCTCCGGCTGTTGCAGGAGAGGCAGATC
GAAAGACTCGGCGGACGCGAGACCATCCCCGTGGACGTGCGCATCATCGCCGCCACGAAC
ACCGACCTCGAAGCCGCCGTGGCGGACGGGCGCTTTCGCGAAGACCTCTACTACAGGCTC
AAGGTCGTCACCCTGTGGCTGCCCCCGTTGCGCGAGCGCCGCGAAGACATCCCCCCGCTT
GCCCGCTTCTTCCTCTCCCGTTTCGCACGTGAGATGGACACCCCCGACCCCGGCATCTCG
ACCGAGGCCCTCGCCTACATGGAGGCCCATCCATGGCCGGGGAACGTCCGCGAACTCGGC
AATGCCATCCAGAAGGCGCTGGTGTTCAACCGTGGCGCCCCCTTGCTGCCAGAGGACATC
CGGCAGGCGCTCGAAGGCGTGCGCGGCAGCACCTCCACCCGCGAAGGCGACGAAGGGGCA
GGCGACGACCTGCTGCAACTGGTGCGACGTACCCTCTCCGGGGGTGACGACAACGCCTTC
GAGACCATCATGGACCATGTGGGGCGCATCGTCGTGCGCGAGGCCCTGCAATATACCGGC
GGCAACCGCACACGTGCGGCGCGCCTTCTCGGCATGTCGCGTCCGACATTGCTGGCCCGC
ATGGAACGCTACGGCCTCAAGGTCGAGCAGCAGGTCTCCTAGCCGCGCGTTCCGCCTTCG
CAGGCATGTTTTCACCATTCCTCCCGGTCAGGGGCTGACGGGGAGAGGTGCGTTGCGTCC
CGGCGCACGACCGTGTAGCCTGAAGAGTGGACGATGTTCCATCACGGGGGAGACCATGAC
ACAGGCAAGCATCGCCCGGACGGTGCTCATCATCGAGGACAGTCCGGTTCAGGCCAAGAT
CATCCGTAAACAGATTCAGGCCTATACACAGTTCGACGTGCGGGTGGCCCACTCGCTGGC
CGACGCCGAAGACGTGTTGCGCGAGGCGCATGACACCATCTTCGTCGCCGTCATCGACCT
CAACCTTCCGGACGCGCCCGACGGCGAGGCCGTCGACCTCTGCCTGCACTGGCAGATGCC
GTCCATCGTGCTCACGGCCACGTTCAACGAGGACATCCGACGCCGCTTCATCGAACGGCG
GGTGGTGGACTATTTCTTCAAGGGCTCCATTCAGGACATGGACCCCATGGTGACGAGCAT
CGAGCGTGTCTTCAAGAACCGTTTCGTCCATGCGCTGGTGGTGGACGATTCCCGCACCCA
GCGCGGCATCATACGGCAATTGCTCGAAGTGCAGTGCGTCAACGTGCTCGAAGCCGAGAA
CGGTGTGGAGGGGCTGGCGGTGCTCGAGGCCAACCCGCAGGTGACCCTCGTCATCACCGA
CTATCAGATGCCGGAGATGGACGGCATCGAACTGGTGCGTGAACTGCGCCAGCGCCACCG
CATGGACAAGATTGCCATCGTGGGGGTCTCGGCTGTGGGGTCCGGGCCGCTGACCGCACA
ATTCCTCAAGCATGGGGCCAACGACTTCCTGACCAAGCCCTTCGAGGTGGAGGAGTTCTA
CTGGCGCGTGAATCAGACGCTGGAGGGGCTCGACCTCATGTGCGACCTGCGTTCGTGCCG
CGAACAGCTGGAGAGCAGGTGAGCGGGCGGGTGCATCCCGGAAGGGTGTGGCGCCATGGC
GACAGCCGCGCCGTGCGCGGCCCCGTCCTGTACTGGATGCACCGCGAGCATCGTGCCCAT
GACAACTGGGCACTGGTGCACGCCATCGGAGAGGCGAAGGCCGCGGGTGCACCTCTCGCC
GTGGTCTGGTGCCTCTCGCCCCGGTTCCTTGATGCCGCCTACCGGCAGTTCCATTTTCTG
CTGCGCGGGATGCGGGGCACGGCAGAGACCCTGCGCGAGCACGGCATCCCCTTCTTCCTG
CTGCAAGGCGACCCTGCGGATGAGGTGCCCCGCTTCGCCGCGACCCACGGCACCGGACTG
GTTGTCACCGACTTCGATGTGCTGCGCCTCAAGCGTGCGTGGCTGGGGCAGGTGCGCGAG
GCACTCGCCTGCCCGCTGCACGAGGTCGACGGACGTAACGTGGTGCCGTGCCGCATGGCC
TCCGACAAGCGCGAGTACGCGGCGCGTACGCTACGCCCCAAGATTCACCGCCTGTTGCCA
GAATACCTCGACCCCTTCCCGTCTCTTGCGACCGAGGCGTCAGGCGTCGCGGCGTGGAAA
GCCCCCGTGCCCGACGCGATGGCAGCACCCGACTGGGACGCGCTTCTTGCCGCACACCCC
GCCGACCGTAGCGTGCCAGCCCTCACCGGGCCGGATGCGCCCGTCCCCGGCGAAGAGGGG
GCCCGCAGGACGCTGGAGACCTTTCTCACCAGTCGCATCCACCGGTACGAGAAGCGTAAC
GACCCCAATGCGGATGCCGTGTCGGGCCTGTCGCCCTATCTGCATTTCGGCATGATGGCG
GCGCAGCGGGTGGTGCAGAGGGTGACGGCGAGCACCGCCGGAAGCGCGGACGCCCGAGCC
TCCTTCATCGAAGAGCTCGTGGTGCGACGCGAGCTTGCCGACAATTTCTGCCTGCACACG
CCCGACTACGACGCCGTGACCTGCTTTCCCGCATGGGCGCAGGGCACACTGGACAGGCAC
AGGGACGACCCGCGGCCCCACCTCTACGATGAGGCGGCGCTGGAGAAGGCGCGTACCGCA
GACCCCCTGTGGAATGCGGGACAGACGCAACTGATGCGGTGCGGCGTCATCCATGGCTAC
ATGCGCATGTACTGGGCCAAGCAGCTTTTGCTGTGGACCCCCACGCCCGAAGAGGCCATG
CGCATCGCCGTGCGCCAGAACGACCGATGGGCCCTCGACGGTCGCGACAGCAACGGCTAC
GCGGGCATCGCATGGTCGCTGGGCGGTGTGCATGACAGGCCGTGGGGCGAACGCCCGGTG
CAGGGCACGATACGTTGCATGACCTACAACGGTGCACGGGGCAAGTTCGACGTGGCTGCC
TACATAGCCCGCATGGAGTCGTTACGCGGCGGGGGACAGGCGCGGTTGCCGAAGTCGCCA
TGCCAGCGTCAGTAGCGAAGCTACCTGTCAAAGGACATCCGGGGACTACCCGGTCGATGC
CAGTCGACCTCCCGCCCGCCCCTGGCCCCCTCTCGGGTTGTGCCGTGTTCTCGCCACCGC
CATCCCGCAGCTGTGTATCCGCTCCGGGGTAGCCCCTCTGTGTGCTCTTCTGCTCTATCG
TTTTCGGCTCGCATCCGTACCGTGTCTTCGATGATAAACGGTGTGCTCCCTAGCGCGTCA
CCATTGCGCCTTGTTCCCCTTCCGGGGGCGGTGGAGAGACGCTCCCCGCCCGTCCTGCCT
CCTCTGCCCGTTTTGCCTGTACAGGCCATCCTGCCGTTTTCGGACGTGCCACTCCGGCGA
CCTGCCACCCCGGTGCGTCGAATCGTCCGGGCCGCACTGCCCGTGCGGACCTACGTTGCA
CCCCTTGCCCCTGTCCTCGCGGGCTGACGCTGTCCTGCGCTCCCTCATCGACCGGAATGG
TCACGGTGATGTCACCTCGTCGTGGCATCACGTCAGGGCATCACGTCGTGGCATCACGTA
GGGGCGCGTAGGCGACGCCTATGCTCCGGTTGTGCTTCGGTGCTTGCCACCCATTTGCGG
AAAATGTAGATTCCACCCCTTGTGGCGTTTCATAACCTCCAGCAAAGGACACCCTGATGA
CGGCTTTCGTTCCCGATTTCGGCAAGGCTGGCGGGCTTGTGCCTGCCATCGCCCAGGATG
CCGACACCGGAGAGGTGCTCATGATGGCCTGGATGAATGCAGAGGCCTTCGAGATGACCC
TCAAGACCGGTGAAGCCCATTACTTCAGCCGCAGCCGTGGCCGGCTGTGGCATAAGGGCG
GAACGTCGGGACATACCCAGCATATCAGGGCCGTCCGCCTCGACTGCGACAGCGATACCA
TTCTGCTGCTCGTGGAACAGAGAGGTGGCGCGGCCTGCCATGAAGGGTACAGAAGCTGTT
TCTACCGCGAAATGAAGGACGGCGAGGTCTCCATCTGCTCGCCCAAGGTGTTCGACCCCA
AGGAGGTCTACAAATGAGTATCCGCACTCCCATGAAGCTGGGCATTCCCAAGGGCTCTCT
CGAAGAGGCCACCATCAACCTGCTCGCCCGTTCCGGCTGGAAGATACGCAAACATCACCG
CAACTACTTCCCCGAGATCAACGACCCCGAACTCACCGCCCGTCTGTGCCGCGTGCAGGA
GATTCCCCGTTACATCGAGGACGGCATCCTCGACGTGGGACTCACCGGCAAGGACTGGCT
GCTCGAGACCGGGTCCGATGTGGTCGTGGTGTCCGACCTCGTGTACTCCAAGGTGAGCAA
CCGTCCCGCACGCTGGGTGCTGGCCGTGGCGGGCGACTCGCCCTACACCCGCCCCGAAGA
CCTTGCGGGCAAGCGCATCGCCACCGAACTTCTGGGCGTCACCAAGCGGTACTTCGCGGA
TGCGGGCATCGAGGTGAACGTGCAGTACTCGTGGGGCGCCACCGAGGCCAAGGTCGTGGA
AGGTCTCGCCGACGCCATCGTCGAGGTGACGGAGACGGGAACCACCATCAAGGCCCACGG
CCTGCGCATCATCTCCGAGGTGCTGCTCACCAACACCGTGCTCATCGCCAACCGCGCGGC
GTGGGAAGACCCCTGCCGCCGCCGCAAGATCGAGCAGATAGACCTGCTGCTGCAAGGCGC
GTTGCGTGCCGATTCGCTGGTGGGTCTCAAGATGAACGTGCCCACTCGCTGCCTCGACGC
GGTGCTCGACCAGTTGCCCAGCCTGAACTCGCCCACGGTGGCAGGGCTGCGCGACAACAC
GTGGTTCGCCGTGGAGATCGTGGTGGACAACGGGGTGGTGCGCGACCTCATTCCCCGCCT
GCGTGAGGCAGGGGCCGAGGGCATCATCGAATATGCCCTGAACAAGGTCATCTAGCTGGC
CGAATCTTCAGCCTGTCCGTCCGGGCGGGGCGGCGCTGCCGTCCCGCCCTTGTCTTTTTC
TCATCGTCCTTCCACCTCCATGACAGGAGGCCCCATGTCTGCACCCATTCCCACCCGGTC
GGTGAAGTTGTCTCAATCGCCCTGTGCGGCAGATTCGAGCGAATCGGCCCATCGCGTCCC
GTTCCGTATCCCTGAACGGCTGTACGGCATCGTCGGGCATCCGCTCGGCCACACCCTGAG
CCCGTTGCTGCACAACTGGGGCTTCGCCCTGCACAGCCTGCCTGCGGTGTACATGGCGTG
GCCCGTGCCGCCGGGGAGGTTCGCGTCGTTCATGGAGGCTGTGCGCACGCTGCCTGTGCA
TGGTGCCAGCGTCACCATCCCCCACAAGGAGGAGGCATTGCGCCTGTGCGACCGTGTCAC
GGACAGGGCGCGGGCGGTGGGGGCGGTGAACACGCTCTTTCTTGAAGACGGGGTCGTGTG
CGGGGAGAATACCGATGTGACAGGCTTTCTCGCCCCGTTGCGTGCCCGTGGCGTGCGCAT
CGACGAAGCCCTCGTGCTGGGTGCGGGCGGTGCTGCGCGCGCCGTGCTGGCGGGGCTTGT
CGAACTGGGGGTGCGCCGGGTGCGCATCTCCAACCGTACCCACGACAAGGCCATGGAACT
TGCCGGGGCGTTCGGTGCCGATGTCGTGCCGTGGGATGAGCGCGGGAGTGCCGCCGCGGG
GCTTGTGGTCAACACCACCCCGTGCGGGATGCAGGGCGCACGCATGGGCGAATCGCCTTT
GCCCGAAGGGGCATTCTCGGGCCGTGGCATGGCCTACGACCTTGTGTACAACCCCCTCAC
GACGCGCTTTCTCGCCGATGCGCGTGCGGCAGGGTGGGAGACGCAGGACGGGCTTGGCAT
GTTCGTGGAACAGGGGCGCGAGCAATTCCGCATCTGGACGGGACTGGACCTGCCTGCCGA
GGGTGCGCGTCGTCTGATTGCGGAAGCCCTCGGGCTGTGAGTGGCGCAGAGGTTGACGCC
GCCTCTCCCGCTAAGGCATCGGGTCTGCCGGGGCTCTGTTGGGTCGACCGGGTGTTGACT
GGCCCTCGGGGGGGGTGGGGCGTTGTCGGGTACTTGAGGCGGGTGGTGTCTACCGGGATG
CCGACCATGAGAGGCCGCAGTGGTGAGTGCCGGGTGACCGCAGGGTGAGCGTTTGGGACG
AGTTGTCGGGGTGAGTTTCTGGGCGGGCTTCTGTGGCGTTCCGCCGTGGCGACAAGCGCG
AGACCGGATGCGCTGAGGCATAGCCCTTGGCGGATGCTTGGCGGTGGTCAGGGGTCTCGT
CTTTTTCAGGTGAAGAGTATGCTGGTTGTCGGTTGGCTGTCGATGCGTTTCCGATCGCTT
TGCGATGATGTCACGCAGGCTGGCTTCGTGCGTCGCGGGTTTTCTCTAGCTGGTGCAGTG
GCGCTGGGCTTGTGGGTGTCATGCATTGCCGCGCCATCGTACGGCCTTGCCGCTGACGGC
AGCGACCTGCGTGGAGGTAAACCGGGGGCTTCCGTCGCTGAAGACCCGATGGTGTCGCTG
GATGCACTGACAGCCCGCCTTGAAGCACGGTTTGGCGGACAGCGACCCACGGCGTGGGGC
GAACGGCTTCCCGGCGTACTCACGCATCTTCCTGCCGCTGCGCTACGCGCTACGCCATCG
CCCACGGGGGACGATTCGCTTGCACGACAGCGTGGTGCGACTCCGGCGCAGGGCCCCGCA
ACCCCGCATCGGGGCGTAGCATCCGGTCAACAGGTCCCCACGTCCGGGCAGTTGGCCGAC
ACAGCCGGGGCGCAGGTCATGGCCCTCACCCTCGATGCCTGCGGTGGCGGCTATGATGCT
GGCATTATCGCTATACTGCGCCGACTGCGGATTCCGGCGACCATCTTCGTCACCGGGCGG
TGGATACGGGAACACCCCGACGCCTTCGCCGACCTCGCCGCCGACCCGCTTTTCGAGATG
GCCGACCATGGTGAACGACATCGCCCCGCTTCGGTGACGGGGCGTAGTGCCTACGGCATC
CGTGGGACGGTGTCCGTGCGTGAACTTGTGGAGGAGGTGGAATTTCCTGCGCGAGCCATT
CTTGCCGCCACGGGAAAGCGCCCCGCCTTCTTCAGACCCGGCACTGCCTTCTGCGATGAT
GTGGCGGTGCAGGTGGTGGGGGCGCTGGGCATGACCGTGGCGGGGTACACCGTCGCCGCC
GACGCGGGTGCCACCCTGCCTGCGCCCGCCGTGCGGCGCAACGTGGAGGCCGCGCCGTCC
GGGGCCATCCTGCTGTGCCACATGAACCGCCCTTCCAGCGGCACGCGTGAGGGGCTGGCG
CAGGCCCTTCCCGTCCTGTTGCAGCGCGGGGTGCGCTTCGTCACCTTGTCGGCGGGAGTG
GCGTCGGGGCTGTGACCTCCGAGGCTGTACAGTCGCTACGGGGGTAGCCGTCGGGCCACG
GACTATCCGGATTGCCCGGTTTCTCCGGACCGACTGGACTCCCCGGTTTTCCGGGGCCAA
CCGGGCAAGGCGGTGAAGAGACTGTCCGCCTGCGGGCCGAGTCGGGCCATGCAGTCGTCG
CGGAAGGCACGCAATGCTTCGGCAGTGGGAATGACACCGCGCGGGAAGGCGGGCATCCAC
GTCTCTCCGCGCAGGATGGCCACGGCCCATCCGCGTACCTCCGGTGCGAAGAAGGCAGGC
GTGCGCCGGACGATGGCGGCCTTGGCCTTCGCGTCATCCGCCGAGGCCCCGACCCAGAAT
CCGTCGTCGCGCAGCCGGTAGTGCACCAGCGGATAGGGTACGCGCACCCGCCGCATACCG
CACGATGCGGCACGCACCCAGAAATCCCAGTCCTCGTAGGCCGTGGCGGCGGTGTAGCCA
CCTGTGGCCTCCCATACCTCGCGGCGGAAGAGCGAGGCGGAATGGCAGGGGTTCTGCGTC
GGCAGGACGTTACTGTCGTCGTCGGGGATGTTCACACGGCGGATGTGTTCGCCCCTGTGT
TCGAAGTAGTCGCTGCTGGCGACATGGGCATGGGGTGCGTTGTCGAGGGCTTCGACCATG
CGTACAAGGGCTTCTGGTGCCAGCGTGTCGTCCGGGTCGAGGCACAGCATGAGCGCCGCT
TGTGCACGCCGCAGTCCCGCATTGCGGACGGGGCCCGGTCGGCCGACCCTCGACAGGGGC
ACGACGGTGAACGCTTTCCACGGGTGGCATGCCTGCCAGCGGGCGGCACGTTCGAGTGAG
TCGTCGCCGCTGGCGTCATCCACCACGATGACCTCCATCCGCTGCACCGGAAGGGTCTGG
GCCGCGAGGGAGTCGAGGCAGGCGTCGAGGTACCTGCCGTAGTCGTGGTTGGGGATGACG
ATGGAGACCTGTGGCGACATGGTTTTCCTGTTATCTTGAGGATTGCGCCCATACGCTGCG
CTGTCGTGCCGTTGCCTGCATGGGCGTATCCGGTTTGCCATGCCGCGTTCATCCATCCGG
TTGCGGTCAGTCTGCCGACCGGCGGTCGACCGGGTGCAGCCCCGCAGCCCCCCCGCAGCC
TGTGGCCACCCGTAGCTATCCGCAATCGCGCCTTGTACCGCCCTCGGGCCGTCCTTGGGC
CGCCCTTGGGCAGGAGGTCGGGGAGGTTTCGGTGCGCATCGGACAAACCCCGCCCGGATG
TCTCTGCTAGATGTCGATGGAAAGCTCTTTGAGCTTGAGCCACAACTGCTTGCGGCTGAT
ACCGAGCAGGTCGGCAGCCTGTATCTTGCGGCCCCCCGTGCGTTCCAGCGCCTCCATGAT
GCGACGTCTCTCGAAGCGTGCCACCCCTTCGGCAAGGGACGCCGGGGTGTCGCCCGCGTC
ATCGTCGCAGGCGGGTGGCATGGACTGCGTGGCTGCGCGGATGCGTTCAGGCAGGTGCCC
CACGTGAATCTCCCCTTCGGTGCAGAGCAGTACGGCATGTTCCACGGCGTTGCGCAGTTC
ACGCACGTTGCCGGGGTAGTCGTAGGCCAGCAGGGCAAGGCGGGCCTGTTCCGAGAGCGT
GGCCTGACGTTCGTGCAAGGCGCAGAATCGCCGCAGGAAGCGTTCGGTGAGAAGGGCCAC
GTCGCTGCCACGTTCGCGCAGGGGCGGCAGCGTCACGGGCACGACGTTGATGCGGTAGTA
GAGGTCTTCGCGGAATCTGCCGTCGGCTATGGCCTCCTCGAGGTTCCGTGCCGTGGCGAA
CACCGTGCGCACGTTGACCTTGCGCGGGGTGTTGCCCCCCACGGGGGTCACCTCCTGGTC
TTCCAGCACACGCAGCAGCTTCGCCTGAAGGGGCAGGGGCATCTCGCCCACCTCGTCGAA
GAACAGCGTACCGCCGTCGGCAGCCTCGAACTTGCCGATGCGCGCCTGCTGGGCACCGGT
GAAGGCTCCCTTCTCGTGCCCGAACAACTCCGATTCGAGCAACTGTTCCGGCAGTGCCGC
GCAGTTGATCTTGATGAACGGCCTGTCGCGGCGCTTGCTGCGGCGATGCAGCGCACCCGC
CACCAGTTCCTTGCCCGACCCGCTGGGGCCGAGCACGAGTACCGGCACACAGGCGTCGGC
GAGGGCGCGGATGCGGTCGAAGACCTTGAGCATGGCCGGGCTTTCGCCGATGAACTCGCC
TTCTTCACGTTCTCCGCGCAGTCTGTCGTTCTCGCGCTTGAGGTCGAGAAAGCGGAAGAA
CCGTTCGACGGCGATGAGCAGCCCGTCACTCTGGAAGGGCTTGCACAGGAAGTCGAAGGC
CCCGGCCTTGATGGCCTGTACGGCCAGTTCCACTTCGGGGAAGGCAGTGATGAGGATGAC
GCCCGTGCCCGGATGCATCTCGCGGATGCTGTCGAGCAGTTCCATGCCGCTCATGCCGGG
CAGGCGCAGGTCGGTGATGACGAGGTCGAAGGGTCGTCGGTGCAGGGCGTGGCGTGCCGC
CTCGGCGGTGTCCGCCGCGGCGACCTCGTAGCCTGCGCGCGAGAGCGCGTGCTGCATGCC
GAGGCGCATGGAGAGTTCATCTTCGACGAGAAGTATGGAGTGGGGGGTCATGGCGTCTCC
CTTGCGAGTGGCAGGCTGATGACAAAGGTGGCACCGGCGGGGTGGTCTTGCCCTGCGTGT
TGTCCGCCGTGCGCGTGCGGGGTGGTGTCCGGGGGCGTGTCGGTACAGGCTCCCTTGTGG
GCTTCGGGGCAGCCCTCGGGGGATGCCTCTGCGGATGGTGCCTCCGGTGCGGGCGGCGAC
TGTGCAGGCGGCGTCTGGATGAAGAGTGCGGAATCGGAGGGCCCCGCCTCGTCATGCGGC
GGTTCCAGTGTCAGCGTGCCGCCGTGCCGCATGACGATGGACGCCGACACGGCAAGGCCG
AGTCCTGTGCCGCTGCCTGCGGGCTTGGTGGTGAAGAACGGGTCGAAGATGCGTTCGCGG
TGCTCTTCGGCCACACCGGAACCCGTATCCTGCACTTCGATGCGAACGTCGTCTCCGGCG
CGACGGGCCGTGATGGTGAGCGTGCCACCGTCGGGCATGGCATCGGCCCCGTTGAGGACG
AGGTTGAGCAGCACCTGCCCCATCTTGTCGGGGTCGATGGCAAGGGGGGGCACGTCGGGC
GAGACATGGCGCACTACGTTGATGCGCCTGCGTTGCAGCGTGTAGTCCACGAGGGCCAGC
GTGCGGTCGATGAGGTCGTCGGCACGCGCCTCGCGCACGGAAAGCGGGGCGGGGCGCGCA
TAGTGCATGAGTTCGCGCACGATGCGCCGTATCTTTTCGAGTCCGTCGTCGATGACCTCG
ATATGCTGGCGGCGGGTGGCTTCGTCCATGCCGCCTTCGGTGAGGTTGCGGAAGCAGAGG
ATGACCCCGCCGAGAGGGTTGTTGATTTCATGGGCCACGCCCGACGCCAGCTGGCCGATG
GTGGCAAGCTTCTCGGTCTGGTACATGCCCTCCACTGCCCGCAGGCGTTCGCGTTCGGCG
TCGCGCAGCCTGCGCGTCATCCACATGAAGCTGGCCTGCAACGTGCCTATCTCGTCATCG
CGACGGGGCAGGTCGGGCAGCGGGCCCGCAAGGTCGCCGCGTGCGGTGATGTCGTTCATG
GTGCGCGTAAGGGCGGCGAGGGGGCGCGCGAAGTGCCGCCCCGCATACCAGACCCCGGCG
AGGGCCACCAGCAGCAGTACCGCGCTGATGCCCAGTACCTCGCGGCGCAGGGCGTCGAGG
CTGCGGTACATCTCGCGCAGCGAGAAGCCGATGCGGCACACCCCCCAGCGTTTGGAACCG
ATGGACAACGGCACCGCGATGTCCAGATGGGGCCCGAGGTTTGCCGTGTCCTGTCTCGAT
ACCGTCGGAAAAGTCGCCGCCAGTGCCGTGCGGGTCGTCTCGTCGGTGTGCCGCCTGCCG
TATTCGCGCAGGTTGTTGTGCGCGATGACGCGGCCTTCGGGGTCGAAGACCATGAAATAG
ACGATACGCGTGTCGAGGCGCATGACGTCGGCCACGAAATAGTCGAGATAGTCCGACATG
CCCGACGTGTCGACCATGCCGAGGTCTTCGTAAATACGGGCGTTGGTGAACAGCACCGCC
GAGATGCGCGCGATGCCCATGCCCTGTTGCGTGGCGTTGCGCAGCAGCAGGTCCTCTTCG
CGCTGGATGGTCACGAAACTGAGCACACCCGCGAAGATGGCGATGCACGGCACCGCGAAG
AGGATGAACTTGGCCTGCATCCCGAATCTCACGGCTGTGCCTCCTGCGTATCCGGCGACA
GCCCCACCCTGCGCTCCATGGTGCGGAACATCTCGTACACCGAGGCGTCCACCGTGCCGA
ATCCATGGCGCAGCACTTCGTTCCAGCCTTCCGAGAGTCGGGCCACGTCGGGGGCGTCGG
GGTCGATGCCAAGCAAGGCGTCACGCAGGGCGTTGCGTACCTCTTCGGGGACATCGGCCC
GCGCCACGATGATGAAGCCGGGGAAGGGCTGCGTGGCGTCCACGACCTTGAGTCCCACCC
CGAGGTAGCGCACGGCCATGGGTTCGCCAAGGGCCCCGGCGTCGTATTCACCGCGAAGGA
CGGCACGCGCCACGGCATCGTGCGTTGTCAGGTTGGCATAGGTGGCGAAATCTTCGAGGG
TGATGCCGTGTTCGGTGAGGTGGTCGAGGGGCGCGAGGTAGCTTGCGGTGGAGTCGGGCG
ACCCGAAGGCGAAACGCTTGCCCTTGAGGTCGTTCGGCGAGCGGATGTCCTGCCGGTCTT
CGCGTGCCACGATGAGGCTTCGCGTCGTGGGGGTCCCGTCCCGGCCCAGGACGGCACAGA
GCGGTATCAGCGGGGTGCGGCCCCGTGCCTGCAGGAAGGTGCGGCCCGCCAGCAGCGCGA
TGTCGAGGGTGCCCGCCTCCAGCCTGTCCACGATGGTCGAGTAGCGGTGTTCCAGTACCA
GTTCGAAGCGCCATGGCTGGCGTTCGGCGAGAAAGTCGAGGAACGGCTGGTACTGCTGGT
AGATGACCAGCGGGTGATTCAGCGTGATGACGCCGAAGCGGTAGGCGCGGGGCTTCGTGC
CCGTTCCATTGACCTGCTGCTGTGTTCCGGCTTCGGGCGGGGGCGTGGCGGCATGCGCCG
GGGCTGCGCGAGACGACGCGACCGCGAGGCACAGCGCGATGAGAATCAGGGCAAGGGGGC
GGGCCATATGCGACTCCGGCCCGAAGGGGCCAGTGGGCCTTCGGCCCGTCGCGGGCCTAG
GCCATGATGGTTATCTTGCAAGGGCTCGAACGGTTGAGGCGTTCGGCGAGATGCGGGGTG
GTGAAGTCCATGCCCCAGCTGTGCGGGGGCAGCACTATCTCGTCTGCGCCGTTCTCGGTG
GCGGCGGCAAGTACCTCGCGCAGGGGTTCGCCCCATCGCACCCCGAGCAGCGCGTGGACG
CCGCTCTTGCGCGCCCGCTCGACGAAACCGCCCAGACGCGCCTCGCATTCGCTCTCGCCC
TGCTCGCGCACGTAGTTTAGGAAGGTCTCCTTGTCACTCTGCGTGGCAAGCTGGTCCACC
AAGCCATAATGCATGAGGTCGGTATCCACAACATGCAGGGCCATCACGCTGCCGCCTTCG
CGGCGGAGGGTGGCGATGACGTGGTCTTCGGCGTGCCGTGCCTCTACGGAACCGTCGCTG
CCGAGAAGGATGCGTCGCATGGCGTTCTCCTTGTGTGGTGCCGCCGCCGGAGGGTTCCGG
CGGCGGCGTTGTGCTGGCGATGCTGGTGATGCCCAGTGATGCTAGGCGAGGAACTTGGCG
AGGGTGATCACGGCGAAACCGAGGAAGACGACGATGGCGTCCTGACGGCGCGACTTGGAG
AGGGACTTGAAGAACGACATGGTTATGCTCCTTTAGCTCATGAAGAGGAGGACAGCGGCA
AGGGCGAGGGCGGCCTTGAGGCCAGCTACGCCGAAGCCGAACAGGAACCCGTTGAGGCCC
GCAGCGCGCAGGTCGGAAAGACGGGTGGTGAGACCGATGCTGGCGAAGCCCAGCAGGAAG
GCCCATTCCATGAAGTGCTTGGCCATCTTCACTTCGGGCTTGGTGAGAACGCCCGCCGTG
TTGAGGCACACGATGGCGAGGAAGCCCAGGACGAACAGCGGGAACTTGTCGCGGATCATC
TGCCACTTGTTGATCTTGGCGACTTCGTTGCCCTGTTCGGCTTCCTGTGCGGCGGCCATG
ATGGCGAGCATCAGCACCACGAAGGGCAGGAAGACCACGCGGCCGATGTTGTAGATGCCC
GCGACGATGCCCGCTTCCTGACTGAAACCGAAGCCCGCGGCCAGCACCTGCGCCGAGTTG
ACGATGCCGACGCCCGCGAAGGCACCGAACTGCTCGGGGGTGAGGTTGAACACCTTGCCG
ATGAGCGGGAAGGCGATGAGCGCCAGCAGGCCGAACATGAGCACCACGGCGATGGAGTAG
GCCATGTCCTCGTTCTTGGCCTTGACCGCGGGGGCGATGGCGATGGTGGCGGAAACGCCG
CACACCGACATGCCCGCCGCGAGACACGCGGCAAGAGGCGTGGACATGCCGACCTTGCGG
CACAGCCACATCATGACCAGCGCCGTTCCGAACAGGAACACGGCGATGAACACCAGCGCC
TGTGCACCCACTGAGACAAGGCCAGCCAGCGAATAGCTGGAACCCATGATGACGATGCCC
GTCTTGGTCATGATGGTCGAGTAGCGCAGCCCCGGCTGGAACACGGCGGGAACGCCCACG
GTGTTGCGGATGATGATGCCGAAGATGATGGCGAGGATGAAGTCCTTGAGCGAGAGATAG
GTCTTGAACAGCGGATAGGCTTCAAGCTTGGGTGCCACGAAGCTGGCGACGAGGGCCACC
GCACAGACCAGCAGCAGGCCGGGAAGGCTCTCCGTCACGGCCCGTGCGAAACTCTGCTGG
GCTTCGACAGGCTGGGAGATGACGTTCTGGGACATGGGACACTCCTGAGGGCAAAAGTTT
ACCTTGCCATGAGCAAATGGAGTGCCATGCCTTTTAGGTGTTCAATCACAGATGGTTACA
TCTTCGATGTCGTGTTTCTCGTGTGTGTTTGCGGGAAGGGAATGGAACGGTTCCACCAAC
GATGTTCCTTTGAGGGAACATGTTCCTGTTCGGGTACGCAGTCTGAAGGAACCTGAGCCC
ATCCTCGCTCCTGCCATGGCTTTGTGGTAGCGATAGGCCAAGGTGTATGACGGGATGTGA
AGGTGGGCCTTCGTACAGCGGCATCCGGTGCAGGGTGTCACGGGACACCGGGCGGTAGAC
CGGGTGCGGAATCTCGCCGGAACACGTTGCAGGCCGCATCACGCCAGCCTTCACGGGCAT
GACCTGAAGCCCCGCACCGTCCTGTTTCGAAGCCGTCACACAGGAGCGTTGCATGAAGAA
ACGCCTTTTCGTTCTCCTTGTTCTTTTGGGTGTGGCGAGCGCTGCGGGGTGGTACGTGAC
CCGGCATGCGCCCGGAGATGGCCCGGAAGTGCTGCATGGGAACATCGACCATCGGCAGGT
GGACCTCGCCTTCAAGGATGCAGAACGTGTGTCCACGGTGCAAGTGGACGAGGGTGACGC
CGTTGCCGCCGGGGATGTGGTCGCCACGCTGGAAACGGAGCGCCTCGACCTTGAGATTGC
CCGTTCCCGTGCCACGGTGCGGGCACAAGAGGCCGTCCTCGCCCGTCTTGAAGCCGGGTC
CCGCCCGCAGGAGATTCGCCGTGCGGAGGCCGACGTGGCGGCGGCGGCAGCCGATGCGGT
CAATGCCCGTGCCGTTCATGCGCGCATGGCCGCGTTGCTCGCCGTCGGGGGGGTGGCCCC
GCAGGATGAGGAGAACGCCCGTGCCGCGCGTGATGTGGCCGAGGGCCGCGCCGCGCAGGC
CAGGGCCCAACTCGCGCTGGTGCGCGAGGGGCCGCGTTCCGAAGACATCGATGAGGCGCG
GGCCGCACTGGCGGCGCGCCGTCAGGAACTGGCGGTGCTCGAGCGGCGGCGTGTGGAGAG
CGTGCTCGTCGCCCCCACGGCGGGTGTGGTGCGCAAGCGCCTTCTCGAACCGGGCGATAT
GGCTGCCCCGTCGCGCCCGGTGTGCACCATCGACCTCACCGGGGTGAAGTGGGTGCGGGT
CTTCGTGCCGGAGTCCATGCTTGCGACCATGGTCCCGGGGCGCGCGGCGGAGGTGTCCGT
CGACGGCGCACCGGGCAAGGTCTTCGCGGGCAGGGTGGCCCATGTGGCCGCGTCTGCCGA
ATTCACGCCCCGCAATGTGGAGACGCCTGAACTGCGCACATCGCTGGTGTACGAGGTGCG
GGTGCTCGTGGATGACCCGGGAGGGCTGCTGCGACTCGGCATGCCCGCCACGGTACGGCT
GGTGTCCCTCGCTCCTTCTGCAGCCTCTTCGGGTGGAGACGTGAACGCCTCCGACAGCGG
GCCACTTGCGAGCAACAGGTCACGTGCGATGCCGCACAGGGGGGACGCTGGCCAGAGCGC
TGCTGCGGCGAGCGGTGCGGCGCATGGCGGGGGGCACGATTCGTGACCCGTCGTCAGGGC
CACGGCAAGGCACATGAAGTCCCTCGCGCGGTGTGCACGGTGCAAGGCGAAGGGGCTGCG
CTCCTGTGCCGGGGGCTGGTTCGGGGCTTCGGTTCCGGCAAGGCGCGTGTCCGTGCCCTT
GATGGTGTCACCGTATCACTCGCGAGAGGCACGGTGACAGGCCTCGTGGGGCCGGATGGC
GCTGGCAAGACCACGCTCTTGCGCATCGCCGCCGGGTTGCTGGTCCCTGACGAGGGCGAG
ATGACCGTGCTCGGTCATGATGCTGTGCGTGACCCGCTCGCCATCCAGTCGCGCATCGGC
TACATGCCGCAGCGTTTCGGCCTGTACGAAGACCTCACCGTGGCCGAGAATCTCACCCTC
TACGCCGACCTGCAAGGCGTGACGTACGAAGCGCGTAAGCGTCGCTGGCCGCATCTCATG
CGCCTGACGGGGCTGGCCCCCTTCATGGACAGGCTGGCTGGCAGGCTTTCGGGCGGTATG
AAGCAGAAGCTGGGCCTCGCCTGCACGCTGGTGAAGTCGCCCGACATGCTGCTTCTCGAT
GAACCCACCGTAGGGGTCGACCCCCTGTCGCGCCGTGAGTTGTGGAACATCGTCCATGGT
CTCGTCCGGGAGGACGGCATCACGGTACTCGTCAGCACTGCCTATCTCGACGAGGCGGAG
ATGTGCGACCGGGTGCTGGTGCTGGCCGGGGGAAGGGTGTTGGGTGACGCCCAGCCCGCA
GACTACCTCAAGGGTCTTGCGGGATGCGCCTTTGCCGTCGCACCAGACGGGAGGCCCCCC
CGCGAGGTGCAGCACGGACTGTACGGTGTGCCGGGCGTGCTGGATGCGACGGTGCGGGAC
GGCCGCGTGCACCTGCTGTGCGCGACGCCCCGGACTGTGGAGAGTCTACCGGGTGACGGC
CCGTTCATGCCCCGTCCGTTACGTTTCGAGGACGGTTTCATGGCCCTCTTCCGACGCCGC
AGGGCCGACGGCGAGACGCCATCTGCTCCCGACGCCGCAGGGGAGGGGCAGAACCTCACC
CATGTCGCACCCGCCGAGGCCGACGTCTCTGGTGCTCTTGGTGCGTCAGGCGCGTCGGGT
GGGGTGGCAGGGCGAGTCGGAAGGGCAGGGCCGGACATGTTGGAGGGGCGGGATGACCTT
CGTACGGTCACACCTCCACCCGTCGGAGACGGAGATGGGGCCTCGTCGTCGGCATCGCGC
CCTGTGGTGCTGGCATCCTCTGGGAATGACACGGTGACGGGGCACTCCAGTGAAGGGGCG
CACCCGCATGCCGTGCCGGGACCTGCCCTTGTGGAGGTGCGCGGTCTCGAACGGCGTTTC
GGGGCGTTCCGTGCCGTGCATGACGTCTCGTTCGATGTGCGGCAGGGTGAGGTGTTCGGC
CTGCTGGGGCCCAACGGCGCGGGCAAGAGCACCACCTTCAGGATGTTGTGCGGCCTGTTG
CCGCCCACGGCGGGAACGCTGCGTGTGGGCGGGGTCGACCTGCGTACGGCGGCGGCCGAG
GCACGCAGGCAGGTGGGGTATGTGGCGCAGCGGTTCTCGCAATATGGCGGGCTTTCGGTG
CGCGAGAACCTCGACTTCTACGCCGGGGCCTACGGGCTGCGGGGGGCGCGTCGCAACGAG
CGCATCCTCTGGGCGCTGGAGGAGATGGGGCTGGCCCCGTGGCGGGATACCGCAGCGGGG
ACGCTGCCGCTTGGGCACAGGCAACGCCTTGCGCTGGCGTGTGCGCTGCTGCACGAACCG
CGCATCCTTTTTCTGGACGAGGTGACCTCGGGCGTGGACCCTCTGGCGCGCCGCGCTTTC
TGGCGTCGTATCACGGGGCTTGCGCGGGACGGGGTCACCATCATCGTCACGACACATTTT
CTGGAAGAGGCGGAGTACTGCGACAGGCTGGCAGTGCTGGCAGGGGGTGAACTGCTGGCG
CTGGGGACACCCGACGACGTACGCGCGCTTGGCGGCGGAACGTCCATCGAGGAGGCGTTC
ATCACGCTGGTGGAACGCCGTCGTGCGTCGCCGCAGGGTGGGGCGCCAGCCGGGGAATCC
ACCTCGGGGGACGCCGCTGTTGTTCCGGACTCTCTTGGTCTTGAGGGGCCGCAAGGGGAG
ACGACGGGCCTGTCGTCCTCTCCGGGGACGTCTCCGGAGACGTCCCCGGCACGGTTGTCA
CCACCTTCGCACGATGACGCGCCGTCTTTCACGGTATGTCCGGCATCGTCGCGTCCGGGA
CCGTCGCATCCGGGACCGTCCGTTGACGGCGCGGTGTGTCCTGCCATGGAAGGGGCGGGA
GGGGCTGAACGGGCTGAGCGGGCCGCGACACGTGCGAAGGACGATGTCTCGCCGTTGCAG
GCCTATCTGATGCGGATGCGCGGGCTGCTGGTGAAGGAGGCGTTGCAGATTGTGCGCGAC
CCCAGCAGCATAGCCATCGCCCTCGTCATGCCCGTGGTGCTGCTTCTGCTCTTCGGCTAC
GGCGTAAGCCTCGACGCGCGCAACATCCCCGTGGCGGTGGTGCTGGACGAGCGCAGCGAC
GAGGCCGAGTCGCTGGCTGCGCGCTTCCTTTCGGGAACCACCTTCAAGGGGGCGGTGTAC
CGGGATGCGGCGGCGGCCCTCGAGGATTTCCGTCAGCGACGAGTGGAGGCCATGGTGCGT
GTCCCCGAAGGGTTCGCCCGCGGTCTGCAAGCGGGAGGCACCCCGGTGGTGCAGCTGGTG
GTCAACGGTGTGGACGCCAACAGGGCGCGCCTCGTGATGGGCTACGTGAACGGGGCATGG
CAGGGGTGGCTTGCCTCGCGGGCGACGGGCAGGCCCGGCTACCCGTCGATGGTCACGATG
CAGGATGACGGCACCCCGCTGCGGGGAGGGCCGCCCGTGAACGTCAGTGCGCGCGTGTGG
TTCAACCCCGAGGCTGAAAGCCGCAACTACCTCGTGCCGGGGCTGGTGGTGCTGGTGATG
ACGCTCATCGGGACACTGCTCACGGCACTGGTCATGGCCCGCGAGTGGGAACGGGGGACG
ATGGAGGCGCTGCTGGTGACCCCGGTGCGCATCGGCGAGTTGCTGGTGGGCAAGCTGCTG
CCCTACTTCGTACTCGGCATGGCGGGTATGGGGCTGTGCACCTCGTTGGCATTGTGGCTG
TTCGACGTGCCATTGAGGGGCTCGGCACTCGTGCTGCTTGGCATGGCCTCGCTCTTTCTT
CTGGCGGCACTGGGGATGGGGCTGCTCATCTCCGTGCTGGCGCGGAACCAGTTCGTCGCC
GGACAGGCTGCCATCCTTGTGGCGTTCCTCCCGGCCTTCTTCCTGTCGGGTTTCATCTTC
GACCTCGCAGCGGCCCCCGCGCCCATCCGTGCCGTGTCGCACCTCATCGCAGCGCGGTAT
TTCGCCTCGTCACTCAAGACCATCTTCCTCGCGGGCGACGTCACGGCGGTGCTGCTGCCC
GACGCATTGGCGCTTGCCATCCTCGCCACCGTGCTGCTGGGCCTTGCGCGGCGGCGCATG
CACAAAAGGCTGGAGTAGGGCATGGAGACGCTCGTCCGCATCATGGCGCTCATCCGCAAG
GAGTTCCTCGCCCTGTTCAAGGACAGGCGCAGTCGCGTGGTGGTGATCATCCCTCCGCTC
ATCCAGACCATCGTGTTCGGGTACGCGGCCACCTTCGATGTGGAGAGGGTGCCCTGCGCC
GTCATGGACGAGGACAGGAGTGGTGCGTCGCGCGAACTTCTGGCGCGGCTTGAGGGTTCA
CGCGCCTTCCGCGTGGCCCTCGTCGCCACGGACGCCCGCATGATGGCGGATGCCGTGGAC
AGGGGGGAGGTGGTCATGGCCCTGCGCATCCCGCAGGGGTTCGAGCGCGCCGTGCACTCC
GGCGCGGTGACCGTGCAGGCGGTGGTGGACGGGCGCAACTCCAACACGGGCACGCTGGCG
GTCAACTACCTCCAGACCGTGGTGGCGGGATACAACGAGACGGTGCTGCACCGCATCTCC
GGGGCAGGGCCTCCGGCGAATCTGGTGATGCGGGCGTGGTACAACCCCAACCTGCTCAGC
CGCTGGTTCTTCGTACCGGGCATCCTCGCCATGGTCACGCTGGTGGTCACGCTGCTGGTG
ACGGCGCTGTCGGTGGCGCGGGAACGTGAACAGGGCACCTTCGACCAGTTGCTGGTGGCC
CCGTACCGCCCTGCGGAGGTGCTGGTCGGCAAGGCGGTGCCCGGCATGGTCATCGGCCTC
GTGGAGGTGACGGGCATCCTGTGCCTTGCGGTCTACTGGTTCGACGTGCCCATGCGGGGC
AGCCTTCTCACGCTGTATGCGGGGCTGGGGCTCTTTCTCTTCTCGGTCGTGGGCGTGGGG
CTCATGGTCTCGTCGCTGGCGGCGACCATGCAGCAGGGGTTGCTGGGAACCTTCCTGTTC
ACCATGCCCGCCGTCATCCTCTCCGGCTTCGCCACGCCCGTTGCCAACATGGCGGACGGG
GTGCGGCAGATGACGGTGGTGAACCCCTTGCGCTACATCCTCGTCATCATCCGTTCGGTG
TTCCTCGAAGGGGCCGACGCGGCGGTGCTGGCCCGTGAACTATGGCCGCTTGCCGCCATC
GGCCTTTTCTGCATGACCGTGGCGACATGGCTGTTCAGGCGCAGGGTCTACTAGGTGACC
GACGCCGTTGGCGTATCCCCGCGCCGTTGACCCTCGCTTGTTCGTCATGTGCGGTGTATG
GCATCGCAACAGACCCCATCAGGCCCCGACAGGCACCGGAAGACACCGACACAGGCGTCA
TCAGGTGCCCTAAGGTGCCATCGGGTTTTATCGGGCGTTACCGCGAGGCCGTGGTGCATC
GAAACATCTCGGCGGTAACGACCGGATAGCTACTCTCGTGGTTCGACCGCGCCAGAAACG
CCTGATACGCCGGGTGCGCCGGGCAGTCCTTCGCGTGCGAGTTGCAGCCCGAGGGCAAGC
AGCACGGGCCCAAGCAGGAGCCCCATGGGGCCGAAGGCTGCAAGACCGCAGATGATGGCA
AGGAATATCAGTGCGATGGGGGCTTCGATGCCTGTCTTCAGGAAGATGGGCCGCAGGATG
TTGTCCGACCCCGAGACGATGATGGCACTCCACAGCACGAGACCGATGGCCGCCGTGGTC
TTGCCTGCGAACCACAGCCACGCACAGGCGGGAATCCACACCGCCATGGTGCCCACCACG
GGGATGGGCGCCACCATCGCGGCGATGAATCCCCAGAATGCCGCTTGCGGTACGCCCGCC
ACGGCGAAGCCGATGCCGCACAGCACGCCCTGTATGGCGGCCACAAGGACCACGCCCGCC
AGCACACCCACCACAGCCCCCCTGAAGGCCGTGACGCAACGGTCGAGCATCGCGCGGGGC
ATGGGCAGCAACGCCAGCGCGAAGCGCTGGATGTGCCGGGCGTAGGCGGTGAACACGAAG
ATGAGCATCAGCACGATGAAGCCCTGAAGCACGGCGTTGAGCGCACCGCCCGCAAGGCCC
ACCCCTCCCGCCAGCGCCGTCCGCGCCGCGGTGCCGAGGATGCCCGCCGCATTGCGTGCA
AGCCCGCGCAGACCCCCCTCCAGCCCCGGCAGGTCGCGTAGCCGTGCGTCGATGTCATCC
ACAAGTTGTTGGGCCTCAGGGCTGGTGAACCAGTTCGATTCGCGCAGACCGTCGAGTACG
GCAAGGCCCTGCACCGCCTGCGGTGCGGCGAGGCTGCCCACCACCGCCACCGGGATGACG
AGGCACATGCCTGCCAGCGCCGTGGTGAGACCGGCGGCCACCAGCGGGCCGCGCCACGCT
TCCAGACGTCTGCTCAAGGGGCGGAAGGCACAGGCAAGGCAGGCGGCAAAGAACAGCGCC
TTGAGAAACGACGAGAACAGGGCCGCACCGGCGGCGAAGGCGGCCAGCAGAAGCCAGCGT
GTGGACATGGGGTATCCCCTGCGTTTGAGGTGGGAGAGGTCGACGCAATACGCGTCATAC
AGCACGAGGGTTGCGCGTGTCCACTTGCGGACGTAGCAGCCGGGTTATCTTTCCGGCGCA
GTATCCCGGGAGTCGCTCCTCTCCGGTTGTCACGGTTGGCGAATATATCCTTGCTTGTGT
CACAAAAGCTCTGTAGGTACAGGAGGATGGGCATTAGATTCTAACGGTGGATCCCATCGC
CGTGGAGGTTGCATGGGGCTGGATACGCGCTACAGGGCCATCTTCAAGTCGTTACCGCAG
CCGGCGTTTGTCATCGACGGCCGGCGACGGATTCTCGATTGCAACGGGGCGGCTGTGCGG
ATGCTGGGCGTTGCGCCCTCGTGCCATATCGGCGACAGGCTCGAAACCTGCCTGCCGGGG
CTCGAACCGGATGAGCTTGCGCCATGCGGGCCCACGGAGTTCGAGCGCAGATGGAACATG
CACGGTGAAGAAAGGCATTTCCGTGTGCGCGTGGCCCCTGTGCTGGAACAGGAACGCAGA
CCCCCGGCCGTCGATTCAGGTAACGGTGCGGTTGTGGTCATCACCGACATCACCGAGCGG
CGTCGGCAACTTTCCGAGCGGTTGCGGCTTGGGGCCATGGTCGAGTTCATCGACGACGCC
ATCGTCGCCTTCGATGGTGAAGGGCGCATCACCGCATGGAATCCGGGGGCCGAACGCACC
TACGGATACCGGCGTGACGAGGTGGTCGGCCAAGATGTCATGCTGCTGATGCCACGAGAC
CGTAAGTACGAGGCCGTCGGGCTGCACGACAGGGTGCTTCGCGGGGGCGAGACGGTGCGG
GTGGAGACGTTGCGCCGTCGCGCCGGGGGCGAGGTCTTTCCTGTTTCGCTCACCCTTTCG
CCGGTTCAGGATGATGCGGGGCGAATCGTAGGTGTCTCGGCCCTCGCCCGCGACATCACC
GACCGCTGGCGATTGCAGGAGGCGCGGGCCCGCCATCTGGGTGACCTGCGTGGTGCACTG
GCAGGCACGGTACGCGCCTTGTCGCGTGCCGCCGGACTGCGCGACTCGTACACGGCCCTT
CATCAGCAGCGGGTGGCGCGGCTTGCCGTGGCGGTGGGGCAGGAACTTGGCATGGGGGCC
GCCAGTCTCGAGACACTCGAAACGGCGTCACTTCTCCATGACATAGGCAAGGTGTCCATC
CCGGCGGAGGTGCTGGTCAAACCCGTCAAGCTGACGACGCTGGAGATGGCCCTCGTCCGT
AGTCATGTGGAACAGGGGTGGGAGGTGCTGCACGACGTGCCCTTCTCAGGGCCTGTCGCC
GAGGTGGTCTACCAGCATCACGAACGGCTTGACGGAACAGGCTACCCGCGCGGCCTGCGT
GGTGACGCCATCCTGCAGGAAGCACGTATCGTCACCGTGTGCGATGTGGTGGAGGCCATG
AGCAGCCACCGGCCTTATCGTCCGGCGCTGGGCGTCGAAGTGGCCCTTGCCGAGGTGGAA
CGCCACGCAGGGACGCGCTACGCGCCGGAGGTGGTGGCAGCACTACGCCGTGTGCTTGAT
ACGCCCGATGGTGGTTTGCGCCGCGAATTGGCAGAGACCTTCTCGGATTGAGGACGCCGT
AGCGAGGCGGGTTGTTCAAATCGCCTGCCGGGTGCGAATCGATGTGCCCATGGGCTGCCT
ACAAGGGCGTGAACATATCCGGTTTCATTCCGGTTGCATCGGGCGCGTGGGGCAGCACCG
GACCGGTATCATGCCGTGCCGCGCCATCCCCTGCCGCGTGAGGGGCCGGTCAGCGCACTG
CCGTGGCGACAAGGGACAGAAGGTCACCCGGAGCCTCGAGAAGCAGGTGCGCCCCGGCGG
CCTTCAATTCCTCCGTACCTCTGAAACCCCACGGACAACCCACCGCGACCATGCCCGCCG
CAAGCGCGGTACGCATATCCACGTTGCTGTCGCCTACGAAGGCTACCTCGGAAGGCGCGA
TGCCCCACGCCGATGCCATGCGCAGTGCCGCTTCAGGGTGCGGTTTGCGGGGTACGTCGT
CCTTCGCCCCGGCGACCATGCCGAAGCGTGAAGGGCCGAAATAGTGTTCGACCATCTCCA
CGGTGAAGGGGTGGGGCTTGTTGGAGAGGACTGCCATGGGGATGCCCCTGATGCCGAGGG
CTTCAAGCATGGGCATGATGCCCGGATAGGGCGCTGTGAACACGTCCCACGCGGTCCTGT
ATGCCACGCCCATGCGTTCCACCCCCCGGCGCACAGCCTCTTCGGGGCTGCCGGGAGGCA
GGGCGCGGCGTAGCAGAGTCTCCATCCCATCACCCACGAAGTGCCTGTAGGCGTCGACAG
GATGTGCGGGATGTCCGCCCGCCATGAGTGCGGCGTTGCCAGCCTCGGCAAGGTCTCGCA
AGGTATCCAGCAAGGTTCCATCAAGGTCGAAGATGCAGGCGCGGATGTTCATGCCCGCCT
TCATACTGCATGCCGCCCTGCCCTGTACAGATTCAAGGGGCGCGGCAAGGCGCGTCGCAA
CGTCTCGTCGTGGCGCAGGATATCTTTATAGCTGTAAAAAAAGCTGACACCGGGTATCGT
GGGCGTTGATGGTGTGCTGTGTGTGACTTTATCATTATATTCTGGTGTGTTGCTGTTAAG
ACGTTAGATTGCGGGCTACATCTGGCAAGAATGCTGACGGTGGATGCCCGGAAGGAGGTC
GCAGACTTATAAAAATCTTTTACTACAGTTGGTTATGAATAAAACCATGCCTGTGGGTAC
GGTATGGCACACCCGTTGCTTTTGTGAACGCGTGTCTCCGCCGCAGGGCTGCGGCAGGGG
GTGCGACACTAGGTTCCGAAACTGCGTGCAGATTTACGGAGGAGTCACGTAATGGGTTTC
GCAAGAGACGTATATGAATTCATGAAGGCAGGAGCCGTGGCCCACGCCAAGTGGGATATC
GAGGTCTCCACGTCCATCATCCGCAACCGCAAGAAGATGCTCATCCTGCTTGCGATGCTG
GTGCCCGTGTTCCTGTTCAACTTCGCCGAAGCGGGTGCGGTGCTTGGCAGCAAGACCGCC
TACGCCCCGGCCTTCTACACGACGAAGATCTTCTTCGTCTCCATCGCAGTGGGTCTTGCG
GCGGGCCTCATCACCGGCTGTATCGGTGCGGGGGGTGGCTTCATCATCACCCCGGCACTC
ATGGCCGCGGGGGTCAAGGGCATTCTCGCCGTCGGTACCGACCTCTTCCACATCTTCGCC
AAGGCCATCATGGGCACCACGGTGCACAAGAAGCTGGGTAACGTGTCGGTGAAGCTGGCG
GTGTTCTTCCTCATCGGTTCCGGTGGCGGTACGTTCATAGGCGGCGCCATCAACAAGGGC
CTGTACAACAAGGACCCGCTGCTCTCCGAACTGTTCATCAGCACCATCTACGCGGTGCTT
CTGGGCTTCCTCGGCTTCTACGCGCTGTATGACTTCATCAAGGCCAGCCGTGCAGGCGGC
GGCGGTGACGCCCACGGCGGCGGTTCCGGCACCACGGCCATCTCCGTGAAGCTGCAGGGC
ATGAACGTGCCCCCCATGATCACCTTCGACGAAGACCTCGTGCCCGGCGGCCGTCGCATC
TCCGGCTGGATCGTTGCCGCAGGCGGCGTCGTGGTGGGTATCCTCGCGGCCATCATGGGC
GTCGGCGGCGGCTTCGTCACCTTCCCCATGTTCGTGTACATCTTCGGCGTGTCCTCCATG
ACCACCGTGGGTACCGACATCCTTCAGATCATCTTCACCGCCGGTCTCGGCGCCATCGCC
CAGTACGCCATCTACGGCTTCGTGTTCTACACGCTGGCCATGGGCATGCTGCTCGGTTCG
CTGCTCGGCATCCAGATCGGTGCGCTGACCACCAAGGTGGTCAAGGGCATCCATATCCGC
GGCTTCTACGCCGTCTCCATCATCGCGGGCTTCATCAACCGTGCCGCCACGCTGCCCAAG
AAGCTGGTGGAACTGGAGATGGTGTCGCTGCCCAAGGCGTTCGTCACCAACGTCGAGTTC
TTCGGCAACATCATCTTCTGGGTGGTGGTCGCCGTGTTCGGCGTGTGGGTCTTCGGTAAG
TTCTTCGCCAACATAGGCAAGCTGAGAGCGGAGGCGTAAGATGATCAACAACAAGTCGAG
CTTCATGAAGGGATTGCTGCTTCTGGTCTCCTTCGCCGCAGTCTTCGTAGTCATCATGAC
GCCGGTCTTCCCGACCGACTCGGGCAAGAAGGAAAACGGTCTGCACTATGCGGACGACCT
GTTCAACAAGCTGTCGAAGGGTTCCTCGTACTTCATCCCCGAAGTGCAGAAGAAGGTCGA
CGGTCTCGCTGGCAAGCAGATTGACCTTGCTGTGACGGTGAAGAAGGCCGACAAGGCCGC
CGATGCCGCGAAGGTGTTCACCGCCGCTGGCATGACGGCCACGGCTGAAGGTGAAATCCT
GAAGGTGAAGGGCGACCTCGGTGCGCTGCTGAGCGCCACCGTGAAGGACGCCGACTCCAT
GTACCATAACGATGCGGCTGCTGTTTCCGCCCGTTACGGCATGGAAGCCGCCGATGCCAT
GGAAGCCTCGTGGGAAGCCTACGCCGGCATGATCAAGGCCCTGCAGAAGGCCAAGCTCAT
CCCCGAATCGCAGGCTGTGGACATGGTGATGAAGAAGGCCATCGAACCCGGTTACAACTT
CTACGGCATCAATGCCGCGAAGGTGACCGACAAGATGGGCATCATGACCGGTCTGCTCGT
CTTCTACGTCATCTACACCATGTGGTACGGCTTCGCCATCTTCGAACTGTTCGAGGGCAT
CGGCCTGACCATGAAGAAGTCCAAGGTGAAGCAGGAAGCCTAGCCCCCTGCGGACGAAGG
ATTCTCTGGGCCCCCCGGTACGCCGGGGGGCCTTTTCGTTTGTGCTGTGCGGCATGGGGC
GAAGCCGCCGTGGCTTGAGCGCGGGTTGTGGCGCGTATGAATGCCAACGTGCTCATGGCT
GGTTCAGCCGGGGCAGTCCTTCCGAGGGCACTGCGGGCGCAAGCTGGCGTGGACCATCAG
GGCTGGTCACGTCTACGCCGGTTGCCGGGTGAGGAAGGGAGACTGGAGGCCATGCGCGGA
CGGGCGTCACCGGGGTCTGCCCCTGTCGTGGCGGCCCCACTGGATGAGCGCGGTCGCGCT
GGCTGTGCCGGGTACGCCGTCATGAGACGCACGGCTACGGGTGTCACGAGGCGAGGAGGT
AGTCTTGTCCGGGCAGGTAGCCTGCGCCGTGCAGGAACAGTTCAAGCTCTTCGGCAGCGC
CGTGTCCTGCCAGAAACGCCAGCATGAATCCCTGCCCGGGGGCTGGCATGGCCTCGCGTC
CCACGACGGGAAGCCCCTCGACGATATTGCCTATCTTGTGCGGGTCGATGTCGACCCACG
CCCGGATGCGGATGCCGTGTTCGCACAGCGGGCGGGCGCGGCGGCGGCTGGCCTTGCCCG
CGCCGATGACCCAGACGTCGGGATGCTGCGGGTTGTGTGCGCACAACCAGCGCGCGAGGT
ACCGTGTGCGGAGGGCCACGAAGCCCGCTTCGGCGTAGTTGTCGTGCGTGCGAGTGAGGC
GTCCCGGCGGGTCGTTCCAGACCAGCAGGTGTTCGGGCAGCTTTTCCATGCGCACACCGG
CCTCGAGCCAGCGCAGCCAGAGTTCGTAGTCCTCCGGGAAGGGGCCGTTGGCGTAAGGGC
CGAAGCGGTCGATGAGTTCTCGCCGGAACATGACCGAAGGATGCACGAGAGGCGATTCGC
GAAAACGTCCGAGCGCGATGTCCTCATGGCAGAGAAGCGAGTTCGTCCAGTCCACATACC
GCACGAAGCCGCCGCACTGGGCGGCGTCGCCGCCGAAGGTCACGCGACTGGCCACAAGGC
CTAGGTGCGGCGCGTTGTCGAGGGCGTGGCATTGCAGGGCGAGTCGTTCGGGGTGGCAGG
TGTCGTCGGCGTCCATGCGGGCCACATGGCGTCCCCGCACGTGGAGGAGGCCGTGGTTGA
GGGCATGGACGATGCCCCCGTGTTCCACATGCAGGGGCCTTATGCGGGCGTCGCGGGCGG
CGTAGGCCGCGAGAAGGGCCGGAGTCTCATCCTGCGACCCGTCGTCCACCACGACGGCCT
CCCAGTCTTGGAACGTCTGTGACAGGAGTCCGTCGAGCGCGGCGGGCAGGTGTCGCACCG
CGTTCCACGCCGGGATGAGGACGGAGACGGCGGGCGTGACGGAAGGGGAACGGTGGCTCA
CGGGTGATTCTCCGGCAGGCCATCTGGCAGTCTGGCCTTGAAAAAGCCGCCTGCCCGGTA
CGGGGAGGCGGCCTGGGCTGGTCAGTCCTTGGGGTTGGCCACGGCGTCGCGGATGCGGCA
GACACCGCAGGTGCTTCCCGACGAGGTGGGGTACCCGCACGTCTCGCACGGGGCGAGCGT
CATGCCCGTGGTGGCTTCCACATGGGCGAAGGCGGGGCGTCCGCGTTCGAGGAAGCCCTG
ATAGAAGTCGAGCTTGCGGCCCGGCATGGTCTCTTCAAGCTGCTGCCACAGGGTCTTGTA
GAAGGTGAAACTGGCCCCCTTGCTGTAGGGGCAGGGCGCATAGTGATGCTCGATGCCCAT
GAGGAAGGCGTAGTTGGCCGTTTCGAACTCGGTGAGACGCCACAGGGGTTTGACCTTGCG
GGTGAAGCCGTCCTCGCTGTCGAGACCGGGACCCTGGTCGCTGAGGTAGGCGGCGTCCCA
GCGCAGGGTGTTGCTGAACAGCCGTGCAACCTCGTCGTCGAGGTTGTGGCCGGTGGCGAG
CACCGTGAAACCCTCGTCGATGGCCGTCTTGTTGAAATAGTAGCGTTTGATCTTGCCGCA
GGCCGAACAGATGGGACGGGTGAGGCGTTCCTTCACGGCAGGGATGGCGAGACCTTCGTT
GGCCATCTCCTTGACGATGAGCGGCAGCCCGTGCAGGGCGCAGAATCGTTCGACGACCCC
TCGTGCGGCGGGTGAAGAGACGGGAATGGCAAGGTCGATGTGCAGGCCTGTCACGTTGTA
GCCTTGCCGCGACAGTTCCAGCATCAGGGCCAGCGAGTCCTTGCCGCCGGAAAGGGCGAC
GAGGATGCGGTCGTCGTGGGTGAACAGCTTCTGTTCGTGGATGCCCCTCTCGACCTGACG
CGAGAAGAACAGCTTGAAGCAGTCGGGGCAGAATCCTGTGTTGTGGCTAGGGAGCGAGAC
GACGGCAGTCGCCTTGCAGCGCTTGCATTTCATGGTGTTTTCCGTGGGTTCGTGTGCTGG
CGGCATCCTTCCGGCGGACGCCGTGCCTGTGTCGGGCCGCAACGCAAGGCGTGCGGGGTG
CGTCGTCTGCCATGCCGTAACACAGAAGCGCTGGCGTGACGCCACGCGCGCAGTGGTGGA
CATGGAGTGCGACGGGCCTAGCCGCTGGAGGTGACCTTGCGGACGAGCAGTTCGTCGTTG
GGCAGCACTTCGCGGTCCGGGGTGAGCAGTTCGCCATTGCGGGCCACAAGCGCTGTGCCG
GGGCGGATTTCGAGCTTCTTGAGAAGCTGGAGTACCGTCTTGACGCGGGGCATGGTGACC
ACCTGCTCTTCGGGCTGGATGCGGACCGTGATGGTGGGAGGTGTGTACTCCGTCATGGGA
CTTCCGGGTTGAGGTTACCGGTGAAGCCGCATTCGCGCGCGGCTGCACCTCATGGCGAGC
GGAGATTACCTGTTTCATGGCGGATGGCAACCGCCGCCTGCACGCCCGCGGCGATGATTA
ATCGCCTTTTACCGTTGTTCTCGCGGTGCAAGGCGTGGTATGTTGAGGGCATCATCTCCG
CAACTCCTCGGGTGCGTTCCCGCTACATGACAGGAGGTTTCCGGCATGGCTGACAAGAAG
ATTCTCGTCGTCGACGACGAAGTGCACATCAGGATGCTGTATCAGGAAGAACTGGAGACC
GAAGGCTACACCGTGGCGCTCAGCGACGGACGCGAGCCCATTCTCGACGTGATCGACCGC
GAGAAGCCTCTGGCGGTGGTGCTGGACATCAAGCTGGGCACAGACCTTTCGGGACTCGAC
CTGCTGCAGCAGATACGCACCCGCGAAAAGACCCTGCCCGTGATTCTGAGTACGGCGTAC
GACAGTTTCCAGCACGACCTCAAATCCATCGCCGCAGACTTCTATGTGGTGAAATCCGTC
GACCTCTCCGAACTCAAGACCAAGGTGGCGCTTGCCGTGGAAAGGGCGAAGGCGTTCGTC
GCCTGACGCGCGTCGCCTCCCTGTACATCGCGCTGGTACGGCACGCATGGTGCGTATCGT
CTCCTTCCGGGCTCGTTCGCCCCGTCTGTTGCCACGAGGGAACACGGGGCGAACTCGTTG
CTGGCGTGGTACAGGCACGGTCCTGCCGCCCTTCGGGTGGCGCATAGCTGTCCCGGTGGG
AAAGCGGCGCCGGGGGGTGGCGACATCCGAAAGCCTTTGTCGTTGCGCGTTCAATGGTAC
GCTGTTTGCTCTCTCTTGTGCGGAGCATCATGTCTTGCGCGATATCGCGCAAGCGAGCCG
CAGGGGTAGCCATGCACGCCGAAACAGCAGGCGCACCGCGCCATCGCCGCACAGCCGTCA
ACCGTACCATCTACGCCGCCATTCTCGTGGCGTCGGTGATGCCCATCGCCATCATCCTCG
GCGTCATGCAAGTGCACCTCGAGTCGACGTACAGTGCCATCGTCAGGCGTGGTTTGCGCG
AAATAGCAGACCGGCACAGCCAGAAGGTCGATGACTTCCTGCACGAAAGACTCGCCAGTG
TGCAGACGCTGGCCATGTCGCAAGGCGCGTTGCTCCTCGACCCCGCGCAGCTTGCCAGCC
ACCTTGAGACCTTGCAGCGCGTGCACAAGGGCGTCTACGTGGACATGGGACTGGTGGATG
CGAAAGGCATCCAGCAGGTGTACGCGGGGCCACTCGACCTGCGCATGGCCGACTACAGCG
GCAAGGAGTGGTTCCGTGAGGCCGTGTTGCGTGATTCGTTCATCAGTGACGTGTTCATGG
GCATCCGGCAGGCACCGCACTTCATCGTCACCACCAAGGTCGTGCTGAACGGCCAGCCGT
GGATACTGCGCTCGACCATAGACTTCGCCAGCTTCGTGAGTCTTGTCGAGGATATCCGGG
TCGGGGCCACGGGCGTTGCGTGCATCATCAACCGTCAGGGCGAATTCCAGACGGCGGGCA
ACCGCCATCCCCTGCCGGAGGGCACGGCACTGGCGGCACAGGCCCGAAGGCTGTTCGGTC
CCGGCTTCACGGCCCGTCCGACAGAACGTGTCTTCGAGGACGGCGGCAACCTCTACGCCA
TGTCGTTGCTGAAACATGGCGACTGGGTGCTGGTGGTGCAGGAACAGCGTGAGGAGGCCC
TTGCCGCCCTCGCCGACGCCAAGCAGACGCTCTTCGCCGTGCTGGTGCTGGTGAGCATTG
GTGTCATCGTGGGCGGGGTGCTGCTGGCGTGGCGCATCATGGACCGCCTCGACGAGATGG
AAAGGGAGATGGCAGCGCTGAACGCACAGGTCGTGGAGGCGGGCAAGCTGGGCGCCCTCG
GCGAGATGGCGGCTGGCATCGCCCACGAAATCAACAATCCCGTGGCCATCATGATGGAAG
AGGCGGGCTGGATAGAGGATATCCTTGCCGACCTTGGCGAGGGCAACCCGGCTGCGCCGG
AAATCGCGCGCAGTGCGGCACAGATACGCAGTCAGGGCAAGCGCTGCCGCGACATCACCC
ACAAACTGCTCAGTTTCGCCCGCAAGTCGGACCGCGACCTGCAACGGCTCGACCTCAACC
ATCTCATCCGTGAGCTTGTGGGGCTGTGCGACCAGCGTGCCGCCTCCGCCGGGGTGACGG
TGTCGCTGGCGCTGGTGGACCAACTGCCGGCGGTGTTGGCGTCACCTTCCGAGATGCAGC
AGGTGTTCCTCAACCTGTTCAACAATGCCTTCGACGCCATGGAAGGCAGCGGGGGGGCGT
TGCGGGTGACATCGGGCGTGGCGGCGGGCAATATGGTGTTCGTCACCGTGGCGGATACCG
GGCCGGGCATCCCCGAGGCCATCCTGCAGCGCATCTACGACCCCTTCTTCACGACGAAGC
CCGTGGGCAAGGGCACCGGACTCGGCCTCTCCATCTGCTACGGTATCGTCAAGAAGCTGG
GGGGCGAGTTGCGGGTGAACAGCCTTACGGGTGTGGGCACGTCGTTTCAGGTGCTTCTGC
CCAGGGCGGGAGAGGGCGTACAGGCCGTTGAACGCCATGATTGAAGGCGGCAGACGCTTC
GAGGGACTCATGCCGATGGGGTGCTTTGCCACCTGCAATGAGTAGCCATGCGTCTTGACG
GCTGAAGCAAACAGTCAGGAAAGGAAGACCGATGACGAAGACGGAATCCGGGCGAAGCCT
GCTGCTCATCGATGACGAGGACGGATTCCTCGCAGTGATGCGGAGAAGGTTCGAGCGACG
CGGCTACGACGTGGCTACGGCGGGCAGCGGCGCGGAGGCCCTGCGTCTGTTGCGGGAAAG
GCGTTTCGAGGCCGCTGTGCTCGACCTCAAGATGGGCGACATGGATGGTTTCGAATTGCT
GCGCATCTTTCGGCGCATGGCCCCGGAGATGCCCGTGGTGATGCTGACGGGACACGGGGG
TGAGACCGAGGCGGCCGAGGGGCTGCGGCTTGGCGCTGCGGGCTACCTTCTCAAACCGTG
TGATTTCGAGGCGCTTGTGGAATGTCTGGATGGTGCGCTGACGCAGGACGACTCCGGCGG
TGCCACGGACGGGCAGGCTACGTGACCCTGCCGCGTACGGGAGGGGATGCGTCCCGGGGC
GTGCGGAGTGCCTGATGCACAGACATCCCATGAGGGCCGGAAGGTCGGATTCACCGGCGT
GCGGTGTGTCTGTGGCCTCTGTGCCGGGCCGTGAGGTATCCCTGTCGTTCCCGTGCATGC
CGTTGCGGTGCCCCGCTGGAGGGACGGCTGCGCAATGGAGGAAGGACTGCGAAGCTGACA
TGCGCCGCGTGCCGCGTGGATGCCATGCCGTCACCCTGTCCATGCCGGATGCCTCTGCCC
TGCCGACACCGCGCCGCCCTTGCCCTTGGCGGTGGTTCGTGGTAGCCGCACACGATGTTC
GACCTCGACATGTCCATGCAGGTCAGGCGTCTCGCCGTGGCCTTCGTCCCCATGCTTCTG
GGCATCGTTTGCCATGAGGTGGCCCACGGCTGGGCCGCATGGCGACAGGGGGACCCCACG
GCCCGTTCCCTTGGGCGTCTCACGCTCAATCCTGCCCCGCACATCGACCCCATGGGCGGG
CTGATGTTCGTGCTCACCTCATTGATGGGACCGTTCATCATCGGCTGGGCCAAGCCCGTG
CCGGTGAACCCCCGCTGGTTCGCCAACCCGCGGCGTGGCATGATGCTGGTCTCTCTGGCG
GGGCCCGGTGCCAACGTCGTGCTGGCTGTGGCCTTCGGTCTCGTGCTCAAGCTCTTCGTC
ATGCTGCTGCCTCCCATGCAATGGCAGGGAGACGGCACCTACGACTTCTTCATGAACATG
CTCATCACCGGGGTGTGGGTCAACTTCACCCTCGCGTGGTTCAACATGCTTCCGCTGCCG
CCCCTCGACGGCGGTCACGTCGTGGCGGGGCTTCTGCCCTCGCGCCTTGCGTGGCGTTAC
GAACAACTCGAACGCTACGGCTTCGTCATCATCATCCTGCTGCTCGCAAGCGGTATCGTC
GGGCGTGTCATCTACCCGCTCATCCAAGGCTCCGTCTACATGGTGCTCTGGTCGCTGGGT
CTCGCCTGACAATCGCCCCATTCCCGGAGGAGAATCCATGACCAGACCCGAATCACGCAC
TGTTTCCGGCATGCGCCCCACAGGGCCGCTGCACCTCGGCCACTATTTCGGGGTGTTGAA
GAACTGGGTGGAGATGCAGCACGAGATGGAGGCGTATTTCTTCGTCGCCGACTGGCACGC
CCTGACCAGTGACTTCGCCGAACCTTCGCGCATCAAGGAATTCGTCCCTGAACTGGTGAA
GGACTGGGTCGCCGCCGGTCTCGATCCCGAGAAGTGTGTCATCTTCCAGCAGTCGCAGGT
GAAGGAGCACGCCGAACTGCACCTCATCCTCTCCATGATCACGCCGGTCAGCTGGCTGGA
ACGCAACCCCACCTACAAGGAACAGCAGCAGGAGATAACCACCAAGGACCTCGGCAACTA
CGGGTTCCTCGGCTATCCGGTGCTGATGGCTTCCGACATCCTCATCTATCGCCCCAAGTG
GGTTCCCGTGGGGCAGGACCAGTTGCCGCACCTTGAGCTGACCCGCGAGATAGGCCGACG
CTTCAACCATTTCTACGGTGACTTCTTCCCCGAACCGGAAGCGCGTCTGACCCCGGCGGC
CAAGTGTCCCGGTCTCGACGGGCGCAAGATGTCCAAGAGTTACGGCAATGGCATCTACCT
GCGCGACACCATCGAAGAGGTGGCACCCAAGGTGCGCGGCATGTTCACCGACCCCGCCCG
CCTGCGCAAGAGCGACCCCGGCAACCCCGATGTCTGCAACCTCTTCCCCTATCACGTGCT
GATGACCGACGCCGAGAAGCAGGCAGAAATCCGCGAAGGATGCACCAGCGCGAAACTCGG
CTGCGTGGACTGCAAGAAGATGTTCCTCGAAAGTCTCGCCCGTTTCTTCGAGCCGCTGCA
TGAGCGTCGCCGTGTCCTCGACGCGGACCCCGAGCGCGTACGCGCCATCCTCGAAGACGG
CAACACCCGCGCCCGCCGTGAAGCCGCCGCCACCATGGACGGCGTGCGTTCGCGCATCCA
CTTCTAGGGGGCTATGGCATGACATCCTCCGAAGAGCGCGACGCCACACAGGCGTTTCTG
GACAGCCTGCCCGAGCTTGAATCGGGCGAGAGCTTCAGGTTCTCGTGCCACCCCGGCGTG
CGGTGCTTCAACGCCTGCTGTTCCGACCTCACCATGCCGCTGACGCCGTACGACGTGCTC
CGCCTGCGGCGGAATCTCGGCATGGACAGCGAGACCTTCATCGCCGAACATGCCCGTGTG
GGGCAGTACCCCGATACGGGCTTCCCGCTGCTGCACCTGCGCATGAGCGACCATCCACTG
AAGCTGTGCCCCTTCGTCTCCGACGAGGGCTGCACGGTCTACCCCGACAGGTCGAGCGCA
TGCCGTACCTACCCCCTCGGGCGTGCCACCCGTGAAGACGAGGACGGCAACGTGGTGGAG
CAGTTCTTCGTCGTGCAGGAGGAGCACTGCCGGGGCTTTGAAGAGACCAAGGCGTGGACG
TCGGCCACATGGTTGCAGGATCAGGGACTGGAGCCCTACTACCGCTGGAACGACGCCTAT
ATGAGCCTCATGGCACGGCAGCGTCGCACCGGGACGGTACTGGGGCCCAAGCATGCGACC
ATGTGCCTGCTGGCGTTCTATCAGCTTGACCGCTTCGCCGATTTCGTGCGCGGGGTGCAT
CTGTTCTCCCGTCTCGATGTGGACGAAGCGCGGCAGGAACGCATCCTCGCCGACGAGGAG
GAACGCCTCGGCTTCGCGCTGGAGTGGGCTGAACTCGTGCTCTTCGGCGATTGCGCCACC
TTGCGGATGCTCTAGGGGCATTCGTAGTGCACCCGCCGCGTCGCTGGTCGTCCACTCCGT
CGCCTCGCCGCGTGCGGTCATGACGCGAGGCGTATGCGCCGTATAGAGGCACCACGCCAC
GTCCCACCGGTCGGGTTCGGGCTGGATAGCCTTGCCGGAAGCCCGACCATCGCACACACC
GTATCCAAGGCCACCCGCCCGTAAAGGCGGGTGGCTTCTCATCCCGCAGGAGGTTGCACC
ATGGCAGACACCACCGTGCCGCAAGGGGCGACAGGCGACGCACCCGGCAAGCATGCAGAG
GGTGCGCACTCGGAAGGTGTGTCGGCCCCCAGTCTGGATGCCTGTGCCGGTGCGCTGCCA
GCGCACCCCGGCGTGGTGACTCTGTCGCGTCTTGTCGACTGTCTCGCACCGCTTCGTGCC
GCCGGAAAGCGCATCGTCTTCACCAACGGCTGCTACGACATCGTGCATCCGGGGCATGTG
GACCTCTTGGCGCGTGCCCGTGCCGAGGGCGACCTGCTGGTGCTGGGCCTCAATTCCGAC
GAGTCGGTCAGGCGGCAGGGCAAGGGGGCGGACCGTCCGGTGAACCCCTTCGAGGTTCGC
GCCTTCGTGCTGGCGCATCTTGCCAGTGTGGACTTCGTCGTCCGCTTCGACGAGGACACG
CCCTATGAACTCATCAAGGCCGTGCGTCCCCATGTGCTGGTGAAGGGGGGCGACTGGGCC
ATCGACCGCATCGTCGGACGTGACATCGTGGAAGGTGACGGGGGACGGGTGTTGAGTCTG
CCCCTGTTGCCGGGATTCTCCACCACCGCCCTCATCTCACGGATACGTACCACGCACCCC
TGAAAGGCGTCGCAAGACCGCCGTCTTCTCTCCTCCCTCGCTTCCGGGGGTGTGTCTCCT
CATTTCCCGCATCGTCCGAACGTGTTTTCCTGATGCAGTCTGGGGCCGAAGCCCGCATGC
GCGACGCCGGCATTGCCCTTTTCTGTCCTGATTCAGTCCGGGTACTGTCCTGATTCAGCA
TGGGGGCTGTTCGCCGTTGCGCCGTGCATGCCAGCCAGAAGCGCTCCTGACGGTGCTGGA
GATGTCTTGCCATGCCGGAGTCTTCTTTGTGGCGAGGGTCGGGTGATTGACGTGGTGCGC
AACGCGGCATGACCCGGCCCATGAACGAGGAATGCCCGTGCAGGGCTACACGGGCATTCG
AGGGAGGAGTGGGAGGGTCGGGTTTCGGTCAGGGTTTTGCCTCCCGTTCTTCGAGCAGGC
GTTCGTAGACGTTTTCGATACGTTCGAGCAGTTCCTCGACGGGGCAGGGTTTGAGCAGAT
AGTCGCTGGCCCCGGCGCGCATGGCGTCGAGCGCGATGTCGGTGTAGGCGTGTCCGCTCA
GGATGATGACCGCAGCATCGTCGCCCCGGCGCCGCATGGCGCGCAGCACATCCCGTCCGT
CCATGTCGCCCAGCTGGATGTCGAGCAGGACGACATCTGCCGGGTTGCCGGAGAGATGTT
CGAGGGCGTCGCCGCCACTCCGGGCCTCATCGACGTGGAGTCCGCGGTGGCGCAGGCGCC
GTATCAGGGCGTCGCGGAAGCCGTCCTCGTCGTCGACAAGCAGGATGCGGCAGTGGGTGA
GAAGTTCGCTTTCCATCGATTTCTCCCGTGATGACGCCGGGCGGATGCTGCGTGATCGTT
TTGTCCCGTTTTCTCGTCGTACCTCGGCCTGCGGCCAGCGTCCGTCCTGATGGAGGGGCG
AGGCGCGGCCTTAAAAAATGTCAGGCTGGACCCTTCCGTTCAGCATGCGGCTGCCTGTGC
GCAGACGACATCACCCACCCGCACGGGGACTGATGCGTCGATGACGAGCACCGTGTCGTC
GCGGTGGATTTCGCGTACCACGCCGTCGCCCACGAGACTTCCGTCACGTCGCATGATGCG
GCAGGCCATACCGCTGGACACACCCATGGCGCGCCCGATTTCGCAGGTTGCCTCGAAACC
GTCACCCGTGGGCTTGAGCTTGTAGATTTCGCCGCACCCCTCTTCTCGCAGCCTTCTGGC
CCACAGGTGGCCCAGCAGGAAGTCCACAAGCGCAGCGAACAGGCCGAAGGGCAGAATGCA
GGCTGCGGTCACGAACGGGTCGCGGTCGAGCCACCGTTCGATACGTGAGAATGATGCTGC
GCGCATGGTCTCGGCATCGGGCCAGACCACGACTTCGAAGACGAGGGCCGGGTTCTGCTT
CTCGCCGTAGGGGTCGCGTACGCTGATGACGTAGTTGCCTACCGTGGGCACGTCCCCAAG
TTTCACCTCGCCGCGCCACATCCCGCCGCCGAACCAGTAGCCGGAGTAGAGTGCCTGCGG
TTGCAGCACCACCTGGCCGTCGCGCGAACCGCCGTCGACCACGAACTCCTCGACGCGCTC
CGTGTTGGGCGGCATGGGGCCGCTGACGGAGTAGACGCCGCCGGGGATGCCGTCGATGCG
GTTCACGCCGCGCTGCATCTGGGCCAGCAGACCATCAGCCAGCGAGAGAAGGCTCAAGGC
CAGCAGGACCATGGCGATGCGGCTTGAGAACCACTGTGCCCGTGCGATGGTGACGCTGCG
TTGCATCATGAAGGCTGCCTTTCTTCGTGTCCGACGTTTTCGTGTCCGGCGTCTTCGCTG
CGGGAGTTGCGGAGAAGACGCTTGCCAAGCCAGCCCACGAAGAGGGTGGGGACGAGGGCC
GTGAAGAACGTCTTGCAGAATACGGGGGTGAACTCGTCGGGCTGGAGTGAGGCCCTGTAC
ATGGCGAGGAACACGCAGGCCACCACGAGAAGGTTCACTGTAAGTACGAGGCCCCTGCGG
GCAAGTTCGTGTCTGTAGTCACTCATGTCTATTCTCCCTGTGGGCGGCGGGGCCGGCCAT
CCGGCCCCGCCTTGCGTAGGGGGGGGTGTCTTTGCAGACTACTTCTTGAAGATGTCGGTC
TTGCTGATGTTCATGAAGCGGAGCGATACACCTTCGGTCTTGTAGTATACGCGCACTTCG
TCACCGGCTTCCCATGTATGATCGGGCATCGAGAAGTACTCGTCGGGTACCGAGAAGGTG
CAGAGCATCTTCTGGCGACCGGAGTAGATGGTGATGGTCTTCTTGTCGCGATCGACCATG
GGGAACTTCTTCGCCGTATCGGTGGCCTTGTCGAACACCAGCGGGTGCTGCCTGTCGATG
TTCTGCTGAAGGTCGATCACGGTGATGGTGATGTCTTCGAACGCCTGGGTCTTGGGGTTG
AAGATCTTCACGATGTTGGCCTTCGTGTCGAGCTTCATGCGCAGGCCGGCTTTGGGTTCA
GGCCCCATCTCCGCCGGGTCGGCCGGCAGTTTGTAGGTGTGGGGCGGCAGGGTCGAGTAG
TCGGGGTTCATGGGCTCTGCCAGCTTGTCCTGAATCAGGGTGACGGTCTTGGCCTGCTTG
TCGAAGGCGATGACGCGTCCCTGGTCGACCTTGCCGTATTCGCCGCAGCCCACAAGGCCG
AGAGGAAGGGCCATTACCATCAGCGTGAGCAGTATGCGCTTGATGTTCATCATAGTCTCC
TTTCGTGGGCCGCTAGTTGGCGCGCTTGCGGGCCAGTTCCATCTGAACGCCCTGAACCAT
GCGGACGAAGATGTACAGCGACATGCAGGTCACGAGGCCAAGGACGAGTACGGTGGCACC
GGCGTCGAGGAAGGCCTTGTACTGGGGCACCCAGGGCTGGACGAGCTTCATCAGGATGGA
GATGGCGCAGCCGACGACGGCGAGGCCGAAGGCGATGCGGATGCCGTAACCCTTGATGTA
CTTGGTGGCGACAGCGCCCACCTGCGCACCCATGGCGGCACCGACGAGCATGATGATGGC
GGCTACGAGTTCGGTACGACCCTTGTATGTGTAGGTCGCTGCACCGTAGAGGCCGGAGAT
CATGACTTCGAAGAGGTCGGTACCGACGGCCACGTGGGTCGGGCAGCCGATGAGGTAGAT
GAGGGCGGGCATGCGGATGAGACCGCCGCCGATGCCGAGGATGCCTGCGAGCCAGCCGGT
GAGGAAACTCACGAAGATGGGCAGCCATGCGGAGCAGTAGATGCCGGCTTCCTTGAGGTG
CACCATCGGGGGGATCTTGATCTTGTGCAGGGCCTTGTGCCATTCGACGCCCGTGGCGCC
AGCTTCGAGCTTCACACCCTTGGCCGCGGCTTCACGTTCCTTCTGGCGACGCTTGGCCAC
GTCGTGGAAGACCATCCACGCGATGAGCGCGAGCAGCACGATGTAGATCCAGCGAACGAC
CTTCTCGACGCTGCCTAGCCGTTCGAGCCACATGACCATCTGTGCACCGGCTTCGAAACC
GACGACCGTACCCACCAGCATGATCATGCCGAGTTTGTAGTCGACGTTGCCGAACTTGCC
GTGGCGCATGGTGGAGATGAGCGACTTGCCCGCCATGTGCGCGATGTCGGTGCCGATGGC
GAATGCCATGGGGAAGCCGAGGATGTTGAGGCCGGGGGTGACCATCCAGGCGCCGCCCAT
GCCGAAGAAGCCGCCGATGATGCCAACGCCCACGCCCAGGATGATGAGGCCGGGCCAGAA
GATCTTAACGCCCGCGATGGGCATCAGGATATACAACCATTCCATGGTGTCCTCCGTCGT
CCTTTCCTAGTGTTCCGCGAGATCGCGCGACTTCAGGTCGATGCCGATGTGGTTCATGAT
GATGTCGGCGATGACGCCGAAGATCACGCCCACGAGGGGAATCAGGATGATGGTGAGCAC
CGTGAACTGGAGATGGCTCTCATTGTAGAGGTTCGCCCACCAGGCGAGGACGCCGTCGAG
TTTGCGCGTGTCGGCTACGATGACGACGGGGGCACCGCCGCCACCAGCGGCGAGCGCCGT
GCCGGGCAGTGCGATGAGCATCAGCATCAGCGACCACCAAAGCTTGTTGAGTCTGGCCTT
CATGTCTTCCTCCTTGCATGTTGCGTTCGGTGGCAAACTCCCGGCCCTGCCGGGGCGACC
CTCTGCGGCCGGGTGCCACCCTGCCTCTTCCGCGTTCCGCCCTCTTGCCCGGGGCGGAGT
GTTCCCGAAAAGCGTAAGACGCGTCGCGTCTGTTGCCTTTGCTTGAGCAATGGCCGTGCC
AAAGCTGATTTTCGTGATGGCAACATGCTGAAATCGAAGGAAGCTTGTAAGAAGTGTTGC
GCGATGCTCCGAAAGGAGTTACGCAGAAACAACACCTCTGCGCGATTCGTTCCGTCTGCG
AAAACCTCTTTATGGGGGGGATATGCGCTTCTACCGGCCGCCCATCATCGGCAGCGTCTT
CAGAACCGACCGCTCCGCCAGGGAGTGGAGCATCCCCAAACGGATGCTCCTTGTCGGAGT
GCCGCTTCTGGCGGCGGTGCTGGCGTGTTTCGCCTTCGTCACCTACAAGGTGGGCGCGCA
CTATCTGACGACAGCATATTCGCGGAATTCTCTCACCCGTGCCAAGGCACAGGCCCACGA
GATAGCATCCCGACTGGAGACGGCCCGCAACGAACTGCTGTTCATGGCCGACGGCATCCT
CGACCCGAAAAGACTTGCCCGCTACCTGCAAGGACGCACGGAGGCCGAAGGGCTGCGCTA
CCGCGAGATAGCCTTCCAGGGAAACGGGGGCAAAGACGATGCCTTCGTGCTGCTCAACAC
AGGGCGTGGGGTGGTATCCATACCTCCCGATACGGCCCTCGCCACACGCTTCGGCCCCTT
CACGCGGCAGAGTGCGCCCACCGACCCGCAGCCGGGGCAGGTGTATCTTTCGCAGCCGCT
GGAGGTCATCTATCCCAGTGTGCCGGTGCCCGGTGGCGTGCAGACTCTGCCTCTTCATGT
CATTCGCCTTTCGACGCCTGTCTTTGCAGAGGACGGCACCATGCGCGGCATGCTGCTGCT
GTCGCTGGACGTGGTGGCCTTGCGCAACGTGCTGTCACTCTACGCCTCGCAGCGTTCCCC
TCTGCACATCTATCCGCAGGAGAGCGAGCGGTATCGCAGTTTCATGTTCGACCCCGCGGG
GTGGATACTCTTCCAGTCGGAATCGCCCGACCTGCCCGATGCCGACCTCTCCAATGACGT
TGTGCGGTCCGGATTGCAGGGCGACCTTGGCAGGACAGGGCTGGACATCGCCTTCAGGCC
CGGGCCGGAGAATGAGAACTACTGGGCCATGGTGTCGGAGGTGCAGGCGGGACGGGCTGG
CTTGAGCACGCTGGGTTCGCGCTTCGCCGACGCCGCGTCCCTCAACCGTTCCAGCTTCGT
GAGTTATGTCCCCATCGTCTTCCGGGGCGGGCCGGGGCAGCTGCCCTCCGTGTATGCCGG
GCTGGGGTTCATCGACACCAGCTTCATGGTCATGGCCTCGTCCTACAAGTTGGCGGGTGC
GCTTTCCGTTGCCCTCGGGCTTGGGGTGTTCGTCATCACCATCGTGATGGTGTCCATGGG
GGTGCGCATTGCGCGCCCGCTTATCCAGCTTGCCAACGCCATCGAGAACAAGGCCGCTGA
GGATGACATGTCACCCATGCAAGATGCGCTACTTCCACGGGAAGCGCATTTGTTGCGCAA
GGGGGTGAACATGATCCTTGCGCGATTGCGTGAAGTGGTGCAGGCGTCGTCGTTGCATGA
TGCGCGATCGCTCGCTGCGCGCAAGAGGCAAAAGGTCTGTTTTGATACTGAGCTTGCCGT
GAGCGCCTCCGACATGCCCGACCCCGACAGCGAGAAGATGCCGGGCATCGTGGGGGTCAG
CCCTGCCGTGAAGTCGCTGCGTGCCCTCATACGCAAGGCCGCATCCATCGCCGCCGACGT
GCTCATCATCGGCGAGACCGGTACCGGTAAAGAGCTCACGGCAGAGGCGATTCATGCCAA
CAGCAGCAGGGCGAAGGGGCCTTTCGTCAGCATCAACTGCGGGGCGCTTGATGAGAACCT
GTTGCTCGACGCCTTGTTCGGTCACGTGAAGGGTGCGTTCTCTGAAGCGAAGGGAGAACG
CAAAGGGGCCTTTCTCGCAGCGGATGGCGGTACGCTGCACCTCGACGAGATAGGCAACGC
CTCTCCCAAGGTGCAGCAGGCCCTTTTGCGTGCCCTGTCGGTGCGTCGCATCAGGCCGCT
TGGCAGTGACGACGAGATAGGCTTCGACGCCCGCATCATCGCCGCGACCAACGTCGACCT
GCTGGAAAGCGCGGGGCAGGGGGCGTTCCGCGAAGACCTCTACTACAGACTGGCGGTCAT
CACCATCAAGACGCCTCCGTTGCGCGAACGCCGCGAAGACATTCCAGCCCTTGCCGGGTA
TTTCATCAAGCTGGCGTCCGTTGAGACGGGGCGCACCCTCATGGGGCTTTCACGTGGTGC
CCTGGATGCCTTGCTGCGCTACCCATGGCCGGGCAACGTGCGCGAGATACGCAACGTCAT
CACCCGTGCCGTCGCCTTCGCCGAATCGGACATCATCTATGAAGAGGATTTGCGCTTCGG
CTTTTCGGACGCAGGTGCCGAGGCTTCGGCCGAGGCCGACCCCGTCGCTGCAGAGTGGCC
CGGTGTACCCGGCCTGTCGGGCATGCCCGGCAGCGTGACCGTCGCTTCTGCGGGGGGGCA
TCAGCAAGGCAGGGCGGGCACGGGGGCAGGACAGGGGGGCGAGGCCTACCCCGCCTCGGG
TGGGGCGACCGGCATGACCGACGCATCGATGGCTGACGTCTCCCCGAATGGAGGCGGCGA
GGGCGTTGGGGGCTTCCCTGTGGCATCGTTCCCCGCCGATGGCGGCGCCTTCGATGATGC
AGCGCGTCCTCGTCGGCGTTCGTCCACCATGGGCAGGGGGTATGATGCCCCTCCGGCTGG
CGATGATGCGGGTGGTGCGCCTCCTACGCGTGAAGTGGTGGAACGGTCCATGCAGGGTGA
TCGTGCAAGACCCGGTGCGGCGTTGCGCGATGCGGATGTTCTCGCCAGCCTCAACCCCCG
ACAGCAGTCGGTGTGGCCGCGCATCCTGCGCGAGGGTGGCATCACCCGTAGCGCCTATCA
GCAGGCACTGGGTGCAGAGGTTTCGGTGCGTACGGCACAGTACGACCTTCAGGACTTCAT
GAAGCGTGGAGTCCTTGCCAAGGTCGGGCGTGGGCCTGCTTCGCGCTACGTGCTTATGGA
GGACTATCGGGGGTAGGCATGGCGCAGGTGCGCCACACTCTGCCGTGATTCTGGTTGTTG
CGCCGGATGCAACGTAGGAGGGCATGTGTCGCTGATCGATTTTTTCCGCCGTCGCCGGAC
TACTCCCACTGCCGAAGAGCGTGACGCCATCATGAAGGCGTTTCGCCAGAGGTATACCCA
TTTCAAGGACTTGCTACAGTCCAACAGTGAACTGGGGCGTATCATGTCCGACATGGAACA
GACCCTGACAGGGCACAGCCTCTTCGGCATGAACTACATCCGTTCACAGGCGACGCGGGC
GGTCTTTCATACGATGCGCATGGTGACGGCACTCAACGCCATCGCCGACGACCGTTTCAG
CGGTCTGGTTGCCACGGTGGAAAGCATCAACACGCGCATCAGCGACATCCTCGATGCCCG
TGCCCCGGTACGCGTTGCGGAATTCGTGCTGCCCCTCGCGGAAGTGAACCGCGATGTGGT
CGACTGGGTGGGTGGCAAGAACGCCAATCTGGGTGAGATGATGAACCGGGTCGGTGTTCC
CGTGCCGCGCGGCTTCGCCATCACCACCACCGCCTACCGGGCGTTCATGGACGGCAACGG
CCTGATGGAGGAGACGCGCAAACTCTTGCGTGACGCCTTCGCAGACGACCCGGAAGGCCT
CGTGAGAGTGTCGAAGGCCATCATGCGGCGTATCGACGAGGCCATCGTCCCCGACGAAGT
GGTGGAGGCGATGCAAGCCGGATGGGATGCCACTTTCGGCCCCGGCCCCGTACGCTGCGC
GTTGCGCTCCAGTGCTGTCAGCGAGGACGGCAGTCTCTCTTTCGCCGGGCAGTACCGCAC
CGTGCTCAACGTCACCCGCGATGAACTGCCTTCGGCTTTCCGTAGTGTGTTGGCCAGCAT
CTTCTCGCCGCGTGTCATCGCCTACCGCTTGCATCAGGGGGTGCCGTTCGAGCATTGCGC
CATGGCCATGGTCTGCCTTGAGATGGTGGACGCAGTGGCAAGCGGAGTGGCTTTTTCGCG
GCATCCTGTCGACCTGTTGTCGGATGCCGTCGTCATCAACGGCATCTGGGGGCTTGGCGA
ATACGTTGTCGACGGCGTCGTGCCGCCGGATACGTGGCTGGTGTCTCGCGTCCGGCCCGA
CAGGGTCGCAGAACGTTCCATAGCCACCAAGAGTGTGAGACTCATGCCAGCCCTGCACGG
TGGGGGCACGGTGGAAAGTCCTGTGCCACCTGAACAGCGTTCCATGCCAAGCCTGACGGA
TGCGCAGGTGATTGCGCTGGCTGACATGGCGCTGCGCCTTGAAGAGCACTACAGGCATCC
GCAGGACATGGAGTGGGCGCTGGATGGCGCCGGGCGGCTGGTGGTGTTGCAGACCCGTCC
CATGCGGCTGGCCGATGCGCGTTCCGACAACCTGCCCGCTTCGCCCCGCATCGAGGGTGC
AGGGCTGCTTCTCGAGGGCGGGGATGTGGCGTGTGCTGGGGTCGGCTGTGGCCCGGTCGT
GATCCCGTCATCGGCAGAGGAACTCGCGGCATTCCCCTGCGGCGGGGTTCTCGTGGCGGC
GCACTCGTCACCGAATTATGTGCTGGTCATGGACAGGGCGCAGGCCATCATCACCGATGC
GGGCAGTGTCACAGGGCACATGGCGTCGCTTTCACGCGAGTTCAACGTGCCGACGCTGCT
CAATGCGCGCGACGCCATGCGAACGTTGCGCCCCGGTCAGGAGGTGACGGTGGACGCCAT
CTCGGGCCGCGTCTATGAGGGGTGCGTCGAAGAGTTGCTGGCGCTGCGTCGTCCGCGGCA
GGTGTGTCTGGGCGACACGCCCGTCCATATCGCCCTGCGGCGCGTCGCCGACCATATCCT
GCCCCTGCACCTTGTCGACCCCAAGGCCGCCACGTTCATCCCGCGGTCGTGCACCACGTT
GCACGACGTCATGAGGCTGGTGCACGAATTCTCGTACACAGAGATGTTCCGGCTGAGTGA
TACGGCTACCGTGGCGGGGTCGGTTGCTGTGGAACTCAAGGCGAGTGTGCCGCTGGACTT
GCACGTCATCGACCTTGGCGGCGGGCTTGCCGATGTGGACGGGCCCTACGCCTACCCCGA
GCAGGTGGCGTCGGCACCCTTCGGCGCGCTGCTCGAGGGAATGCTCGACCCGGAGGTGCA
TGTGCGCGGGCCGCGGCCCATCGACATGGGGGGCTTTCTCTCCGTCATGGGGCGGCACAT
GATCGAACCGCCCAACATGCACACAGAACGCTTCGGCGACCGCAGCTACGCCATCGTCTC
CGACAAGTACATGAACTTCAGCTCGCGTGTTGGCTACCATTACAGCATCCTCGACGCCTA
CTGCGGCGCGACCATGAACAAGAACTACATCACGTTCGAGTTCAAGGGCGGGGCTGCGGA
CGAGGTGCGGCGGGAACGCCGGGTGAAGTGCATCGGCATCATCCTGCGCGAACTCGGTTT
CACCATCGAGGTTCAGGGCGACCGTGTGCAGGCGCGCTACCTCAAGTACCCGCCGGAGGA
GATTCGTGCCCGACTCGTGCAACTGGGCAGACTGCTCATCGTCACCCGGCAGATGGATAT
GCTGATGACCACCGAAGCCGCAGTGCAGACATTTGCCGATAACTTCCTCAAGGGTGACTA
TCATTGAGGGGCGCGGGCGGATTCGCGGCACACCGTTGCAGAAGTTCTGATCGAGAACAG
AGCAGAGATTACAGGAAAAGCCCCCTTGATGGGGGCTTTTTGCGTGCGTGGAGACCTTGG
GTGCAGACTGGTGCAGAATTCGTGAAAGAGCGGGCTAGGCGATAGACCTAACCCGCTGGT
TTGTATGGTACCCGGAACGAGGATTGAACTCGTACAGCCCGAAGGCCGAGGGATTTTAAG
TCCCTTGCGTCTGCCAGTTCCGCCATCCGGGCACGAAGCGGTTACTTCCTAGTATGGCGA
CGTGTTGGCGTCAACGGTGGACTTGATGGCAGTATGACGGGGCGTGCAGTGCAGTGGCGC
TGCCCCTGCCGGGCGTCGCGCCCCTTTGCGGGGCATGCCTGTGGGCAGGGCAGTCCCCTC
AATCAGCCATCAAACCCCAGTCGGTGCGCCACTGGTGCGCCGTCTACGTCCAGCAGCGTC
CCAGCCCCTCACGCGCACCGGGCACGCGCAGCACGCCCTCACGCCATACCCCGTCGGCAA
GCAGGTAGAGGTGCAGTGTGCCGAGGTTGCGGTCGACGAAGAGGATACGCCCCTCCACAT
CGCCTCGCAGCATGGGCGAGACGGCATCGCACACGGCATGGAATAGCCCTTCGTCATGTT
CGGCGAAGAGGCATTGCACGTTGAGGGCGTCACCCGTGGGGGCGAACTCCACATGCGCAC
CACCCACGTCTTCGAAGGTGGTCTGCATGGTCTCGACGAGTTCGGCCTCGCGTTCGAGGA
GTTCATTGTAGGTGAGAGTCTGGTCGTAGACGAAGTTGGCGAACATCTCACTGTGCATGA
GGGCCATGGCGCCTCCGTGGGTGCCGCAGGGTCTCGACCCCATGGCAGGCATGGTCGTCG
ACGGCACGCCGCGCATGATAGCCGAAATCACGCTTCAGCGTCAAAATATCTGGTCGCGGG
GGCCTCGTATGCGCAGATGTCATGCCCACTGGTCTGCTTCATGGGTTTTCGGCACAGGGT
CGGGCTAGGGCACTACGGCGCGAAACGTGGCCGGTCTACACGAGGCGGAGTTGCGGCCGT
TCTGTCCCATCTCCGGCGCCGCGAGGGCAGGCTGGCGTCGCCGTGCTGCCGTGTGCCCGG
CAGGTGCATCCGGCTCGCGCCGGGTGTCCCGTGGCTGTCGCGTCGGGTGTCCCGTGGCTG
TCGCCCCGGCGGCAGCGTCGCTGTTTGCCAGCGGCCGGCGGGCAGCCGACCTCTGCCCGC
CATGCGTGGTGCTGTGCACTGGCCTTGCGGTGGGCCATCTGATAGAAAGGAAGAATGCAC
AACGACGCCCGCCAACGCATGGTGGTGCTCGGTCTGGACGGCCTGCCGCTGGACCTCGCC
CGCGACCTCTGCGCCGCAGGGCGCACCCCGCACCTCTCCCGCATCGTCAACGCCGCCGGA
ACCCGCACCATCGAGGCGGAATTGCCCGAACTCTCGCCGGTGAACTGGACGTCGTTCTAC
ACTGCCGCAGGGCCCGAGGAACACGGCGTGTTCGGGTTCACCCGCATCAACGCCGCGACC
TATGCCCTGTCCTTGGCCGACTTCACGCAGGTGCGGGTGCCGACCCTCTTCGACCGCCTT
GGCGAGGCGGGCTTCACCTCGCGCGTGGTGAACCTGCCCAACACCTATCCCGCACGCCCC
ATACCGGGAATGCTGGTCTCGGGCTTCGTGGCCACGGACCTTGCGCGGGCGGTGCATCCG
CCCTTCCTGCTGGGGCCGCTGGCAGGTGCGGGCTACCGGCTTGAGGCCGACACCTCGCGC
GGTGGCGACGACCCGGCACACCTGCTTGTGGAATTGCGCGCCACACTCGAAAGTCGCCGC
AAGGCGTTGCGCTTGCTGTGGCCCGACCTCGCGTGGCATCTCTTCGTCTTTGTGCTGACG
GAGACGGACAGGCTCTTCCATTTCCTGTGGGATGCGGTGACCGACGTTGCCAACCCGCTG
CATGGGCCGTGTATGGATGTGCTGGCCCTGTGGGACACGGTGATTGGCGAAGTGCTCGAC
CTCGTGGCGGCACTCCCCGGCGGTGCCCGTCTCATGGTGCTGGCCGACCACGGTTTCACC
CGGCTGGTGACCGAGGTCGACATCAACACGTGGCTGCGTCAGGAAGGGCTGTTGCAACTG
GCCCCGGCGGGCCCCGCGGCAGATGCGGGAATGGAACTCGACGCCTCGCGCATCCTTCCC
GGCAGCGTGGCCTTCGCCCTCGACCCCGGGCGCATCTACCTGCATACGCGCCGACGCTTC
GCACGTGGCGGGCTTTCCGATGCCGAGGGCGTGGCCTTGGCTGCACGCCTGCGCGAGGGG
CTGCTGGGATTGACCTACGCCGGACGCCCCGTGTTGCGTGATGTCCTGCCCGCCGACGGC
CTGTACGACGGCCCCTGCCGCGACATCGCCCCCGACCTCGTCTGCGTCCCGCACGAGGGC
TTCGACCTCAAGGCCAAGTTCAATCGTCCTGCCGTGTTCGGGCGTTTCGGGCGCACCGGA
ACGCATAGTGTGCACGGGGGCATCTTCCATGACAGCGAGGGTGGTGCCCCGCACCGCCTG
CGTGACGCCGGAAGGCTGGTGCTCGAACATTTCGGCCTTTCCCGTCGACCCGACGCCGGA
GGGCGTCTTGTGACCACTCCAACACAGGGCGCGTCCTGCATGCCCATAACGATGCACAAA
TGATAGAATTCGCCAAAGAACTCAACGCGGCCCAGTATGAGGCCGTGACCACGCTCGACG
GCCCGGTGCTGGTCATCGCCGGTGCGGGCAGCGGCAAGACGCGCACGGTGGTCTACCGCC
TCGCCAACCTGCTTGAGCGCGGCGTGCCCGCCTCGTCCATCCTGCTGCTGACGTTCACCC
GCAAGGCGGCCAACGAGATGCTGCAACGCGCCAGCCGCCTGCTGGGCTACGGGGTGCAGG
GCATCGCCGGGGGCACCTTCCACGCCTTCGCCTATTCGCTCTTGCGCCAGTACCATCCGG
CACGCCTTGAGGGGCGCGACCTGACCATCATGGACGGGGCCGACAGCGTGGCCGCCATCC
AGCACTGCAAGGATGCGCTCGGCATCGCGCGGGGGGACAAGTCGTTCCCCAAGACACAGA
CGGTGCTGTCGTTGCTCAGCAAGTCGCGCAACAAGGAACTGCCGCTGGACGAAGTGCTGC
GCCGCGAGGCGTACCACCTGCTGGTACATGCAGACGGGGTCTCGCGCATCGGCGAAGCCT
ACGCCGAATATCGCGCGGAACACGGCCTGCTGGACTATGACGACCTGCTCTTCGAGGTGG
AGCGCCTGTTGCGCGAACGGCCCGACCTGCTGGCCCACCTGCGCGACAGATACCGCTACA
TCATGGTCGACGAGTATCAGGACACCAACCTCGTGCAGGCGCGGCTGGTGCAGCTTCTGG
CGGGAGAGGGCGGCAACGTCATGGCCGTGGGGGACGACGCCCAGTCCATCTACGCCTTTC
GCGGCGCCAACGTGCAGAACATCCTGTCGTTCCCGCAGTTCTTTCCCGGTACGCGCATCA
TCAAGCTGGAAGAGAACTACCGTTCCACCCAGCCGGTGCTCGACCTCACCAACGCCATCC
TCGCCGAGGCACCGCAGGCCTACCGCAAGCACCTGTACACCAGTCGCGAGGACGGCGTGC
TGCCGCAGGTGGTGCGACCCCTGAGCGACCTCACGCAGGCATCCATCGTGGTGAGTCGCG
TGAGTGAACTGCTGCGGACGTATCCGCCCCATGAAATCGCCGTGCTGTTCCGGGCGGGGT
TCCACTCGTACCATGTGGAGGTACAGCTCAACAAACTGGGCATCCGCTTCCGCAAGTATG
GCGGGGTGCGCTATTCCGAGGCCGCGCACGTCAAGGACGTGATGGCCTACGCCCGCCTTG
TGCTCAACCCCCTCGACCTGCCGGCGTTCCAGCGTGTGGCGGCCCTGTCGCGCGGTGTGG
GGCCCAAGACCACCCTGCGCCTCTACGAGGTCGCCCGACAGGGTGACCCGGCGGCGACGG
CCCATGCCTGCGCGCGTTATCCGCAACTGCGGGCCGACCTTGAACTGCTCGACAGGCTTC
GCAAGCGCACACCTGCGCCCGCCACGCTGCTGGAAGAGGTCATCGAGCATTACCAGCCGC
GTCTCGAAGCCGCCTACCCCGACGACTGGCCGCGCAGACAGCAGGGACTTGAACAGCTTG
TGCAGATAGCCTCGGCCTATCGCGACCTCGACCTCTTCATCTCCGACCTGTCGCTGGAAG
ACCCCGGCACCGAGGAGGAGGACCGCGACAGCGTGGTGCTGTCCACCATCCATTCCGCCA
AGGGGCTTGAGTGGAGTGCCGTCATCATCCTCGACCTCGTGGAGGACAGGTTCCCGTCGC
GCCATGCCGTGACGCGCGCCGACGACTTCGAGGAGGAGCGCCGCCTGATGTACGTGGCCT
GCACCCGCGCCCGCGAACGGCTCATGCTCTTCGTGCCGTCCAGCCTCTACCAGCGCGGGG
AGGGTGGCAACCAGCCCGCCGCGCCCAGCCCCTTCGTCCGGGAGTTGCCCGCGGCACTGT
ACGAGGAGTGGTACGAGAGCTATACCGGAGGTCTGCAACGGCGTGATACGTCGCGTCCGG
TTGCGCGTCCGGCCGTGGCATCCACCTTCGGTTGCGCACCGCGTCCCGAATCGGCACCGG
TGCCCGGCGGGCCGTCGCCCGTTGCAGGGGCGGCGAAGCTGGGGTTCTGCACGCACAAGA
TCTTCGGGCGGGGCAAGATCGTCCAGCATCTGCCGCCCGACAAGTACAGGGTGAACTTCC
CCGGCGTGGGGCTCAAGGTCATCCTGGGCGACTATCTGACGCTGGAGGATGACGCATGAA
GGGCCTTGCGAGCGAAGAGGACTTCATCGCCTGCATCGACAGGCATTTTCCCAACGCGCA
CAGACACGTGGTGGTGGGGCGCGGAGACGATTGCGCCGTGCTGGCCTGCCCGGAACGCCT
GTGCGTGAGCACCGACCTGTTCATCGAGGACGTGCATTTCAGACGTTCGTACTTCAGGCC
CGAAGAGATAGGCCACAAGGCGCTGGCCGTGAACGTGAGCGATGTCGCCGCCATGGGCGG
TGTGCCGCTGGGGTTCAGTCTCGCACTCATGACGCCCCCCGGCATGACCCGCGAGTACGC
AGACGCGCTCTTTGCGGGCATGTCCGGACTGGCTGCCGCGTATGGCATGGTGCTCACCGG
CGGCGACCTGTCCCGTGGCGGAGTGCTTGGTCTTTCCATCACCGTGTGGGGTGAGCCCGT
GCCGGGGCGCCGGTTCCTGCGTCGTGGCGGATGCCGCCCCGACGATGTGCTCTTCGTCGT
GGGCAGCCTCGGCCTCGCACGGGCGGGCCTGTGCGCGCTGGAGGCTTCAGGGCGTGACGC
CCTGCGCCTGTACCCCGAAGCGTGCGCCGCGCATCTCACGCCCAACCCGCAGGTGTCAGC
GGGGCAGTTGCTGGCGCGGTACCCCTCTGTGGCGTTGATGGACCTCTCGGACGGGCTGGC
GCGCGATGTGCCCCGTCTTGTGGGGCTCGACCGCGACGGCGGCCTTGGTGCCGCCCTTGA
ACTGCACGAGGACGACCTGCACGACGAGGTCATGGCCTATGCCATCGCCAACGGACTCGA
CCCGGTGGAGGAAGCCTTCGCCGGAGGAGAGGACTACGCGCTGCTGGGGGCCTGCCCCGA
AGACGACTTCGAGGCGCTACGTGAAGAGGTGCAGGGCGTGGTACGTGTCGGCACCGTGAC
TGCCGACGGCCTGCTCACCCTCAACGGCCTGCCGCCTTCCAACAGCGGTTTCGATCATTT
CGCCTGACCTCACGAGGAGGTTCGCCCATGCAACCTGTATTGCGTCCCATCGGCACCGTG
CGCTCGCGTCTGACCCGCCTCGACGACTGTCCCAAGAACGGAGACGAGGGGGCCCCCGAG
GCATGGATAGACATCCTGCCCGAATTCGCGGCGGGGCTGGATACGCTGGAGGCAGGGCAG
GAACTGACCCTCGTCACGTGGCTGCATCTCGCCGACCGCGACACACTCGCAGTGCATCCG
CGTGGCGACACGTCGCGGCCCATGCGCGGGGTGTTCAACACCCGTTCGCCCGCCCGTCCG
AACCCCCTCGGCCTGCACGACGTGCGCCTCCTGGGCACCGCCCCCGGGCCGGACGGGATG
GTGCGCCTTCTGGTGGCACCGCTTGAGGCCCTGCACGGCACTCCGGTGGTGGACATCAAG
ACCAGCCTCAGCCAGCGGCGTGATACGGGATGGGGCGACGGCGTCCCTCTGCGTGAGGCC
GAGACGGTTCGCCGTCTGTGTCACACGGCGTGGCAACGGGGTCTGCTTTCGGGCTTCAAC
GGCAACGTGAGCCTGCGCCTAGGGGCGACCTGTCTCGTCACCTGTACGGGGGCGGCCAAG
GGCGACCTCTCTCCCGGCGACCTCGCCGTGGTCGACATCGCCTCCGGCAAGCGCATCGCA
GGAGGTAAGCCTTCCTCTGAACTCGCCATGCACCTTGAGGTCTATCGTCGGCAGCCCCGG
GCACAGGCCATCGTGCACACGCATCCGCCACGCCTGCTGGCCCTCGGGCTGCGTGTCGCC
CCGCAGCAGATGCTGCACATCGACGTCTACGAGGCGCAGATGCTCGTATCGCGCCTCGGG
TCTGCCCCCGCCCATGCCCCCGGAACGCAGGCACTGGCCGATGCCGTGGGCGAGGCGGCC
GTCACCCGCGAGGCGGTCTGGATGGAACGCCACGGGCTGGTGTGCTGGGGGGAGACGCCC
ATGCAGGCGCTTGCGCTGGGTGAAGAACTGGAACACCTCGCGGGCATCCATCTCTCGGTT
TTGTAGTCACGGCGGCTTGATGCGCACCTGCGGCTGACGGGAAAGATGACGTGCGACAGG
GCCGGTGAATGGCGTCATCTCTTGATATGACCCCGTTACGACAATCCCCGTCCTCGCATG
AGGACGGGGATTGTCGCTTGTGGAAGAGGCGGACGGGGCACGGACTCGGTTCGTTCAAGG
TCTCCCGTATCCTGCCCGCGGATTCGTCTCCGGGGGCGGCTACACTACGGGCTCGTCGTC
GCAGGTGCAGTGCTGTGCGGCCTGTGCATCACGTTCGGCACGCCGTTCCTCGCGCCGCAG
TTCACGGCGTCGGCGGGCTTCTACGCAGCGGCGTTCGTGGGTGGGCGTTTCGCACAACAG
CGGCGGCACGGCCACGGGCTTCCTGTCCGGCCCCATGGCCACGAACGTGAGATAGGCCGA
AGCTGCGTGGCGCACCTCGCCGGTCAGCAGATTCTCGGCTTCGACACGCACACCCACCTC
CAGTGACGTGCCTCCCGTGAGGTTCACGCTGGCTTTCAGCAGCATGAGTTCACCCACGTT
GACCGGCGCGCGAAAGTCCATGCGGTCGATGGACGCGGTGACCACGGGTGTGCGGCAGTG
CCTCATGGCGGCGACAGCCCCGGCGAGGTCTATGTGCTTGAGGATGACGCCCCCGTGCAC
GTAGCCCGCCGGGTTGGCGTCCTGCGGCAGCGGCCTGTGCGTCATGACCACTTCGCTTTC
CGATACCTTCTTGGCCTGCATGATGCCCTCGTATGGCGGTGCGGGGCTAGCCCGCGAACG
TGACGCCGCCCTTGCCCAGCAGGTCGTGCAGGTGCACGAGGCCCACAAGCCGGTGGTCGT
CGTCGGTGATGGGAAGCACGGTGATGGCCTTCTGTTCCATGATGTCGATGAGTTCGGCCA
CCGACTGGGTCTGCCGTGCGAAACGGGGGTTGCGCGTCATGATGTGGGTGACTCCCACGC
GCGGGCCGTAGGTGCCGCGAAGGACGGCACGGCGTACGTCACCGTCGGTGAGGATGCCGG
TCAGCCTCCCACCGCCGTCCGTGAGGGCCACGGCCCCGAAGCCGCCCTTGTCGAGGGCGA
GAACGGCCTCTTCGCACACGGCCTCTTCGTTGACCACCGGAATGCCCTCGGTGTGCATGA
GTTCAGCCACGCGCAGCCGCAGCCGCTGGCCCAGTGAACCGCCGGGGTGGTAGCGCAGGA
AGTCGTTCTCGGTGAAGGACTTCCAGTCGATGAGGCAGACCGCCAGTGCGTCGCCAAGGG
CGAGTACCGCCGTGGTGGACGCCGTAGGGGCAAGCCCCAGCGGGCACGCTTCACGCGGTA
CGCCGCAGTCGAGCACGATGTCGGCACCGCGTCCCAGTGACGAGTCGGCGCGGCCGGTCA
GGGCGATGATGGGCGTGCCGATGGCGCGCAGGCTGGGCAGGATGGCGTTGAGTTCATCCG
TCTCGCCGGAGTTGGAGATGGCGATGACCACGTCGTCGGCCTTGAGGCTGCCCATGTCGC
CATGTGCGCCCTCTACGGGGTGCAGGAAGAAGGCGGGGCTGCCCGTGGACGAGAAGGTGG
CGGCCAGCTTGCGGCCCACCAGCCCCGACTTGCCGAGGCCTGTCACAACGACACGGCCGC
GGCATCCTGCCAGCAGGGCCAGCGCGGATTCGAACGAGGGGCCAAGCCTGTCGCGTACGG
CACGGATGCCCTCCGCTTCGATATCGAGAACGTCGCGGCCGCGTTGCAGCCAGTCGGTCT
GATGTATCTGGTCGTCTGTCATGTCATGTACTCCTTGCGGCCCTTCTTGTAAGGCACGGG
CCGCAGGTTGAAAAGGGCACAAGAGTGCCTTCCGTAAAAGGGCGCTGGTGTGACGGTGCC
CCCTTCGGGGGGCTGGCGGGGCATCCTGCGCAATGTAACGGGAACACAAGAGTGCACCGC
CCTTGTCGCGCAGGTTGCATGGTGGCGTCCTTGGGCAGGCGTGGCAGCGATGTACGCCAG
AGGGGCATCGTCGGTGGGGCTTGTGTCACGCAAAAGGGCCTCCGGCATGCCGGAGGCCCT
TCATTGCATGGTCGCTTGCGGCGGCTAGCAGCCGCATTCAAGGCAGAGTTTGCCGCCACC
GGCGCAAGGGATGGGATAGTCGCCGGTGAAGCACGCGAGACAGTAGTTCTCGGGATGCGA
GACCGAGCGCAGCAGCCCTTCGATGGTGATGTAGTGCAGCGAATCGATGCCGATGAAGCG
TTCGATTTCGGATACGCTATGATTGGCGGCGATGAGTTCGCCCTTGGAGGCGAAGTCGAT
GCCGTAGAAGCACGGGAACTTGATGGGCGGGCAGCTCACCCTGAAGTGGACTTCACGCGC
ACCCAGTTCTCGCAGTTTCTTCACGCGCGTCCGGATGGTGGTTCCGCGCACGATGGAGTC
GTCCACGATGCAGATGCGCTTGCCCTTGATCATGCTCTTCACCGGGTTGATCTTCACCCG
GACGCTGAAGTCGCGCATGTCCTGCGAGGGCTGGATGAAGGTGCGCCCCACATAGTGGTT
GCGGATCATGGCGTGTTCGTAGGGCAGCCCCGACTCCTGCGCGAAGCCGACGGCGCTGTA
GACCCCCGAGTCCGGGAAGGGCATCACGAAGTCCACATCGGGGGCCGATTCGCGGGCCAG
TTCCTGCCCCATGCGCTTGCGGCACTGGTACACGTCTTCACCGAAGACCAGCGAGTCGGG
CCGTGCGAAGTAGATGAGCTCGAAGATGCACTGGCGTGTGGGGGCTTCGGTCTCAATCTT
GTAGCTTTGCACCTTCGTATCTTCGATGACCACCATCTCGCCCGGGTCGAGCGAGCGTAT
GAACTCTGCTTCCAGCAGGTCGAAGGCGCACGTCTCGGACGCGAACACATGCGCACCCGC
CACGCGGCCCAGCGCCAGCGGACGGAACCCGTGCGGGTCGCGTACGGCGATGAGCTTGTT
GTTGGCGAGGATGAGCAGGGCGTAGGCCCCTTTCACCTTGCGGCATGCCGCCATGACGGC
CTCTTCGAGCGTATGCCCGTTGAGGTTGCGGGCGATGAGGTGCACGAACACCTCGCTGTC
GATGGAGGTCTGGAAGATGGAGCCCTGTTCCTCCAGTTCGCGCCGCAATTCCAGCGTGTT
CACGAGGTTGCCGTTGTGCGCGATGGCGATCTCGAGACCCTTGTAGCGCACGATGAACGG
CTGCGCGTTGCGGATGAGCGACGCGCCCGTGGTGGAGTACCGGATATGCCCGATGGCGAT
GTCGCCCTTGAGTTCCTTGCCGAGGTGGCGTTCGTTGAAGACCTCGGGCACGAGACCCAT
GCCGCGGTGTTCACGCAGTTTCTGTCCGTCCCACGTCACGATGCCGGCGCTCTCCTGCCC
GCGGTGTTGCAGGGCGTAGAGGCCGAAGTAGGAAAGACGGGCGGCCTCGGCATGGTTGTA
GATGCCGAAGATGCCGCAGTAATGCCGGATCATGGCTCCCCCTTCTTCAGGAATGACGGC
CTACAGGCCGTAGTATTCCTGAAGGCTCTTCACGTTCACGCCGCAGGTGCGGCTGGCTGC
GATGGACTTGGCGATGGCACGCGCCCCGGAGACCGTGGTGCTGTAAGGCACGCCGTACAT
GAGTGTGGCCTGCCTGATGGACTTCGAGTCCTGCACGGTGCGCTTGCCCGATGCCGTGTT
CACCACGAGGGCGATGTCGCCGTTCTTGATCATGTCGACGATGTTCGGACGCCCTTCGTA
GACCTTGTTGACGTGGGTCGTGGGTACGCCATGCTCCTTGAGCAGCTTCGCCGTACCGGC
GGTGGCCACGATTTCGAAGCCAAGGTCGGCGAAGATGCGCGCCACGTCGGGCACCAGCGT
CTTGTCGCGGTCGTTGACCGAGATGAACACCTTGCCCTGCTGCGGCAGACGCTGTCCGCC
CGCAAGCTGGCCCTTCAGGTACGCTTCTTCGAAGGTGGGCGCAATGCCCATGACTTCACC
GGTGGAGCGCATTTCAGGGCCAAGCAGGATGTCCACGCCGGGGAAGCGGTTGAACGGGAA
GACAGACTCCTTCACGGAGACGTAGCCCGAACGGCGCATGGACCACGGGTCGAGTTCCTT
CAGGGTCTTGCCGAGCATCACCTGCGTCGCGAGGCGCGGCAGCGGCACGGCTGTGGCCTT
GGAGACGAAGGGCGCGGTGCGCGAGGCGCGGGGGTTGACTTCAAGGATGAAGATGACGCC
GTCCTTCACCGCGAACTGGATGTTCATGAGGCCCACCACGCGCAGTTCCTTGGCGAGGGC
CACGGTCTGGCGGGAAATCTCGTCGGTGATGGACGAGGGCAGGCTGTAGGGGGGGATTGA
ACAGGCCGAGTCGCCGGAGTGGATGCCCGCCTCTTCGATGTGTTCCATGATGCCAGCCAC
GTAGACGTCGGTGCCGTCGGAGAGGGCGTCCACGTCCACCTCGGTGGCGTTCTCGAGGAA
CTTGTCGAGCAGGATGGGGTGCTCGGGGGCTTCACCCACCGAGTTCTGGAAGTAGGAGGT
CAGCTGTTCCTCGTCGTAGACGATCTCCATGGCGCGCCCGCCCAGCACGTAGCTGGGACG
CACCACCACGGGGTAGCCGATGGAGTTGGCGCCGGCGATGGCCTGCCTGAGGTTCATGAC
CGTGGCGTTGGCGGGCTGGCGCAGGTCGAGCTTGTGGATGAGCGCCTGGAAGCGTTCGCG
GTCTTCGGCGCGGTCGATGGCGTCGGGCGAGGTGCCGAGAATGGGCACGCCTGCGCGTTG
CAGCGGTACGGCGAGGTTCAGCGGGGTCTGTCCGCCGAACTGCACGATGACGCCGTCGGG
CTTCTCCGCCTCGATGATGTGCATGACATCCTCGAAGGTGAGCGGCTCGAAGTACAGGCG
GTCGGAGGTGTCATAGTCGGTGGAGACCGTCTCGGGGTTGGAGTTGACCATGATGGCCTG
CACGCCCATCTCCTTCAGCGCGAAGGAGGCGTGACAGCAGCAGTAGTCGAACTCGATGCC
CTGCCCGATGCGGTTGGGGCCGCCACCGAGGATGATCACCTTGCGGCGCGACTCGGCCTC
GATTTCGTGGCCCGTCTCGTAGGTGGAATAGTAGTAGGGGGTGTAGGCCTCGAACTCGCT
GGCGCAGGTGTCCACGAGGTAATAGGTGGGGCGTATGCCCGTGGCGTCGCGCAGGGCGCG
TACGTCCGATTCGGGCCGCTTCCACATCTCGGCCAGCTGCCTGTCGGAGAATCCGTATTC
CTTGGCGCGGCGCAGCAGGGTCACCAGTTCGCCATTGTCGGGGGTCATGGAGTTGGCGAG
GGCGAAGTCGCGCAGGTCGCCTTCCATGTCGACCAGTTCGCGCATCTGGCGCAGGAACCA
CGGGTCGATGTTGGTGATTTCATGGATGTCGTCGATGGTCATGCCCGAGAGCATGGCGAG
ACGGACGTAGAAGATGCGGCGCGAGTTCGGCGTGCGCAGCTTGGCGACGATCTCCTCATG
TTCGGGGAGCTTGTCGCGGAAGCGCGAGCCAAGGCCCGGTGCGCCCACCTCGAGCGAGCG
CAGCCCCTTCTGGAGCGACTCCTTGAAGGTGCGGCCTATGGACATGGCCTCTCCCACGCT
CTTCATGGCGGTGGTGAGTTCGTCGCGTGCGCCGGGGAACTTCTCGAAGGTGAAGCGCGG
AATCTTGGTGACCACGTAGTCGATGGTCGGCTCGAAGCTGGCCATCGTCTCGCGGGTGAT
GTCGTTGGGTATCTCGTCGAGGGTGTAGCCCACGGCGAGCTTGGCGGCGATCTTGGCGAT
GGGGAAGCCCGTGGCCTTGGATGCCAGAGCGGAGGAGCGCGACACGCGGGGGTTCATCTC
GATGACCACCATGTCGCCGTTGTCCGGGTTGATGCCGAACTGCACGTTGGAGCCGCCCGT
CTCGACGCCTATCTCGCGCATGATGGCGATGGAGGCGTCACGCATCATCTGGTACTCGAC
ATCGGTCAGGGTCTGTGCCGGGGCCACGGTGATGGAGTCGCCCGTGTGCACGCCCATGGG
GTCGAAGTTCTCGATGGAGCAGATGATGACGCAGTTGTCGGCCTTGTCGCGCATGACCTC
CATCTCGTATTCCTTCCAGCCGAGCACGGACTGCTCGATCATCACCTCGCTGGTGATGCT
GGCGGTGAGACCGCGCGAGGCGATCTCTTCGAGGTCTTCCATGTTGTAGGCGATGCCGCC
GCCCGTGCCGCCCATGGTGAACGCGGGGCGGATGATGAGCGGAAAGGGCATCTCCGTTCC
GAGGCGACGCACGTCGTCCATGGAACGGGCGATGCCGCTGGCAGGCACCTTGAGGCCGAT
GTTGGCCATGGCAAGGCGGAACAGCTCGCGGCTTTCGGCCTTCTCGATGACCGCACGGTT
GGCGCCGATGAGCTCCACGCCGCATTCATCCAGCACACCGGAGGCCGCCAGCGCGAGGGC
CGTGTTCAGGCCCGTCTGCCCGCCCAGCGTGGGCAGCAGCGCGTCGGGACGCTCCTTGCG
GATGATGGCGGCCACCGTCTCGGGCTCGATGGGCTCGATGTAGGTACGGTCGGCGAGACC
GGGGTCGGTCATGATGGTGGCGGGGTTCGAGTTGACCAGCACCACCTCGTAACCCTCTTC
CTTGAGGGCCTTCACGGCCTGTGTGCCGGAGTAGTCGAACTCGCAGGCCTGCCCGATGAT
GATGGGGCCGGACCCGATGACCATAATCCGCTTCAAGTCTGTGCGTTTGGGCATGTCGCT
TCGTGTGGGGTGAAAGGTTGTCCGCGGGGCTGCAAGGCGGAGAAATCCTGACGGTACGAA
GCGGAAGGAGGCGAACGCCCACGGAAGGGGGCGCGGGGGAGATGCCGTCCGCCCGCGATT
GCGCCAGCGGGCCGCCCTCGGTACGCGCCGGTCAGCAATCTCCCTACCATATACCGGCAG
GGGGTGACATGCAAGGGGCACAAGCCTTGGGCGCAGGTGACGCATCTCTGTATCCCGTTT
CTGCAATCAGGCTTCGCTTGCGCCAAGGTGGCTCGTTGCCGTGTGATGATAATGCCGAAA
GTCATTGCGTGTCGCGACGCTTGATGTGTACTGTGAGTGCAGTGCTACTGATGCAATATC
TGCTTTGATGTTGTCATGATAATCACTTTCTTTTTCTTCATGGCAATGATTATCATCGAT
AGGAGTTGAGTAGTGCATCGCATTGGCATGAAATTGCAATGTGGTATCATATTCACTGTC
CTGACAGGCTCCCTTGCCTGTCTGCACGGTTTTGACGTTGATGCATATGCTGATGACGGA
AGACACGATAGGCATGGGGAACGACATGCATGGTCAACTGTGTCAAAAATGCCTGATGTT
TATGTGAAATCTTGCGGAGGGTGCCACATGGCGTACCCTGCTGTACTGTTGGCGCATGAG
GGATGGGCATCCATCGTCGGTTCAGCAAGCGACCATTTCGGGACGGTGGTCGAGATGTCT
CCTGCGCAGCAGCAGGCTGTCGCCGCCTATCTTTCCGATAACGCGGCCGACAGGTCCGGC
ACCAAACTGGGCCGGAAGATCGCCCGTTCCATGTCTGATGGGAACGTGTCGCGCATCACG
GAAGTGCCCTACATCAGGCACAAGCATCGCGATATCGGGGCTGCCGTGCTGACCAGGGAA
AGTGTAGGCGGGCTGGCGAACTGCATTGCCTGTCATCCCGGGGCAACTGGCGGGCAGTTC
GATGATGACGACGTGGCGATTCCGACGGACTGATACGGGCGCATGGCACGAGCAGGCCAC
CATTCACTTTGACTGCGGAAGGATGTGCGACGGATGATGTCTGAACAGCGCAGGGCTATC
GCCTTGTCCCTCGTGTGCGGTGTGTGCATCCTCGTCCTGAAGATGCTCGCGTATCTCGTG
ACAGATTCAGCGGCACTCATGTCGGATGCATTCGAGTCCATCGTGAATGTGGTGGCGAGT
GCTTTTACCATGTGGACCCTGTATGTGGCGCAGACGCCGCCGGACAGGCGCCATCCCTAT
GGGCATGGGCGAGTCGAGTTCTTCGCCGTGTTCTTCGAAGGGGCTCTCGTCATTGTTGCC
GCACTGGGCATTATCGTCGCAGCGGCGCCTCGTATCATCGAACCGCGCGCAATGGTGCAG
CTTGACATCGGCCTTGGGCTATCGGTCGTCGCCTCTGCCATCAACCTCGTTCTCGGCCTT
TATCTCATCCGTGTGGGACGGCGCGAAGACAGGCTGGCACTCGTTGCCGACGGTAAGCAC
ATCATAACTGACGTGTACACGACCGGTGGGGTGCTTGCGGGTTTGCTGCTCGTCCATGCC
ACAGGATGGCTGTGGCTCGACGGGGCCATCGCATGCGTCGTGGCCCTGCACATCCTCGGA
GCGGGGTATGGGCTCGTAAGGGAGGCGGTGCGTGGACTCATGAACGAGCGCGACGAGAAG
CTGCTGCTGCGTATCGAGGATGTCCTCAGACGCCATGAGCAGGATGACGGGATTGCAACG
CATGATATCCGGGCATGGAGGTCGGGCCGGGACATCCATGTCGACCTGCATCTCGTGCTG
CCCCGGCATATGACCATGGAGCAGGCACAGGCGCGCGCCACGGTCGTCGAAGATATCCTG
CGGGGCCAGATTCCCCATGTCGTCGAGGTACTTGTGCGGGCCGAGGCCTGCGATGAGGCA
CAGTGCAGCGCCTGCCGCCATGCTGGCAGGTGCCATGAGAGGTAGGGGCCCTGCGTACGG
TTCAGGGATTACGGGGTATTGGCAGCAGATGGCGTGTCGCTCCGGTGCCGCGGGCGGTGC
GTAGCCTGCGGGGGGGCGTAACACATGACTTAAGCCCGGCGCTGGCCTAGCGTATCCCCG
GCAGGTCGTACCCCCCGGCAGGGGATGCCACGTGGCCCACAGCGTGCGGGTGCGACTTCG
TGTCGCTCAATGGAAAGGCCCGCATGTATGCGGGCCCTTCGTTTGTCTTTATGGGGGGGC
AGTCACGGGGCAACCCGCGAGGCGCGCAGCTAGATGCGGCCTTCCTCCACGGCGTGACAT
GCCACCAGAGCACCGCCGGGCTGCGGCAGGGCGCGGGGCACCTCGTTCATGCAGCGCTTG
TCGGCGTGGGGGCAGCGACCGTGGAAGACGCAGCCCGAAGGCAGGTTGATGGGCGTGGGC
ACGTCACCGGAGAGGCGGATGTGCTTCAGGCCCTTCTGCCCGATACGCGGAATGGCGGAG
AGCAATGCCTGCGTATACGGGTGGCGCGGTGAACCGAACAGGTCTTCGCTGGTGGCGAGT
TCACACAGTGAACCGAGGTACATGACCGCCACACGGGTGGAGATGTGCTCCACCACCGAG
AGGTCGTGGCTGATGAACAGGTAGGTCAGGTTGCGCTGTTCCTGCATGTCCATCATCAGG
TTCAGCACCTGCGCCTGAATGGAGACGTCCAGTGCGGAGATGGGTTCGTCCGCCACGATG
AACTCGGGGTCGACGGCAAGGGCGCGGGCGATGGATATGCGCTGGCGTTGCCCGCCCGAG
AACTCATGCGGATAGCGCGTGGCCCACACAGGGTTGATGCCCACCTGTTCCATGACGGCG
GCGACCCTGTCGAGCACTTCGCCTTCGCCGATGCCGGGGTTGTGGAAGCGGATGGGTTCT
TCGAGAATCTGGTTCACGCGCATACGCGGGTTGAGCGAGGCGTAAGGGTCCTGGAAGACC
ATCTGCATGCGGGTGCGGTAGGGCAGCATCTCCGTGTCGGAGAGGTGGTCGATGCGCCGG
TCACGGTAGTGGATTTCGCCGGAATTGGGGCGGTACAGGCCGATGACCGTGCGTGCGAGG
GTCGATTTGCCGCAGCCCGATTCACCGACAACGCTGAGGGTCTCGCCCTCGTTGATGGTG
AACGAGACGTCGTTGACCGCATGGACGACAGTGCGCTTGCGGACGATGCCGGAGCCGGTG
AGCCTGAGCTGGTCGAGAAAGCCGCCGGAGATGTCGAAGTGCTTGACGACATTGCGCAGG
TTGAGAAGAGGTTTCTGTTGCATCGTAACTCCGCTAGTCCAGCAGGTGGCACGCCACAAG
TCCGCCGTTGCGCTTGGGCAGGAGGCGCGGCCGCGAGGTGCGGCACACGTCCTGACACAG
CTCGCAACGGTTGTGGAAGGGACAGATGCCGTGCGCGATCTCGGAGAGGCTGGGCATGGC
ACCCGGAATCTGGTTCAGGCGATGCCGCTTGCCCACGCAGCCCCCGCCACAGCTGTTGCC
CTGCGGCAGGGCGGCGAGCAGCCCCTTGGTGTAGGGGTGCTGCGGGTCGGCCACGATGCG
CGCGGTCTCGCCCATCTCCACGATGCGGCCCGCGTACATGACGGCTATCTTCTGCGTCAC
CTGCGAGACCACGCCGAGGTCGTGCGTGATGAGGATGAGACCCATCTTCTCGGACTCGCA
CAGTTCAAGCAGCAGGTCCATGATCTCGGCCTGAATGGTCACGTCGAGGGCCGTTGTCGG
TTCGTCGGCGATGATGAGGCTCGGCGAGGTGAGCAGGGCTATGGCGATGACGATGCGCTG
GCGCATGCCGCCGGAGAACTCGTGCGGGTACTGCTTGAGCCGCTTCTCGGGCGAGGGGAT
GTAGACCTTGCGCAGCTTGTCGAGGGCGATCTCTTCCGCCTCGCGGCGGCTCATCTTCTG
GTGCGCGAGAATCGTCTCCACCATCTGCGAGCCGATGGTGAGCACCGGGTTCAGCGTCAT
CATGGGATCCTGGAAGATCATGCTGATGCGGTTGCCGCGGATGTCACGCAGCGTTTCGGC
ATCGGTGGTGACGAGGTCGTTACCCTCGAACAGCACCGAGCCACCGGCGATGAAGCCGGG
CTTGCTGATGAGGTTGATGATGGAGAAGCCGGTGACGGACTTGCCCGCTCCCGACTCGCC
CACAAGTCCGAGACGTTCGCCACGGCCCAGCGTGAACGAGACGTCGTTCACGGCGGTGAG
CGCTTCGTCGCGGAGAGCGAACTTGACGGTGAGGTTCTGGACGTCGAGCAACGCTTCCAT
GGCTAGTCCTTGTAAAGCTTGGGATTGAGGAAGTCGCGCAGCCAGTCACCGAGCAGGTTG
ATGGACAGCACCAGCAGAATGAGCATGATGCCCGGGAAGAGCGTTATCCACCAGCTTCCG
CTGAAGAAGTACTGGAAGCCCGACTTGATGAGCGAACCGAGCGAAGGCTGCGTGACCGGC
ATCCCGAGACCCAGGAACGACAGGGCCGCCTCGCTCATGACCGCGTTGGCCACCTGCACC
GTGGAGATGACAAGCACCGGGGTGAGCGTGTTGGGCAGGATGTGCCGCAGCATGATGCGC
CGTGCCGGAAGGCCGATGACGCGCGCCGCCTCGACGTATTCCTTCTTCTTCTCGGCCAGC
ACCGAGGCGCGTACGGTACGCGCTATCTGGGGCCATTCCGAAAGGCCGATGACGAAGATG
AGGAAGGGCACGGCCACCTCTTCGTAGCGGCCCACGCCCACGACCATCTGCAGGATGGCG
CCGAAGAAGATGGCCACCATGTAGGACGAGAACGAAAGCTGCACGTCGGCCACGCGCATG
AGGATGGAGTCGATGCGCTTGCTGCCGTAGCCGGACACGAGACCCACGAAGATGCCGATG
ACGGATTGCAGGGCCACGGCGCCAAGGCCGATGACCAGCGAAACGCGCATCCCGTAAAGC
ATGGCCGAGAGGATGTCGCGGCCCTGGTTGTCGGTGCCCAGCAGGAAGTCGGCGGTGCCT
TCGGGCTTCCATGCGGGCGGAAGTTCCGCGTTCATGATGTCGAGGGTCGCACCGTCATAG
GGCGAATGGGGGGCGATGAGCGGCGCGAGAATGGCCGACACGGCAAGGATGAACAGCAGC
GCGAAGCTGCCCACGGCCACGGGGTCGCGCAGGAAGCTGTAGAGGAAGTACGACTTGCGG
AAGCGTCTGATGAGGGCGACCATGCTATTTCCTCCCCGCGATGCGGACCATGGGGTTCAC
CAGACCGTAGACGATGTCGACCACGGTGTTCACCGTCACGAAGATGGCGCCGCAGAAGAT
GAGGTACGCCACAAGCAGCGAGGTGTCGGCGCGTTCCACGGCGTCGATGAACATGAAGCC
CATGCCCTGCCACTGGAAGACCGTCTCGGTGAGGATGGTGAAGGCGATCATGGTGCCAAG
CTGCACCCCGCCGACGGTGATGACCGGCAGCAGCGTGTTCTTGAAGGCGTGAACCATGAT
GACGCGCCATGTCTTAAGGCCCTTGGCGCGGGCGAATTTGACGTACTCGGTCTCGAGCAC
TTCCTTCATCTCGGCGCGGATGAGGCGGATGAAGAGCGGCAGCATGATGGAGGAGAGCGA
GATGCCGGGCAGGATGATGTGCTTGAAATTGGCCCACGTGGTGAGGTTCGTGTCCCATGA
GCCGATGACGTGCTCAGGGTTGCCGCGCCCGAAAGAGGGCAGCCAGCCGAGGTTCACCGA
GAAGATGTAGATGAGGAATATGGCGGTGAGGAAGACCGGCACCGACACACCGATGGTGCT
TACGCCCATGAACAGACGTGAAAGCACGTCCTTGGGGCGGCACGCCGCATAGACGCCCAC
GGGTACGGAGATGAGGATGATGAGGCATGCCGCCACGAACACCAGTTCGAGGGTGGCAGG
TGCCTTGTCGAGTATGACGTCGAGGGCGGGCTTGCGGTAGAAATACGAGATGCCGAGGTC
GCCCTTGAGGGCGCCCGAGGCGAAGCGGGTCCACTGGACGGCGAACGGGTCGTTGAGGCC
AAGCTCTTCGCGCAGGGCCTCGCGCTCCTTCACAGATACCGAAACGCCCATCATCTCACG
CGTGGGGTCGCCGAACGAATACTTGATGGCGAACCCGAGCAGGCTGATGATGAACATGAC
AAGGAGCGCCTGGGCAACCCTGCGTATGATGAATGCAAACATGGGTGTTCTGCTCGTTGG
AGGTTGCTGACGCGAGGCTCGTGATGACAGGCCCCGCGGGAGGGCTACACAATTATGTGA
GTGCAGGCAAGTGCGTGAAACACCGTGCCCGGAGCCTTCCCGCGGGGCGCAACGCATCGC
GGGAGGCGTCAACCTCCCGCGATTTTTGTCGTTACTGCATCATCAGATCGCCGAAGTAGG
GGAAGTCCTGTGCGTTGACGACCTGCTTGGCGTTCTTGACGGTCTTGCGAGCTGCCCACG
ACAGCGGTTCCCAGTGCAGGGGCACGAAGGCGGCGTCGTTGTAAGCCATCTGCTCCGACT
CCTTCAGGAGCGCGTCACGCTTGGCCGGGTCGGTCTCGCGGTTGGCGGCGTCGATGAGGG
CGTCGAACTTGGGGTTGGCGTAGTTGCCGCTGTTGTACTGGCCCATGCCCGTGTCCTTGT
TGGGGGTCATGAGCAGGTACTCGGAGTAGTTGGCGGTGTCCTCGGTGTCAGGATGCCAGC
CGATCATCTGGATGTCGGCAACCTGGGCGTCGAACTGGTCCCAGTACTGCGCCTTGGGCA
TGGTCTTGAGGTTCACCTTGATGTTGATGCGAGCCATCATCGAAACGAAGGCCTGCGCGA
TCTTCTCGTCGTTCACGTAGCGGTTGTTGGGGGCGATCATCGACACTTCGAAGCCCTTCT
CGAAGCCGGCGTCCTTCATGAGCTTCTTGGCGTTGTCGAGATTGTAGCGGGGCTTGAGGT
CGGCGATGTAGCCAGCGAAGCCCTTGGGGGCCTGCTGCTGCGTGGTGGTGGTGTAGCCCT
TCATGACCTTGGCCACGATACCGGCGGTATCGGTGGCGGCGATGATGGCTTCACGCACGC
GCTTGTCCGCGAACTGGGGGAACTTCTTCTGGTTGAGCTGAATGGTGATGATGCGGGCGC
TGGGCATGGTGATCAGTTCCACATCGGCATTCTTGGAAAGCTGGTCGTAGTCCTGCACGG
GCACGGGCGAGATGAAGTCGACGTCACCCTTCAGGATGGCGGCCACGCGGGTGGCTTCGT
TCTTGATGGGGGTGAGTTCGATGGTGTCGACGTTGCCGCGCTTGCCCCAGTAGCCCTTGT
TGGCCTTGAGGATGAGCTTCACGCCCTGTTCACGCTCGGCCACGCTGTAGGGACCGGTGC
CGGAGGCGTTGTCGTTGGCGAACGAGTAGCCGCTCTTCACGATGGCGTCCTTGGGCTGAC
CCTTGGCGTCGGTGCCAGTGTAGAACTTGCTGTCCATCGGGAAGATGTAGGTGGCGAGGT
TCATCACGAGGCCGTAGGGCTCGGTGGTGATGATGTCGATGGTGTTGTCGTCGATGACCT
TGGGCTCGGCGAACTTGATGAACAGGCCCTTGAAGTCGGGGGACTTCTTCAGGCGGTCGA
GCGTCCATGCCACGTCCTTCGCGGTGAAGGGGTTGCCGCTATGGAACTTCACGCCCTTGC
GCAGGTGGAAGCGCATGGTGGTGGGGTTGATCTGTTCCCACTTCTCGGCAAGGCGCGGCT
CGAACTTCATGTCCGGGGTCCAGCGTACCAGCGGGTCGAAGACCCAGTGCGAGTATGCCA
GGATGGGGCCGGAAAGCTGCATGTGGGGGTCGAGGGACTCGGGGTCGGACGCCATGGCGA
TGCGGAAGGTCTTGCCTTCGGCAGCGTTGGCGATGCCGCCGAGGGCGAGCATGGCCGCAA
GAGCCAGGGACAACAACGCGATGAGACGCTTCATGCGGAACCTCCAGAAAAGGTGTGTGC
AACACGGCAACGCGCCGGGAATGCCCGCCCCGACGCATGGTTGCCACGGTCACGTGACCG
TATTCACAAGATAACACTCCTGTAAATCATCCGCCCCGCACCCCGTCAAGGGGGATGGCA
GCCAAATATGCAGAATGCCGCTGACGGGCCGATGAGGGAAGGTCTTTTCCGAGTTGACGA
CGTGTGCGCAGGGCAGTGTCGCGGTCGTATGTGTGAGAGATGCTTTCGAATGCTGACGAG
TCGCATCGACTGTGGCCCTTGGCGCACCGGGAATCCGTGCCTGCATCGTGTCATCAATGG
TGGCAGGCGGGTACATTGCATCCGCTGTTTTTCGCCAAACCTATAATTGTCGACGCCTCA
GGTCGGGGTTGCTTGTACAAAGTCATCATCGCCCCGGGGAGGCATCATGAAAGGATCCAG
AGTCATCACAGCTGCCTTTGTCGTTCTGGTTCTGACCCTCATTGGCACGGTGCTGTTGCA
TGTGCAGGTCGAACGCTACCACGCGCAACGCGAAACCGCGGCCGAAGGGTTGATGCAGGT
CAGTGCCGAAGGCAGCCGTCTCGTCCAGTTCTATGGTTCTGGCAAGGATGCGGGTGAAGG
TGCGGGCGTGGCGACGCTTGAGCGGAAGGTCTCCTCGCTGCGCGCTTCGCTGCGTGGGCT
TCATGAAGGGCGCGAGAACCCCGATTTGGCCGCTTCTCTCGGTTCGTTGGCGGAACAGGT
GCAGGGCCTCAAGGTCGCCATGGAATCCGCCGCCCGACCGGAAGAGATGCTTCGGCGTAC
GGCCGACCTCTCACAGGCAGCGGCACGCGCCGAGAATCTCGTCGACAAGGCTATAGAAGG
CCGCGTCGGATGGATGTCGCGGCTTGAAGGGGCCATGCTCTTCGTGACGTTCTTGGGCGT
GGTACTGGCGGCGTTTCTCCTGCAATGGCGGGTCTTCAGGCCATTGTCCATGGTCGAGGC
CTACGCGCGCGAACCCAACGGTGAGCGGCTGGCGCTCGGACGTGGCGTGGCCCGTGGGGT
TGCCGCCATGGGGGCGGCTGTGGATGACATGCACCGCGACCGGGACAGGGCCCTTGAGAA
CGCCGAGCGTGAGCTTGAAGCGTTGAGGGCAGAGAAACGGGCGCTGGAGGAGCCCTTGCG
CCGTGCGGAGGAACAGGAACGCATGGTGGCGGCCCTCATGAAGGGCATGAAGGATGCGGC
GTCACGGGCTGGGGGTGTGTCTGAAGGGGTCTTCGGGGCCGTCGAGGAGATGAACGGCTG
GATAGAGAGGGTGAACCGGGGCATCGAGGTGCACCATTCACGTATGGGGCAGGTCTCGGA
AGCCATGGACGAGATGAACGTCGCCTCCGTCGAGGTGGCCCGCAACTCCGGTGGCGCGGC
CCGGTCGGCTGAAAGTGCCCGCACTCTTGCCGGAACAGGTGCCGACCGGGTGCGCGAGGC
ACTGGATGCCATCAGCGCCATGCAGCGCAGGGTACTGGAGTTGCGCGATACCATGGGTGA
ACTCGGGCATCGTGCCGAGGCCATCGGACGCATCATGGACGTCATCAACGACATCGCCGA
CCAGACGAACCTGCTTGCCCTCAACGCCGCCATCGAGGCCGCCCGTGCGGGTGAGGCGGG
GCGCGGCTTTGCCGTGGTAGCCGACGAAGTGCGCAAACTCGCCGAGAAGACCATGGGTGC
CACCAAGGAGGTGGGCGACGCCGTGCAGGCCATGCAGAGTCAGGCGCGCACGAGCATCGC
GGGTGTCGAGGAGGTGGGACGCCAGATGGAAGGTACGGCGGCCGCTGCGGAGGGGGCGGG
CGGCGCCATGGGCGAGATAGTCGGTGTGGTGGAACAGACGTCGATGCAGGTGGGCGCCAT
CGCCACGGCGGCGGAACAGCAGGCGGCGGGGCTTGAGAGCATCAGCGAGGCCATCGGCGA
GATATCGCGGGTGGCGGGCGAGACCGCAGAGAGTATGCGCCAGTGTACACGCGCGTTGCA
GGGCATCGGGTCGCGCATGGAGGAACTCGATACGGTGGTGCAGTCCATGGCCGAAGGCCG
TGTCGGTCTCGCCGGGGGCGGCGACAAGCTGTTCGAGTGGGATGATGCGCTGAACATAGG
GGTGGCAGACGTGGACCCGCAGCACAAGGTGCTGGTGGACCTCATCAACGAGGTCTATGC
CGCAATGAAGGCGGGGGCGGACAGGTCAGTGCTGCAGGACATCGTCAGGAGGCTTCGCGA
ATACACCGTAAAGCACTTCACCTACGAAGAGGGTGTCCTGCACACGTCCATGCGGTACCC
GGACATGCAGGCGCACCTCAAGCAGCACAGGGCGTTCGTCGAACGCATCGCGCAATTCGA
AGAGGCGCTGGGCAGCGGCCGTGTGACGCTGGACATGGAGATGATGCGCTTCCTGAAGAA
CTGGCTGAAGCAACATATCATGGGAACGGACAAGAAATATGTGCCATACTTCAACGGAGA
TGGCACACCGAAATAGCCAGCAACACGCTTCGGAGGAGCATTCTCTGACGGGGCGCACGG
GCGGGTGTTCCGGGGAACATCCGGGAAAGGGCCGGGACGTTTGTTCCGGCCCTGCACGTC
ATGGGCATACGACTCTGCTGAACGGCGTATGAGCGACTACCCGCGCCGCAGAAGGCAACC
GCCACACCCGGTCGTGTACGTCCGGTGGTTGCTCCTCTTGGGGTGTCTCTACGGGTGTCG
TGCCTCAGGCGAGTCCTACGATCATGCGGGCTATGGCCGCCGAAAGTCTTGTGCGTGGCG
TGGCGAGGTTGACGCGCAGGTGCCCTTCGCCTCCGGTACCGAAGAATCTGCCACCACTCG
GCACGACACCTGCGGCGACGAGGCGACGCATCATCGTGGTCTCGTCCATGCCCGATGCCC
TGCAGTCGAGCCATGCCAGATAGGTTCCTTCCAGCGTTGCCATGCGCACCCATGGGAGAT
GGCTGTGCAGTCTATCCTGCAACATGGCGGCGTTGTCGGCGATGTACATCCGCAAGGCGT
CCAGCCACGGTGCGCCGTGCCTGTGGGCCGCCTCCTGCGCGACCATCCCGAAGAGGTCGC
CGTGTGCGAGGCCGCGCCCGACCACGGCATGGGCGATTCGCTGGCGTAGTGCCCCGTCTG
TGGCGACGACATAGGCGTGGGGCAGACCCCCGAGGTTGAAACTCTTGCTGGCCGAAACAC
AGGTGACGACCCGGTCCGGCTGGCATTGCGGCAGCGAGGCGAAGACCGTGTGCGTATGGC
CCGGCAGGACGAGGTCGTGGTGTATCTCGTCTGCCACAACCATCACTCCGTAGCGCTGGC
ACAGGTCGGCAAGGGCGGAGAGTTCGTCGCGGGTCCAGACCCGGCCCACGGGATTGTGCG
GGCTGCACAGCAGTAGCAGGCGAACGCCGCCTTTGAAGATGCCCTCCAGCCCACCAAGGT
CCATGCCCCATCGTCCGTCCGTCTCAACCAGCGGATTCTCGACGACCCTTCGACCGGCAG
CCCTCACGCAATCGAAGAGGGGCGGGTAGACGGGCGGCTGCACGGCCACGCCGTCGCCGG
GGGCCGTGAGTTCGCGGATGAGCAGGGCCATTCCGGGCACCACGCCCGGCACCGTGACGA
GCGACTCCTTGCCGGGTGCCCAGCCGTGGCGGTCTGCCAGCCATGTTGCCGCTGCCTCGC
GAGGTGCCGAGGATTCGGCCGGGTAGCCGTAGATGCCCTGTGCCGCCACGTCCTTCACCG
CGTTCTGCACGGCTTCGGGGGCGTGGAAGTCCATGTCCGCGACCCATAGGGGAATGGCAT
TCTGCGGCACAGGGCCGAAGATGCGCTCCATGTCGTCCCATTTGAGACTGCCCGTTCCGG
TGCGGTCGATGAGTGTATCGAAGGTGTGGTCGAAGGCGGTGGACATCCGGCAGCATCCTT
GTGCGAGGTGTTCGGTCGAAAGTGCGGAAGGCTATCCTGTCGCGGGCCCGAGGAAAAGAG
GCGAAAGCGGGGCTTGCTGGAGACGGCATCCGTTCGCTGTCGGCAGGGGTGAACCCTGCC
TGCTCACGTCGCCGCTCTCTGTCGTCGTGTCCGGCAGAGAGAAGGCCCGCGACGCCTATC
GTCGCGGTCATGACAGGATGGCAACCCCCTTGGCGGGGCTTGCCGGAGACGGCATCCGTT
CGCTGTCGGTAGGGGTGAACCCTGCCTGCTCACGTCGCCGTTCTCTGCCGTCGTGTCCGG
CAGAGAGAAGGCCCGCGACGCCTATCGTCGCGGTCATGACAGGATGGCAACCCCCTTGGC
GGGGCTTGCCGGAGACGGCATCCGTTCGCTGTCGGCAGGGGTGAACCCTGCCTGCTCACG
TCGCCGTTCTCTGCCGTCGTGTCCGGCAGAGAGAAGGCCCGCGACGCCTATCGTCGCGGG
CCTTACGCCTGTGGGAGGGCGTTGTTGCGGGAACAATGACCGAGGTGTGCAGGGCACGCC
TCGGGGGTGGTCTATGGGCAGGATCAGGCCTGCCGGCTGAAGGCGGCCACCGCATCGCGG
ACGGCGTCGGGGCCTGCTGGGCAGGCTTCGTGCACGACAAGGCGCACCCCGGCATCCGCA
CAGGCCCGGGCGAGGTCGGCGAGGCCCGTGGCGGGGATTTTGCCGTCCTCATGGCTGGCG
CACATCGTCGGGGGGCAGGCGAAGACGAGAAGGGCCTTCAGTCCTGCGGCAAGGAACTTC
GGAAGCGACTTGGCGGCAAAGCGACGGGCGCAGCGCACCTTGCGCAGCATGGTCTGTGGC
GGCAGGGGCACGTCACCGAGGTCGGGGCGCAGGCGGGCGTCCGAAAGGGCCATGCCCTGC
GGGATGCAACCTGCCTCGTACGGCGTTGGCAGGGCGTCGTCGAGGGCCTGACACAGCACT
ACGAGGGTCTGCACCTCTCCTGCGGCGATGGCCTTCTCCACATCACCGAGGCGCGGCTGC
CGCTGACCTTTCGGGGCGGGGGGCATGGAGGCAGGCACCGGGCGCGCCGCCACCTTGCGC
ACGGCGTCGATGCCGGTACAGGGCAGGGATGCGCCCACCTCTGCGGAAACCAGTTCAAGG
GCGTGTGTGGTGCAGGCGGTGACGCAGGCGGGTCGCAGCCCGGCGTCGAGACGGTCGCGG
CACAGGTCGCATTTGACGGCCTTTTCGGTGACGGGGTTCCATTGCGGTACGCGCCACGGG
CAGGCGGTGATGCACGCCTTGCAGCCGACGCACGTGTCCGCGTCGATGGCGACGATGCCG
TCGCTTTCGCGCTTGGCGATGGCCCCTGTGGGGCAAACGGGAACGCACCACGGTTCGTCG
CACTGGAAGCAGGGCATGAACATGGTGCGGATGTCGGGCCTGCCGTCCACGTCGTGCGGT
CCGGAGGCGATGTGCATGCCCAGACGCGCCCCGACGGGGACGTTGTTGGCGACCTTGCAA
TGCACCTCGCACGCCTTGCAGCTGATGCAGCGGTCCTGGTCGGTGACGATACAGTATCTG
CTCATGATGTCCTCCTACCTGACCCCTGCTTTGCGGACAGTGACGAAGTGCTCTTGCAGC
GAGACGCAGCCGCCCGACTTGTCATACACCGAGAGGCCCCCCGGCATGAGGTCCTGGTCG
GCCACGCCGCGTCCGTAGGCACGCGACTCCACGGGCAGGCGGTGGCCGAAGCCGTGAATC
ATGAACAGTGCCTCGGGATGGACGTAGGGGGTGACCGTGACAGGCATGATCCCCGCACTG
CCGCGTGCAGAGAAGACCTCTACGAGGTCGCCGCAGGCGATGCCCAGCGCGGCGGCGCGT
GTGGGGTGCATCCATGCGGTGTTCTCGGGCATCTGCTCATGCAGCAGCGGGTTGTTGACG
GTGTGCCCCTGCGTGTGCAGGGCGCATCGCCCGAAGGCGACCCTGAAGCCGTCTTGCGGC
GGATGCGCCGGAGAGACGTACGGGGGCAGCGTGTCCAGCCCCGCCTTGGCCCATTTGCCG
CTGACCATTTCAATCTTGCCGCTGGGCGTGGGGAAGGTGAACCCTTCGATGTCGCGGTAG
AGGGGCTTGTCGGCAAGTTCGACGAACCCTTTGGCGTCGAAGTCGGCGATGGAGACCCCG
GTGCCGTCAAGCTGGTAGTTCCACATGTCCTCGATGGAGTCGAAGGCCAGTGCGTCGATG
CCCAGTCTGCGCGAAAGGCCGCTGATGATCTCCCACTCGGCCCTTGAGTCGGCCACGGGT
TGCATCGCCCGCTTGCGGACGAAGAACTGCGGCTTGAGTCCGCCCTTGTGGGCGACGACG
GACTCGCGCGAGAGGTAGGTGGACAGGGGCAGCACCACGTCGGCGAACCATGCGGTGTCA
GACCACGAGAAGGTGACGCTCACCAGCAGGTCGAGGTGGTCGAGTTTGCGGCGCAGGGTA
TCCGGGTCTGGCATGGCCATGAGCGGGTCGTGCCGGTAGCAGATGTAGGCCTTCACCGGG
TACGGGTCGCCGCTTTCGATGGCGTCGTAGGCGAAGTTGACGATGCCGGGCCCCGCATCG
AACTGCGTGTGCCGCCAGCCCACGCCATCGGCGCGCTTCTCGTCGGGTTTGGGCAGCAGG
TCGACGAACTTCTTCAGCCCCTTGCGCCCCACGTCCTTGGCCGTGTTGGCCAGCGGCAGG
CCACCCTTCGCACCGATGGCGCCCATCAGTGCGTTGATGATGTAGGCCGTGCGCGACACC
ATGAACGAATCGTTGTAGCGGGCGGTCATCCAGCCCGGGTGCCAGACGACGTGCGGTGCC
GCCTCCGCCAGCTTGCGGGCGAAGTCCGTGATGGCAGCCGCGGCGATGCCGGTCTCGCCT
TCGGCCCATGCGGGGGTGTAGGGGGCGACGAAGGTGCTGAGGGCGTCGAATCCGTCGACA
TGTCGCTCGACATAGGCCGCGTCGTACAGCTTCTCACCGATGAGCACGTTGATGACGGCG
AGGTTGAAGGCGTAGTCCGTGCCGGGGCGTACCATGAAGAAATCGTGGGCCTTGCTGGAC
GAGACCGTTGCCCTGATGTCGATGACGCTGAGTCGGCACCCGTTGCCGAGGGCGTCGAGG
ACGGCGTTGGCCTCACCCACGTTGATGGCTTCGAGGATGTTGCGGGTCTGGAGTACGATG
TGCTTGCAGTTGCGGAAGTCGTACACGACCTCCTTGCGGCCCATGCCGGTGACGGAACGG
CAGGCGTGCTGCACGTTGCGGGCGCACGAGGCGTCGTGGTTGCAGTAGTTGGGCGACCCG
AGACCGCGCACGAAGGCCTGATGCAGGTCCATGAACGGGCCCCCGCGGTCTGACCACAGG
ATGCTGCGGCCCCCGTGTTCGGCGGTGACGATCTTCAGGCGGCTGGCGATATGGTCGAGG
GCCTCGTCCCATGAGGCTTCGCGCCACTTGCCCTCACCGCGCGCACCGACCCGGATGAGG
GGGCGCAGCGGGCGTTCGGGGTCGTTCTCCAGCGCGATGCCGGCCGCCCCGCGGGCACAG
AGTGCGCCCTTGAGGGCCGAGTGCGGGTTGCCCTGTATCCAGCGGGCCTTGCCATCCTCA
ACATCGACCATGATGGGACAGCGTACGCTGCACATGCCGCATACGCTGTACACGCTACGT
CTTTCTGCCATCCTCTCCTCCGCGGTGTGCCCGACATCGTGCCGGGAGTGGTCGCACGGG
GCGTGGTGGCCCGATGCGTGTCGCAGGACATCATCATGTGGTGCGTAGCACCACATAGCC
CCGACCCTTGTGTCCCGCAAGATTCCATGCGGTTGCGAAATGCGTCACATCCTGCACAAG
AAAGTGTCCTACATGAGACATGTTATTGTAAGGTGATTGTTCTTATGCGTACAAACCCCG
TTCGTTTCTTGTCATCCTCCACTGGAGGCCCTGTAGACTGAGGTGCCGGAGGGCGCGTGG
TGCGTCGTCCCATCAGGACGCGGGTGCGTCGTACCATCAGGACGCGTCGGACGTTCTGCC
CTCAGCCACATGGTACCACGCATCGCCGTGGTGGGGATGATAATCGGAAAAAGGGGAGGC
AGTGCTGTGCGGCAGCACGGGCGGGACATCCTGCCCGTCCCGGATGCGGGCGGCGTTCAT
GTCAGCCACTGCGGGCGACAGGGGTAGATGGCGGTGCATGTCGGCCATGCGGACTGCCAT
CGTCCCGGACAGGGAGACCGGGTGCGGGGGCGGGCTGGGGTGCCCTGTGCCGGGTCGCTG
TGCGGGCGCAAGATAAGATGTGGCGGCGAAATCCGGCCCGCGGGAGTGCCCCGCAGGCCG
GACGGAAGATGGTGTGGTTAACCCCGGCCGAAGGGACACTTGGGGAAGCTGCATGAACGG
CATTCCATGCACAGCCCACCATGTCCCATCCGCGCAAGGTCGAGACGGGTCACGGAAAGC
CCGGCGAGAAGCCGCGGCAGCAGCAGGTCGAGGGCCGTGGTCTTGAAGAAGAGGGCGCAC
GCCGGTACGCCGATGACCTGCGCCCCGCCGATGCGCCCGATGAGGGTCATGGTGCCGGGC
AGCACGGGTACGCCATGCAGCATCTCGGTCAGTCCGGCGTCGAGAAGGCCCTTGCGTGTC
ATGTCGTCGGGGTCGACGGAAAGTCCCGCCGTGGTGACGATGAGGTCGGCGCCTGCTGCC
AGAAGGTCATGCACGCCACGCGTGATGAGGGGTGCGTCGTCGGGTGCGATGACCGTCCCT
GCCATGTCACAGCCCAGCTGGTTGGCCTTCTGCGTGATGATGGGGGCGAACTTGTCTTCG
ATGATGCCTCTGAACACCTCCGTACCCGTGACGAGAACCCCGACCTTCGCCTTGCGCATG
GGGGCAACGCTGAAGAGGGGGCCGCCTTCAAGCAACGTGGTCGCCTTGGCGAGGTTCAGC
GTGGAGAGATAGAGGGGGATGGCGCGTGTGCCTGCCACGCGCGTGCCCGCAAGCACCACA
CCGTGCGTGTGACGGGTGGCGCACATGACATCGGGCACGAGGTTGAACTGTTCCAGACGG
CGCGTATCCACCACGAGCACACCGTCACGGGTGGCGCGGAAGTTGATCTTGCCTTCGCGT
ACGGGGCCTTCGGGTTCGATGCCGTCACCGGGCATGAGTTCGCCGAAGGCGCGGGCTGCC
TCGTCCTCATGCACCCACCCTTGCATGTCGCCGGTCTCTTCGCGGACGTATACCCGGTTG
CGTCCCATCATCTGCAAGCGGCATACGTCGCCCGCCCCAAGCTCCTGTCCTGCCACGAAC
TCGGCCCCTTTGCTCTCTCCGGGCACGATGCGCGTCATGTCATGCAGGGCGTGCTTGCCC
ACGGCCTCTTCGACGGGCACGGCCCTGAGTTCGGGCTGTCCGGGGAAGGAGAGGCCGGGG
CCCACCTCGTAGGGCGACTCACCCTGACACGAACGACAGATGCCCCCGAATGCGGAGGGG
TGGTACTCGCCGCACAGCGGACATGCCACGATGGTGCCGCCCTTGCCGCCGTGGCCCAGC
GCATCGGGTCGGATGGTGACGGGGCGCAGGGTCAGCAGGTCGAAGGCCGCCTCGCGAATC
TCCTGCTGCAGGCGTTCCGTATCCTGTTCACGCTTGGGTTTGAGCTTGAGGAACCATGCC
TTGATTTCAGGGAATCGCTCAAGTTTCTGGCTGTCGATGTGCACTCGCACGCCCACACCG
GTGTGCTTGTCGAAAAGGGAGAGGGCGTAGAGGCCGAAGTTGCGGATGCGCAGCCAGCCG
TTGCCGATGGTGCAGGGCGTGAGCATCTGCACGGCGTCGGGCAGGCATTGGCCCGTCTCG
CTGATGGCGTCGAAGAGGATGCCTTCGGGAAGGGCGCGTCGCGCCATCTCCACCATGTAG
CCGCCGATGATGAGGCCGGGTGCGGGATAGCCGTGGAACTTGCGGGCCTCTTCCATGAAG
GCGTCGTGCGTGTACGGGCCGATGAGCATGGAACCTCCGGGCGTGATTGTGGCGTGCGTG
AGGGGCGACCGTGTGGTCGCGTGACGGTTTGCCATAGCAGAAGGCGGACAGGTTTGTCGC
CCCCTGTCATGTTGGTGCAAGAACAAGGGCATATGCGTTGCGCTACGAGTGGACGCAGGT
GCTTCCGGGACTGCTGGCGGTGTCGTTTGGGGCTGTCCGTTTATGCGCGAGGTGTGCTGC
CGGAGGAGACGTGACAGGCACGGCGGCAGGCTGCCGGAGGATGTCTACGGGGCGGGCGGG
AACGGACGCAAGGGCGTGTCGGTGCGCAGGCGCTGGGCCCGCAAGGCTGCGAGGCATTCG
CCCGGGATGTCGGTGATGATGCCGGATACGCCCATGCGGGTGAGGCGCGCCACCTCGCGC
AGGCTGTTCACCGTCCACACGTTGACGTGAAGTCCGGCGGCGATGCAGGCACCAAGCGCG
TGGTCATCCATGAGGGTGCTGCGGGGGTGCAGGGCCACGGCCCCGGCCTCGTGGCACAGG
GCGAGAGGCGCGTTGTCGCCGATGGATTCGATGAGAAGTGCCGTGGGGATGTGCGGCCTC
TTGCGATGGGCTTCCCGCATGTAGTCGTGCCGGAAGGAGGAGAGCAGGACCGATGCCGCC
ATGGCGTGGTCATCCACCAGTGAGAGCACTTCGTCCACGACCGTCGCATCACCGGGTGTG
CCCGCAAGGTCCTTGATTTCGACGTTCACCCGCCAGCGCAGGGAACGCGTCAACGCCAGT
GCTTCAGCCAGCGTGGGGACAGGTTCACCCTTGTACGCGCGGCACATGCCGGGGCCCACT
TCACCGAGGGCTATCCGACCGAAGGGGTCGCCTTCCACGAACCACGACCCGGCATCAAGG
CCTCGTAACTCATCCAGGGTGAGTTCATGCACGGGCCATGGGGCGCGTCCGGCAAGGGCC
GGGTGGAGTCTTGCGTCGGTGGTGCGGGCGCAGGTGTCGTCGTGCATGACGACCAGAACC
CCGTCGCGTGTGCGGCAGACATCGAGTTCCCACAGGTCGGCACCGTGGTTGTGGGCGAGG
CGGGCCGCCGCAAGGGTGTTCTCGGGGGCGTGCGCCCGTGCACCACGGTGGGCGATGACC
AGCGGGCGTTGCCCGGAAGATGAGAAGAACGGGTTCGGCGTCATGGCTTCGGTGTGTTCT
GGTGCGGGTCTGCCATCGGGTCTGCATTGTGACCGGAAGGTTACACTGCCAGATACAGGC
CTTTGCGTCGAGTCCCGTGAGCGCGGGTGGGGGGAGTGCCGTACGGCACTCCCCGTTGAC
TTGCGAGTCGGGCCTAGGGCTTGCCGAATCCGTAGCGGGCGAGCACGGCCTGCCCTTCGG
GGGAGAGGACGAATGCGACGAAGCGCTTCGCGGTCTCCGCGTCACGTGCGGCGGTGGCCA
CGGCGATGGGATAGCTGACCGGCTTGTGCCCGGTCATGGTGGCGGCGACGCGAACCTTGT
CGCGGGCGATGGCGGCATCGGTGGCGTAGACGAAACCGGCGTCCACCTCTCCTCGGGCCA
CATAGTCGAGTGCCTGACGGACGCTTTCAGCCACGATGAGCTTGGGTGTGAGGGTCTCCC
ACAGCCCGGCGGCAGTGAGGGCGGCCCTCGCATAGCGCCCGGCCGGCACGGAGTCGGGGT
TGCCCACGGCGATATGGCGCACCTCGGCGGCCTTGAGGTCGGAGGCTGCGGCAATCTTGA
GCGTCGAGGCTGCGGGCACGATGAGCACGAGGCCGTTGGTGGCGAAGTCCTTGCGCGTGG
CCTTGTCCACCAGTCCGCCTGCTGCGGCCTTGTCCATGGTCTCCTGGTCGGCGGAGGCGA
ACACGTCCACGGGGGCGCCTTCCTGCATCTGGCGCAGTAGCGGGTTGGAGGCGGCGAAGT
TGGTCGTCACCGTGTCGCCGGTCTTCTTCTCGAACAGCGTCTTGAGTTCGGTGAAGGCGT
TGGTGAGGCTTGCCGCCGCCGAGACCGTGATGTTCCCGGCAAGCGCATCACCGGTGCGAA
TGCCCAGAAGCGCGGCCACAAGGAAGAGCACAAGGGCACCTCTGTGCAGTGCTTTGCAGA
GTGTGAAGCGGCGGAGGAAGGCGAAGCGTGATGACATGGACATGGGGCCTCCTTGCGGAT
GCGGGTGGATGATGCATGACCGGAAGCGTGGATACTCCTCTCCCGATTATGGCAGCGTTA
GCCCTGCGTATCGCACCCGGCAACCCGGTCACCCTCATGGTGACGAACGTGACCGCATTC
ACGCACGGCTGGACTTGGGGCAGGAGTGGAGGCATCGTACCCTCATACTTGAGCAACCGG
AGACCCCATGAAAGACGTCGCAGTCTCGGATGATGAGGTGGCCCGTGCCCGGCAGGAGGC
CGATGGTGCCCCGCGAAAGCAGGCGCAGGTGGCCGCGGCGGATGGCGTAGCGCCCGGACA
CCCTGGCCTCACCGTTGCAGGGCGGCATGGCGCGGCGACAGGCGGGGCGCTCGCCTTCGA
GGTGCCCGATGACGTGCGCTATCTCACTGCGGAGCAACTGGAACGCCTCACGTCATCGTT
CCGCGCGTGGTACGGGGCCGCCTCCAACGCAACGCAACGGCGCGCACGAGGCAGACTCTG
GCTGGCCTTTCTGCTGTTCCGTTTCGGGGCGTTGCGTCTGGGGGAGGTGCTTGGCATCGA
CGACGAGGCCGACGTGGACAGGGGGCACGCGCTTCTGCATGTACGGGGCGTCCAGCCGCG
AGACGTGCCGCTGCCTGAACCGGTCATGGCAGAGGTGCTGCGGGTGCTCGACGACCCCAT
GATGTTCTCCCTGCGCGGACAGGTGCTGCGGCTCGACCCCGGCTATCTGCGCCGCAGGTT
CTATGAGCGTTCGGGGGGCTGCGGCATCCCCCGCGACCATCTCTCGCCTCGTGTCCTGCG
GCATTCGCGAGCCATCGAACTCCTGCGGGGCGGTGTGCCCCTCAAGGTGGTGCAGCAGGT
GCTCGGGCACCAGTCGGTGAGCCTTGCAGGCAACCTCCTGCGCTTCTCCGAGGACGACGC
ACGGCGCATCCTGCGCAACTATCTGCGCAAGGAGTCGCGGGTGAGGACGAGTGCGCGCAA
CGCCTTCACGGGGCGGGTCGTCTCGGTACGGCGCAGCGGCTTTCTGGTAGAGGTGGAGAC
GCTCACCCCTTCAGGCTTGCGGGTCGTGTCCATCATCACCGAAGAGAGTCGGCACAGCCT
CGACATCGCACCGGGGGCTCTCGTCACGGCCACGGTGAAGGCCCCGTGGGTGATGCTGGC
CCCGGCAGGGACGGGGGCGACGGGGCCGGGCCAGCCTTTTATGGGCCAGACCGGCACGGA
CGCGTCAGCAGACCAGCCGACTGTGGCCCCGCCGGTGGTGGCACAGGCTGCCACTCCCGC
AGCGTGCCGCGAAGACGAATCCCGCGAGACACCGTGCCTTGCGGCGGCATGTCAGGCGGG
GGCGGATGCCACCCGTGGCGAAGACGCTGCCGGTATGGACGTCGTGAAGGGCGGCGGGTG
TTCTCTCGTGCGCAACCGCTATGCCGGAGTGGTGGCGCGGGTGCATGACGGAGGCGTAGC
GGCCGAGGTGGTCGTCGACCTGCCCGAGGGGACGACCTTGTGCGCGCTTGTCAGCGGGGC
GTGCGTGCGTGAACTCGCCCTCGCCGAGGGTGTGCCCGTGACAGTGCTGTTCAAGGCGTT
CTCGGTCATTCTCAACGTGGTATGACCGCGCCCTCCAGCAGAAGCCCCTCCAGCATCTCC
ACCGTGGAGGGCATTCCGCTTCGCGCGGTGGCGAAGTCCAGCGGCGGCAGGGTGCGCCCT
TCGGCATAGACGACCAGTGTCTGGGCGAAGGCGTCCACATCGTCGGGGTCGTGGGTGATG
ATGAGGGCGGGCACGCCGCACCGTTCGAGCAGTGACCCGAATTCATCACGCATGCGGCGG
CGCAGCAGCGGGTCGAGTGCCGAGAAGGGCTCGTCCAGCAGCAGCACCGAGGGGGATGTG
GCCAAGGCCCTTGCCAGTGCCACGCGCTGCCGTTGCCCCCCGGAGATGTCGGCCGGGTAC
CTGTCTGCCACGTGTCCGATTTCGAAGAAGTTCAGAAGTTCATCCACCCGCTGGCGTCCC
TCACGCCCCAGCCTCCATGGGCCGCGTTCCATGCCGAACCCCACGTTGCGACGTACCGTC
AGATGCGGGAACAGGGCGTAGTCCTGGAACATGTAACCGACATTGCGGCGGCGGGGCGGG
ATGTCCACGCGGGGACTTCCGTCGGCCTGTGCGTTGAAGAGCGTTCTGCCGTCGATGGTG
ATGACGCCCTCATCGGGCCGCGCGAGGCCCGCCACGCAATGCAATGTCAGCGTCTTGCCC
GAACCGGAATGCCCGAAGAGCACCACCCGGCGCGCGTTCGAGGTGAAGTCGGCCCGCAGC
GTGAACGGACGCCCGCACCCCGCCAGTTTTCTGGAAATGCGCACCTCGATCATGACCACA
TCCTCCTGCCGCAGTGCGCAAGCCTCTCGGCCAGCAGAAGCACGCTCATGCATAGCACCG
ACGTGACAGCCACCAGCAGGGTGGCCTGTGCGTCGTTGCCCGACTGGAAGGCGTCGTAGA
TGGCAAGGGCGAGGGTCTGTGTCCTGCCCGGCAGGTTGCCAGCCAGCATGAGCGTCGCGC
CGAATTCGCCCATGCCCCGCGCGAACGCCAGCATGGTGCCCGCGAAGATGCCACGCCATG
CCAAGGGCAGCGACACCCGCACGAAGACCTTCCACTCGGACGCCCCCAATGTCCGTGCGG
CACGCTCAAGCGAATGGTCGACCGATTCGAGGGCGGCGCGCGCCGCCTTGTAGATGAGCG
GAAAGACCACCACCGTGGCGGCGACCACGGCCCCCTGCCACGAGAACATGAGGTTGATGC
CCGCCTCCGCAAGCCATGGCCCCATGAGGCCGCGGCGTCCCACCAGCAGGATGAGGTAGT
AGCCGAGTACCGTGGGCGGCAGCACCAGCGGCAGGGCGCACAGGGCGTCGATGATGCCCC
GTCCCCTGAAAGGGCCGCGGGCCACGAACCATGCCGCCCCCACCCCGGCGAAGAACGAGA
AGAAGGTCGCAAGGCCCGCCACCCGCAGGGTGAGCATGACGGGGGCGGCGAGACTGACGC
CGGAGGGGAGAATCGGGGCGAGGTCTGACATGGGTCTTCCCGGTTATGGTGTCATGTGGA
TGCGTGGCGTACGCCCCTTGCCCGTCGTCCCATGGGGAGTGCCTGTGTGGCGGTGGTGCG
TTGGGCGGGCGTCAGCCTCAGCCGCCCCGTTGTCCCGGTTTGCGCCCGCGGGCACGGGAG
CATGTGCGACTATGCGGAGAGTGGCGGTGCCGGGGCAACATGGTCACGGAATGTTGCCGG
GTGGTGACCGGAAAGGGGCATGCGCGGGGAGAGGCTGCCCTCTTCATGCGGGGGCTTCCG
ACTCTCGCATCGGAGGCCGACGATTTCGACTAAACAGAAAACGCCGCCCCGTTTCGGGGG
CGGCGTTCATGTGTAACCGTATCGTGCAGGTCAGGTCAGGACGAACACTTGGCGCAGATG
CCAAGACGTGAATAGTCGCCCCGTACGTAGTCGCGGATGAGGTCGGTGAAGTAGCGGGAG
TTCCAGACTTCCTTGATGGATGTCTCGGCCACGTTGCCCACCTTCACCGTCTGCTTCCAG
TCGTGGCAGCAGATGATCATGTCGCCGTTCTCCACGATGTACGCCTGCTTGAGGAAGAGG
TCGCAGTTGCGTTTGAGCTTCGGCTTCGATGCCTTGAAGGTCAGCGAGTCCGCCCCGGCG
CGGTTGTCCATGGCGTGCACCTTGAAGACGATGTCGCGCTCCTTCCAGTACTTGCGGGCG
TAGTCGAGCTCGGGTTTGACGATGTTCGTCTCCACCGTGGTGACGATGACCTTGGGGTTC
TTCGCCCCCAGTCTGCGCTTGGTGGCGAGAAACGTATCGATGTTGGTCAGTGTGCGGTCG
AGGTCGAGGTCCATGCTGGTGCGGTAGGTTTCAGGCGAATAGCCGTTCACACTGATCCAC
AGATGGGTGAGTCCCGCCCTGATGAGCGCCTCGCCCGTCTCTTCGGTGAGCAGGGCGGCG
TTGGTGTTGATCTTGCTCTTGGTGAAGAAGGGCATCTTGTCATGGATGTAGCGCAGCATC
TCGGGCATCCGCTTGTCCATGAGGGGTTCGTTGGTCAGGTAGGGGCTGACGCGACCGACG
AAGTGGCGGGCACATTCGTCGACGATCTTGCGGAAGAGGGCGTCGTCCATCCTGCCGTGC
GGGATGTCCTTCGGGCTATGCTTGTGGGGGCAGAAGATGCACTTCGCATTGCAGGTCGAA
AGGGTCTGGAACTCGATCGTCCGTGGGAATGACGGGCGAAAGCGTTTGCCTGTGGTCGCC
CACGTCCATACCTTCTTGAGGTAGCTGTCGCCCTCTGCGGGCATATAATACCGTGCCATG
TGCATCCTCCGTGGGCAATTCGGGGAAGTCCCCGTTCACGGGGGAGGTTTCGCAGATTCG
GCCACATATGGCAATGGCACAGCCGAAGGTGATGGCGCCTGCCCCACTGCCGGGGAATGG
CCCGAGAGGGGGCACGCCGGAACCGGTGTGGCGTGCCCCCCGACCCCTAGGCTTCGCGTG
CGTTCATGCGGGAGATGAGTCCTTCAAGATTCTGTGCCTGCGATGCCAGTTCTGTCACTG
CAATCGACGACTGGCGCATGGCTTCGGCCGTCTCGGACGAAATGCGGTTGATGTCCTCAA
CGGAGTGGGCAATCTCGTCACTGGCTGCGGACTGCTGCGACGAGGCCGTGGCGATGCCCG
AGACCTCTCCCGTGGCGGCCTGTACCGCCGCGACGATGCGGTTGAGCGCCTCGCCGGATG
CGCGCACCTTGTGGGAAAGCGTCCCGATGCGCCCCACCACATCGTCCGCCGCATGGATGC
TCAGTTCGGTCCCGGTCTGAATGCCCTTGATGGCAGCCCCTACCTCATGGGTGGCATGCA
TGGTCTTCTCCGCCAGTTTGCGCACCTCGTCGGCGACGACGGCAAAGCCCCTCCCCGCCT
CGCCTGCGCGGGCAGCTTCGATGGCGGCATTGAGTGCCAGCAGGTTCGTCTGGTCGGCGA
TGTCGGAGATGACGGTCATGATGCGCCCGATGGCCATGGCCTGCTGTTCGAGGCCCGCCA
TGTCCTCCTTGAGTTCACCCGCCTTTGCGGATGTTCCGGACATGGCCGCCACGACCTCGT
TCACGATGTCTGCGCCTTGTTCGGCCTCTTTGCGTGCCTGATTGGCATGTTGCGCCGCAT
CTTCGGCGTTGCGCGCCACTTCAAGCACGGTGGCGTTCATCTCTTCGATGGCCGTGGCGG
TCTCGGCGACCCGTCTTGCCTGTTCCTCTGCACCGCGGCTTGATTGCTCGACCTGTGCGG
CCAGTTCTTCCGAAGAACTGGAAAGCCGCTCCATGACGGTCTGCAAGTCTGCCACAGCCT
GTGCCAGTTTGCGGCTTTGGGCCTCGGCTTCGGCCCGTGCCGCGTCGGCGGCCTCGGACG
CATGCTGCGCCGCCTCGGCCTCTTTCGCGGCTTCGGCTGATTTTTCCGTGGCATCCTGCA
TGGATGCCATGATGGTCCCCACCATGGCGCGCACCGCTTGAAGCAGGTCTTGCAATTCGC
CGCCATAGAGATGGTCGTTATGGGTCTTATGGTCGTAGTCGCCAGCTGCCACGGCGCGGG
CCGTGGCCGTGAGGTCGCGTACCGGGCGTGATATGGCGCGGGTGGTGACGCTGGCTGCTG
CTGCGCACAGGAGGACGGCAACAGCTATCAGGATGGTGCCCGTTCTGCGTTCCTGTGTCA
CAAGGGTGGTACAGGCGAGCATCGCACTGCTGGCGGCGGCTGCATTCTCTGTCTGCACCG
TGTCAGCCGCGGTCGCCACGGCATTGTAGACCGGGCGCAACGTTTCCTTTTCGAAGGTGT
GCGCGGCTTCGTACATGCCATCACGCGTGAGACTCATGAGCTTCGTGCTCAGCCTCGTGT
ATTCGTCGTAACTCTTCGTAAGCTCGTCCCATGCCGCACGCTCCTTGTCGGTGCTGATGT
CCGGCAGGTTCTCATAGGCGGTCATGGCCTTTTGAATGGCCTTGCGACTCGATTCGATGA
GCCTCTCCCCTTCCGCCAGTGCCTCCGGGGCTTCCGCCGCGAGATAGCGCAGTTGTCGGA
CGCGCATGCGGGCGAGGTTCCCCTGCATGTCGCCAATGGCTGTCATGCTGGGCAGGTAGA
TGGTGCCAACGGAGTGTGCGGCGGTGTCGATGCGCGAAAAGGCGAGAAGGGTCATGCCGC
CGAAGCCCATGAGGGTGATAAGGGCAACGCAGAATCCCGCCATGATGCGCTGGCCGATGG
TCATGCGTCTGAACACGTGAAGCTCCTTGCGAGCAGGGCTGCTCGTGCTGATGGTGGCCC
CCGCCCCCCTCTGTCATGCCTTTCGTGTCTCGTGCCCTACTCAATAGGCTCGGCGCACCC
CCTTCACAATGGGGGGCAACCCTCATGGCGTGGCATGTAAAATGCTGTATTCACACATCG
TTTCTGGCGCGGGATGTTCTGGTGCCCACAGGGGGTAATGTGGTGAAATCATGGCTGATT
GCAATGCCGTACAAACGTTGGCGAGAGGCGGCGGGCTTGGTCTGTAATCTGCTGCCACGC
CTATGCGTTATGGTCGAGGTGGCATGGAAGGAAGCCCTGCTGCTGAACGCGTCGGCAAAC
ACAAGTCTGACAGGCAGGATAAGAGGTGATGTTCCCGGATATGTGGGCATTACCTATGGG
GGAATCCCTACCTCGCCGGTTGGAGTGGCATACAGATTCCTTCATGCGGGTAATGATGGA
GATCGTTGTGGTTTAAGCTTCTATTTAAGTGGCTTATGTGGAGTGTTTATTAGTTTTGAG
TCATTGTTCACAAAATCACAATAACATTACAAAAAAACATGCCAAAGCCGTGTCTGCTTG
TGCAGAATATGCGATTTTTCACATGGAGGACAAACCTTGTCAGGGCGTGACGTGACTGCT
AGAGGCGGTCGCCGTGCCTTCCGGCCTTCGGTATGGGTGGCACATCCGTTTGTCGTAACG
CGGGGCAGCCCCGCATCATACCTCGCCCGAAGGAGAAGCCATGTCGCTGAGCTACAAGGA
AATGCACCAGACCCTTATGGAAGAACTGCGCCTCTACCATTACCCTGTTGCGGTGAAGTT
CTTCTTCGATGATGAAGAACTTGCCACATTCAAGGAAAAGGCCGAGTTCTACGTTCCTGT
GAAGCCCATGACCTTCTGCCAGTGGGAACTGGCTGCCCGCATGAAGGGGCAGACCGTGCT
GGCGACCCGTGAAGACCTCGGCTGCTCCAACGCGCTCGTGTCCTTCGGCTGGAAGGACAT
CGACGACAACGAAATCAAGAGCCACATGAAGTACGTGCGCTCCATCGAGCAGGCCGAGAA
GTTCGTGCGCTCCAAGCCCCGTCTCGACATGGGCTCGGTGAAGGCCATCGCCGTAGGCCC
GCTGGGCGATGCCATCGTCGCTCCTTCGGTGGTGCATTTCTACTGTGACAACATGCAGTC
GTACCACCTTGCCGTGGACTACATGGCTGCCATGGACCAGCACCCCCTGCGCACCAACGT
GACCATGAACTCCTCCGCATGCGGCGGCACGGTGTTCTCGTTCCTCGAAAAGACCGCCAA
CATGCTTCCTGCCTGTTCGGGCAGCTACAACGCAGGCAAGACCGAGCGTGGCGAAATCAA
CTTCATGATCCCCGGTGAGCATATCGAAGCCACTGTGGAACGCCTGCTTGAGCGGAAGCG
CAACCTCGGTTCCAGCGCCATCACCCGCCCCGGCGACGGTTTCCCCGGTGCCGATGTGTG
CAAGAACTGCCCGCTCATCATCTTCAAGAAGGAAAAGTAGACGCGCCGGGTGTGGCCCGG
TCTCCGCGTGGCCATGCGCGGGGTGTCTGCATCGTCAAGCCCGCCGGACTGCCGTCCGGC
GGGCTTTTCATATGGCTTCTGCACGTTGCCGGGGAGCGGCTATGACAGAACTCTGCCGAC
ATGCGCTGTGGCAAAAAGTGCTCCCTATACCTCTCCGGAGGGTGCAACGAGGGGCGGTGC
CCGCCCTTGGGCATAGTGATTCTGGGGGGGAGGCGTGTGTTTCTGCACCGTGCCAGCGAA
TGTTCGCGTGGGCTCTGGAACCATCGCCCGGCGCTGACAGGCAGCCGAAAAGGCTTTTCT
GGTCGTGAGACGTTGCTCGCTGAAGCCTCTGCGACGCCATGGACAAGACGGGGAAGGCAG
GGCAGCGGGATGGCGATGTCCGCGGCGTGCTGTGCGGGACGTCACGCCTTGCGGTATTTG
TTTCTCTTGCGCTCGTACATGAGATTGTCGCAGCGCTTGAGCAGGTCGTCGAGGTGCTCC
CCTTCGCGGGAACAGGCCAGGCCGTAGCTGAACGCGACACGGTAGGGCATGGCGTTATGC
TGCGCAAGACGCTCTTCGACGTTGCAAAGCTTCTCGTAGATGGCCGCAGGGTCGTCAGAG
AATTCCAAGACCGCGAACTCGTCACCGCCAAGGCGCATCAGGCGCGTCTTCCGGTCGAAG
ACGAGACGCATCGTGGCGGCGAGGGTCCGAATGGCGTCATCCCCGGCGTGGTGTCCATAG
CGGTCGTTGATGGCCTTGAGTCCGTCCATGTCGATCATGGCGACGCACAGCCGAAGGGGA
TTCATGGTGCGGGCCACGTGGATGGCGTTGCGGAAGGCAGTCCGGTTATCGAGACGTGTG
AGTTCGTCGGTCTCCGCGTTGCACACCATCACCCCCACAAAGAGGATGACGGTAGAGATT
GCCCAACTGCTCCAGATGGTCAGGATGGTGGCGTGCACCAACTGGATGGCGCCTATGAGC
ATCGGGAGCGCGGCGGTGACCGCCAGCAGTATGGTCTCTTCCCTTTTGAGTTCCCTGAAC
TGTCTGAAGATGAAGAACACTGTGAGCATCTGCCCGCAGTAGAAGGCCAAGGGGGAGAGC
GCGAACCATGGTCCGCGAGAATACCTGTTGTCAGGAGCTATTTCGAACAGGATGCCGCCG
TTGAAGCTCAACAGTGACAGGATGATGTTACAGATGACGGGGAATGCGCCGATAGCAATT
GCCCAGCCCTGCATTGCGGTGCCCGTCCATCGGTGGACGAAGAACCAGAGCAGCAGCCCC
GGAACGGGGACAAGCGCGAAGCCGAGGCTATTGACCAGTCTGGCCCAGGGAACCAGCCAG
TCATGGGCGGCGACCTCGGGATTGAAACGGCTATCGATTGCGACACTTGTCACTTCAAGG
GCGAGAAGTCCCATGATGACGATGATGATGGCTACCAGAAGCCCATGTCCGGCCCTGCAC
CTGTCCAGTTTGAAGTAGGCCACCAGCAGCGTGAGCAGCAGCATGAGGCACATGAAAAGA
TCGATCTGGGTGGTGGTCAGGAGATCCATCGGAGAGACGTACCTTCATGCCGGAGGGCGG
GCGATGGGCAGGCTTGCGAGGAATCCCGCACGGCCCTTGGTGACCGCGTGCAAGACGGGA
GAAGAGGCGTGACGGCAGCCTCGTCGCGGAGAGGCAGTAGAACCTTTGACGTCTGCCTCG
TCAAGGGATGATGCATTGTTCACTACAGGCGGTGCAGTGCCATTGCTGGACGGTTCACGC
TGCACTCCTGTGCTTGGTGTAGCACTGTGTGGTCGTATGCGGTGTGGTTGTGTGCTCCTG
AAGGCGGCTTGTCCCCGCGAGCGAAGTCTCTCCCCGTGGTTTTCTTCTGAAGTGAGCGCT
GAAAGGCCAAGGCCTTCGTCACGTGGGCCTCAGGCGCCTGTGCTGGCGTGGAGGGGCTGG
GCATGTGGGCATGGCCCGTCGTGGAGTGTCGTTCACGTAATGGCCCTCCTGCGCTTGGCA
TGAGGAGGCCTCCACCACGCATGTGGGTACGGTAATGAGGAGTGGAGACGTCGGGCTTCT
GCGGGGTTGCCCGTGGGCGTATACCGTGTGAACCGGTCTCGACGTTGTGTGTGCGGCCAG
CCGGAAGAACCTGTCTGAAGCCTTGAGGAGTAGGTCTCAAATACGAAGCCCCCGCATGAA
GATGGGGGGCTTTTTGCAGTATTTTCCTGTGCCAATTCGTCCGCTACGCAATGTCAAAGC
GTTCGCGCGTGCATGCAGGGGGGAGGCAGGCAAAAAGTGAGTCACCGAGTGAATCCTGCT
TGCCAGCAGTTCAACCGGTGACTCGTAACTTTCTGTTATCATTGGTGGGTCGTGCAGGAT
TCGAACCTGCGACTCTCTGCTTAAAAGGCCCACGCGATGAACACGGTAAAGTAACGTATC
GTCGCGTAATGTGGGCTGGATTTGGATGCCGCGTAGACTTTCAACGGAGGCATAAGGGGG
TAGCATACGGAGGCAAGCTTTACACTCCACTTTACATCATTGCTGTTCAATCCTTGGACT
GCGTATGTGGGGCGGACGAGCGTCCCTTCATTAAGGCTGTACCATTCATCCAACTCTGCG
CGTCGGGCAAGATACGCTCGGCCGCATCCTTCAGCCCGCGCCGCTGCGCGGGCCTCCGGG
CGGGCGCAGTCCCCCGCGCCCCCTTCCCCCCCTCTCCGGAGAAGCTGACCAAAATCTCCC
ATAAGCCTGCGCGCACCTCTGGCAGCTGCGGGTCCTTCCCCTATGGGGGCCAGCCTACGG
CTGCTGCCGACCCCACGATTTGGCCGCGAACTGTGGAACGCATTGCGTGGAAAAATGGAA
TCCGCGCGGGTGCGACACCTTCGCTGCATACGCCAAGAGACAATCGTAACACTGCACCCC
GCCCGTTGAGGGGCGTCGCACCATGCACGGGCGGGCTCATGGAGTACCGCCATGCATGAA
GATCGTACCGGCGATGCGTTGCCTGAAGTCGGTGCTGCGGCACCGTCTGTGCCTACCACA
GCGGACATGGCCGCGAGAGTGGCAGCCCGCGTCAAAGATGAAGAGGCGTCACGCCCGGTT
GCCCCGAAGGATGAAGTACCCGCGCTCAGTGACGACTTCATACTGAAGTGCCTGAAGGCC
AATCGCGTTGGCGACGCCATGCTCTTCAACGCGTTGCACCGGGGAAAGTTCGTCTACGTC
AAACGCTGGGGGCGCTTCATCCGCTGGGCCGGGCACCACTGGGAAGAGGACATCATGGAG
ACCTCACAGGCTGCGGTCGAGGCCGTGTGCGAAGCGTACCTCCGTGCTGTCTCGAGCCTG
TCGAAGCAAGCCGACGACGCCGTGGGGGACGAGAAGGCCCTGCTCGAGCGCAAGCGCGAG
GAACTGCTCAAGCGTGTCAGCTTCCTGCGGGCACCGTCCGGGCGCGAGCAGCTGCTCCGG
TGTACCCACACCATCGCCGACCCCCTTGCCATCACGGGTGATGAACTCGACCAGCAGCCG
TTCCTGCTTGCCTGCCGGAACGGGGTCATCGATCTGCGGACAGGTGAGTTCCGCCCCGGC
CATCCTGACGACTATGTGCTCAACGCCTGTCCCATCGAATGGCCCGGCATCGACGCGCCG
TGCCCGCAGTTCGAGCGGTTCATGTACTCATGCCATGAGAACGAGGCCATCGTGTCGTTC
CTGCAGCGCGTGTTCGGCTACGGCATCATGGGAGCGAGGGATGATCACTACTGGTTCGTG
TTCTACGGGGCGCGGGGGCGCAACGGTAAAGACACCCTTCTGAAGATCCTGACCGCCATC
CTTGGCGATGACCTCGCCTCGACCATCGACACGGCGCTGTTGCTGGATACCAAGCAGCCG
CGAAGCAGCGCGGGGCCTTCGCCCGACGTGCTCGCCCTTCGCGGCAAGCGCATGGCCTTC
GCCACCGAAGCCGAGGACGGCCAGAAGTTCGCCATGTCCAAGATCAAGTGGCTGACGGGC
GGCAGCAACCTCATGGCCCGGGGCCTTCAGGACAAGCTCTACACCACATGGAAGCAGACG
CATCTGCTGTTCCTTCTGACCAACGAGATACCGCGCGCCAAGGCCGACGACGACGCCTTC
TGGACGCGCACCCTCGCCGTGCCGTGGAAGCTCCGCTTCGTGGATCATCCGACCACGCCT
GACGAACGGCCCCGTGATCCACAGATGGAGCACAAGCTGATGAAAGAGCTTCCCGGCATC
CTCGCGTGGCTGGTGCGCGGGTGCCTCGAGTACCAGCGTGTCGGACTCAACCCGCCTGAA
GAGGTGCTGGCCTGTACGCGCGAGCGGCGCAGAGCCTTCGACGATGTGGGCCGCTTCCTG
ACCGAGTGCTGCGAGATCGAGCAGGTCGTCGAGGGCATCGAACCTGCCACGCGGACAAGC
GCCACGGTGCTGCTCAACGCCTTCAACTGGTGGCTGCACAAGAACGTGGACTCTTCCTAC
TCGTATAGCGCCCGGCGGCTTGGCGACATCCTCGCCAAGAAGGGCATTCCCAAGAAGAAG
TCGGGCGGCATGGTCTACCTTGGCGTCTCGCTTCTGCCCGAGGTCGAAGACGAGATGGCT
ACGGATGCGAGTTCGTCTGACGCATCCTCTGCCAAAAGGAAGAAGCTCTTTGACTAGGCC
GCACGGAAACCTCCCAAAAGCTCCAGTCGTAATGACGGATGCGCAGTCACAACGGTCAGT
GATGATTGGAGGAATAGTCGCGTCTGGAGCTTGGGAGAGTCCGCAGCGGTATCTTGCCAC
GCACATGCGCATGATTGCGAGTTGTGTGCATCGCCCACGTCAAATGTCCCATGCTCCCAT
TCATTAAACTTATTATGGAAAAACATAAGGTTAAAGAAAGAAATGAACTGGGAGGTTTCA
GGGATATTGGGAGGTTCAGTCGAATGAGAGCGCCGTTGCTTGAAAGACTTGCTGCCCGTG
GTCTGCAGCCCAGAAAGGTCTCCACCGGCAGGGGGGACAGGGGCGAGGAGTACGCCAGCC
CGTGCCCGGTGTGCGGCGGGCGTGACCGCTTCCGCATCTGGCCTGAACAGCCGGGCGGGC
CTGCCTGCGCCAAGGCCGGAGTGGTCGGCACATGGTTCTGCCGTCAGGAACAGAAGGGCG
GCGATGTGCTCGAGTACCTGCTCACGGTCGAGCGTCTTGAGTGGGCCGAAGCCTGCAAGG
AACTCGGCATAGAGCGCACGACCTTCGTACCCGGCAGGCTGCCCGCCATGCCCAAGGCGA
TCCGCAAGGCCAGCTTCCAGCCGAAGCCCTCGGCCTTGCCGGGTGACATCTGGTCAGCCC
GGGCAGGCAAGTTCGTGGCAGACGCCCATGCCGCCCTGCTGCGCACTCCCCGGGCGCTGG
CCTATCTTGCCGAACGCGGCCTTCCAGAGGCCGCCGTGCGTCGCTACCGCCTTGGCTACC
TCGCCGGGGAACAGGGACGGCAGGGCGTCTTTCGCGCTCGCTCTGCGTGGGGTCTTCAGC
CCAAGGAAGGCAAAGACGGCAAGCCGAGAACCAGCATGTTCATCCCTCGCGGCATCATCA
TTCCGGCCTACGGGCCTGCCGGGCAGGATGGCGCGCCGGTGCGTATCCGAATCCGCAGGC
CCGACGGCGATGTGGAGCAGTGGGGCGACAAGTACATGCTCGTCGAGGGCGGTTGCGGGC
GCACCACGATGCTGCTGGGCGAGGCTCCTCGTGCGGTGGTCGTGGTCGAGGCCGAACTGG
ACGCCATGCTCGTGCGTCATGCCGCTGGCGACCTTGTCGGTGCGCTGGCCGTGCTGACAA
ACCGGGGCCGTCCTGACGCCACAGCCCACACAGCGTTGCAATCCGCAGCATCCATCCTCG
TTGCACTGGACTACGACGGCCCGGGGGCAGACGGCTGGGCGTGGTGGCGCGAGACCTACC
CGCAGGCCAAGCGGTGGCCCGTTCCTGCTGGAAAGGACCCCGGCGACGCCTTCAAGCAGG
GCGAGGACCTGCGGGCGTGGATTCTTGCCGGGTTGCCTCCGGTGCTGGCCATGGAACATG
CCAAGGCTCGGGGCGCGGAGCAGCTTTCGTCTGTCGAGCAGGCTCCCACAGCGTCCTCCG
CACCCGCCGTTGCCCCGTGTGCGACTGCACCCGCACCCATTCCCTCCCCGGCGGCTGCCG
CAGCATCGGCTCCTGCATCCTCGTGCGGCCTCCAGCCGGACGTTATGCAGACGGTGCTTG
CCTTCCGTACCCTGTGGGAGGGCATGCCGGTGAAGTACGTGCGCTTCAACTCCGGGGGGT
ACGAGTGGCAGTACCCGGCCCCGTGGGGCAAGCGCCACATGGCCCGCCTGCACGAACTGC
TTCGGCGTTTCGACGCCACCCCGACCTTGTGGGACTACTTCGCGGAGCACCCGGCCCGCA
TCATCACACCGGACAATTTGCTGTGCAGGGCACGGCGTTCCAACGCCAACAGGCCGCATC
AAAACGACGCGGCCTGTTGCTGACAACCAAGGTGAGGGTTGCCCTGCAGAGTCGCACCTC
TTCAGGGCGACCGGATGTAACAGCATCCGATCAGGACCGGCCCAACCCTCATGCCAACGG
CGGCAGAGGCATAACAGGAATCCTAGCGGATGGAAAACCTCAACATAGAGAACTGGCCCG
TGGACAGGCTTCACCATAGCGAACATGCCACCCGTCGTAATGAGGATGCCATACCCCGTA
TGGTGGACGCCCTGCGTATGTTCGGCTTCCGGATACCCTTGCTGGTCACCGGGGCCGGAG
AAGTGGTGGACGGCCACTTGCGGCTGAAGGCGGCGCTCGTCATGGGCATGGCCAGTGTGC
CGGTGATCGTCGTGGATGACATGACACCAACGCAGGTGCGGACCTTCCGGTTACTGATCA
ACCGCTCGGCGACATGGGCCGAATGGGACGACGAGGCATTGCGCGTCGAACTGGCCAGCC
TGCGCGACTACGGCGTGGATGTGACGATGACCGGCTTCGCCGATGCGGAACTCGACGCCT
TCCTGCAGGGTGTCTCCCTTGCCGGAGAGAGCGATCCGGACATGGTTCCTCCTCTCCCTG
AAACGCCTACATCCCGCCCGGGTGATGTCTGGAACATGGGTGGGCATCGTCTTCTCTGCG
GCGACAGCACGTCTGTGGAAGATGTTGTCCGGCTCATGGCTGGCGAGCAGGCAGACATGC
TGTGGACCGATCCGCCTTACAACGTCGACTACTCCGGCAAGGCCGGGAAAATCCGGAACG
ACAAGATGAGTCCGGAAGACTTCGATGCTTTCCTGCTGCGTCTTCTGTCGCGCTCCTATG
AAGCCTTGGCCGACGGGGCTGCCGCCTATGTGGCCCATTCCGAGGCCGGAGGCGGTACGG
CGTTTCGCAAGGCCTTTGCCCACGCCGGCTACAAGCTCGCGTCATGTCTCATCTGGCGCA
AGCATCAACTCGTACTTGGGCGAGGCGACTACCACTGGCAGCACGAACCCATCCTCTACG
GGTGGAAGCCGACGGGCAAGCACCGCTGGTACGGCAACCGTAAGCACACCACGCTGCTGG
AGCACTTCGCCGGGCAGACGGTCCTGCCAGCTGGCGAGGGAGTGTGGCAGGTGGCTACGG
GAGACGCTGTGCTGCTCATCCGGGGGCAGGATGTGACGGTGGAGGAGGTTTCCACCTCGA
TTCTTGCGGTGGCAAAGCCCGCACGCTCCGAGTTGCATCCCACGATGAAGCCCGTGGCAC
TCGTGGAACGCATGGTGGCCAACAGCTCTCCTCGCGGCGGGCTGGTGCTCGACCCCTGCG
GCGGTTCCGGAACGACACTCATCGCCTGCGAGCGCATGGGAAGGCGCTGCAATACGATGG
AGCTTGATCCCCGTTTTGCGGACGTGATTGTCCGGCGATGGGAGGAAGTCACAGGCAAGA
CAGCGGTACTGGAAGGCGGCGCGTCATTTGCCGATGTGCCGCTGGCGAGGGAGGTGGCCC
ATGCATGAGCATGATTTGCTGTCTCTCGTGGACAAGAGTGCGGAGACCGATCTGCCCTTG
CTGCTCAAAGCCAAAGAGGCCGCCAAGCGTCTGGTGAATGATGATCCGTCTGCGGAGCAC
CTGCGGCTCCTTGAGCGGGTCACAAAGATGCTGGAGCAAGTGATGCACACAAAGCAGAGC
TTCGGCTCGCTCAAGGATGTGCTGGCACATCTGCAGGAGCAGGGGCGAAAGATCAGCCAG
AGCAAGCTGTATCAGGACAAGGGCAGGGGGCTTCTGAAGGCACAGCCTGACGGAACCTAC
CGCAAGCGTGACGTGGACCGTTACGCGGCCAGCCTGCCCACGCATGCCCTGCCCGAGAAG
GAAACGGCAGAGGCGCAGGAATACGCCTCGCGCAAGGCCAAGGCAGAGGCCGAGAAGCTT
GAGGAACAGGCCAAGGCCGAACGGTTCAAGAACGAGGTGCGCGCCGGCAAGTACATCCTG
CGCGATGACGTGGAGGTCGAACTGGCGGCCCGTGCCGGGGTGCTGGCAACGGGGCTGCGA
ACCATGTTTGAGACGAGCCTGCTCGACCTCATCCACACCGCCGAGGGTAATCCGAAGAAG
GCACCCGACCTTCTGTCGTTCTTTGAACGCCAACTGGATGCGGCACTCAACGAGTATGCG
CGGCCTATGACCTACGAGGTGCGTTTTGACGATGCAGACGACCCTATGCCCGACACCTGC
GAAGAAGGATGATGTAAGGCGTATAGCGATGCGCCTACCGGCCAACCTCCATCCAGACCT
GCGCGTCCGCGTCCTAGCGCGCTTGAAAAAGAGCGCAGGAAAATGGTCCTTCTCGTTCTC
GCGTGGTGAGCGCGCCGTCATGCGGCGGCGTACACCCATGCCAGTGAGCCAGTGGGCCGA
GCAACATAGAGTGGTTGGATACTCTTCAGTCCCCGGTCGCTGGCATAACTCCATCACACC
CTACAGCGTGGGCATCATGGATGCCAGCTTTCACGAGGCGGTGCGGAAGATCGGCGTGTG
CAAGTGCCCGCAGTCGGGCATCACCGAGGCCATTCACAATTGCATCGGGTACGCCATCGA
CCGCTCCCCGGGGCCGGTCATGTATGTCTACCCCGATGAACTCACCGCCCGCGAGAATGC
CAAGGACCGCATCCAGCCCATGATAGAGGGTAGCCCGCGTCTCGCCACGTACCTGACGGG
GTCGGCGGACGACAAATCAAGCCTGCGCATCAACCTGCAGCATATGCCGATCTTCCTTGC
GTGGTCAGGTTCCCCGGCACGGCTGGGCAACAAGCCCATCCGCTACCTCGTGTTGGATGA
GTTGGACAAATACCAAGAAAGCAAGAAAGAGGCGTCTCCCGAAGCCCTTGCCGAGAAGCG
CACCATCACGTGGCGGCACAAGGCGCGTATCTGGAAGCTCTCCACCCCGACCGTCGAAGC
TGAAGGCATTTGGAAATTCATGACGCGCGAGGCGCAGGCCGTGTTCGATTATCATGTGCG
TTGCCCACACTGCGCGATGGAACAGCTGATGACCTTCGATAGAATCCGCTGGCCGGAGGA
CGTCCGCGACCCGGAGGACGTGCTTTCGCGCCAGCTTGCCGAGTATGTCTGCGAGCATTG
CGGCAGCGTATGGCATGACGGCGACCGCGACCGGGCCGTGCGCCTTGGCCTGTGGCGTGA
ACGGTCGACAGGGCTTGAACTGAAGGCCCACCTCGACACGCACCGGCCCGCGAACATCGG
CTTTCATCTGCCTGCGTGGCTCTCGTACTTCGTGTCGCTGTCCAAGGTGGCGGCGTCTTT
CCTGCGGTGGAACGCCTCGAAGAATCAGGTGGACCTGAAGGACTTCTGCAACAACTTCAA
GGCGGAGCCATGGCGCCTTCATCGTGTGGATCGTGACGAGGACCGCATCCTTGCCCTGTG
CGACGACAGACCGCGCGGCATAGTACCGGGGCCGCTTGGCGACGATGGTACGCCGCGCAT
CGCTGCGTTGGTGGCAGGTATCGACACGCAGGGTAGCGACGAGCACCGGGGCTACTTCCG
TTATGTCATCCGCGCTTTCGGCTGGGGGCAGGAGGATGAAAGCTGGCTCATCCAGTGCGG
CACCGCGCCGACCTTTCCGGCACTGGCCGAGATTCTCTGGGGCAGTGTCTACCGCGACGG
CCATGGGAACGAATACCGGGTTCGCCTCGCCCTGCAAGACTCCATGGGCCACCGGACGAA
AGAGGTCTACGCCTTCTGTGCCGCCAACAAGGGCCGCATCTTTCCCACGCAGGGCAAGCA
GCATCAGGCTGCACCCCTGACCTATTCGCCCCTGGAGTACTATCCGGGCACGCAGCGCCG
CATTCCGGGCGGTCTGCGCCTGCTCAAGGTGGATACGACGTTCTTCAAGAACGACCTTGC
GGCGAAGCTTTCCATTGCGCCGGAAGACCCCGGTGCCTTTCACCTGCACCACGACACGCC
GCTGGAATACGCGCGGGAGATGGTCGCAGAATACTACGATGAACAGAAGCAGGCGTGGGT
CTGCCCTTCGGGGCGGGATAACCACTATTGGGACTGCGAGGTGCTCGCCCTTGCCGGGGC
CTTTGCCCTTGGCGTGCGTAACTGGAAGCAGCCACAGCAGCAAACGAAGACGCAGCATGA
GGCACAGTCAGTGCCGGCGTCTCCGAGATATGGAGCCCGTCCGGGCTGGTGGGGAGGTGC
GAGATGAACAGCGGGAAAGATTTGGGGCGCAAGCTCAACTGGAGGCAGGCGTGCGACGTT
TTAGGATGCAGCCGTTCCTTCTTCTATAACCTTGTGAACACGGGCCTTTTGCCTTCGCGG
CGGTACGGGCGCGTCAAGGGCATATGGGTGTATGAACGCGATTGTCTAGAGCACCTCGCT
AGAACATCGTCTTGCGTTGAATCGGGGCAAAATCATGTCTGAACGGCGCAAAGTACATTC
GTCTTTTTGCCTTAAAAGCGAGGCAAGGCGGCAGAAGGTCGAGCTCTATGATGCGTCCGA
GTGGGGAGAGCCTTCAGGACGCTTCAGGCTTCGTATCGATGGGCGGTGGGCAGACGGGCG
TTCTGGCGCGCATGCCTATCACTCCACAGCTGAGATCGGGGCAATGCTGGCAACGGCGTT
GACGGGGCAAGATGTTACTCCCGAGTCGCCGCCCCCTCTGTTGCGGGGGATGCGGGTGTC
AGTGCCGAACGGACGCCGCTTCGCGGGGCTTGCTTTGCGTGATGTCACCTTTGTGCTGAC
TGAAAGCCCCCTCCGTGATGCTTCCGGTCACTGGTTCGTGGGGGTGGTCAGGGTCGGAGG
AGGCATGAGGCTCGTGCCGGTGGAAGATGTCAGAGTGCTATAGGCTCTGCATGTCATGCC
GGTGGGGTCGGTAATGCCGACACCATCCAGCACCGAAAGGGATGTCGGTAATGACGACAC
CCTTTAGCAACAAAGGGGGAGTCGGTAATAGTGGACACCCTTTCCCTCCGAAGAAATGGG
CCAGAGCCGCCGACGCGTGATGAGAAAAAAACAGCGTTTTCTCAACTTTTTGTCCAGCAC
GTCCACCACGTCCACCACGTCCACGACAACATGCCGGCAGCGTACTACGTTGCCGGCATG
TCTACCCTCTGGACCCTTGAAGAACTCGACGCGCAGATAGCGGACTGGAAGGCAGCCTTG
CTGGCGGTCTCCTCTGGCCGTTTTTACACGATCAGCGGGCAATCTGTGAGCCATTACTCG
CTGCCTGAAATCCGCGAACAGCTGGCGTACCTGCAGCGCGAACGGCAGTTGCTGCTTGCC
GCGCAGTCGGGGCGTCCGCGTCGCCCCGGGCCGCTCGCCGTGCGGCCCGTCATCGGACGG
GGGTAGCGGATGCGCGCCCTTCGTCCACATGCCCGCCGCCCGTTCAGGCGTCCTGCCTGT
CAGGGCATCCGTGCCTCCTTCAGTCACGCCGTTGTCGGTCGTGCCTCCTCCCCGCTGGTT
CCCGGCGTCGTGCAGCCTGTCTCGCGCGACGCCGGGGCCTTCAGGGGCACGCTGTCCAAC
TATCGGCCGTGGCGGCCCAGCCTTGTGGCGGGCGGTCAGGAGCGCACCACCGCCTCCACC
CGGAGTGAGGACCTTGTCGCCAACGACTGGGCCGGGCGTTCCATGGTGGACACCATCACA
CTCAACGCGGTGGGGGCCAACGGCCTGTTCCCGCAGTCCATCATTCCGGCGGCGTTGCTG
GGCCTTGATGAAGAGCAGGCGCGCGACATCGGCGACAGGATGGAGTCCATCTTCAAACTG
TGGTGCGAGTCTGCCGGGCTTGAAGGGCAGCACTTCGCAGACCTTCAGTTCATGGGGCTG
CGTTCGGCGCTCGTCCATGGCGAGATGCTGCACATCCCGGTCATGGTGGACCCGACGAAG
GAAGGGGGCTTTCTCGGCCTTCGCATGCAGCCCGTGCATCCGGAGAGGCTCTGCACCCCG
TCTGACAAGCGCGCCCTGCACAATATGCGTGACGGTGTGGAACTCGACCGCCTTGGCAGG
CCCTGCGCCCTGTGGGTGGCGGAACCTGCGCCGGACCTCTGGAGCGGTCGGCTTGGCTGG
GGGGCGCTTGGCAGCGACAGCTTCAGGCGCATTCCGCACAGGCTGTTCCACCGTCCGGGG
GCGTTCCATTGCTTCCGCCGCACCAGCGAGGAGCAGTACCGGGGCGAGCCTATCCTCTCC
CCGGCGCTCAAGCTGTTCCGGCACCTTGCCGACAGCCTCGAATACGAGCTCATCGGGCAG
ATCGTGGCGGCGAGCTTTCCGCTGTTCATCAAGGTGGCTGACGGCACGCAGGGTGTCGAG
GACTACCTCGGGCAGTTCCAGCAGGGACCCGGCGGGCAGGGCGGGCAAGAGCGCGTCTAC
CACCAGAGTTACGCCCCCGGGCAGGTGCTCTACGGCAACCCCGGCGACGACGTGAAGCCG
CTCTCCAGCGACCGGCCCGGTGCCAACTGGACGGGCTTCGTCAACTTCGTGGTGCGGGCC
ATGGGCGCATCGGCGGGCATACCCTACGAAGCCCTGCTGAAAGACTTCTCCAAGACCAAC
TACTCCAGTGCCCGCGCGGCCCTGCTCGAGGCGTGGCGCGTCTACATGCTGTGGCGTCAG
TGGCAGGCGCGTTCTTACTGCCAGCCCATCTACCGCATGGTCATCGAAGAGGCGTACCTG
CGCGGCCTCATCTCCCTGCCCACGTCTGCCCCCGGTTTCTACGAGGCATTGCCCCTCTGG
ACCGCCTCCATGTGGATAGGGCCGGGGCGCGGCTACATCGACCCCGTCAAGGAAGCCAAG
GCCAACATCTCGCTCATCGAAAGCGGCCTTTCCACCTACGGCGAGATTCTCGGTGAACGG
GGGCTTGCCGTGGAGGACGTGTGGGCGGCCCGTGGCTACGAGGACCGCCTCATGCAGCGT
CTTGCGCCCCGCCTTGCCGCACGTCTCGACGCCGCCAGTTTCGTGGCGGGCGCACCGCCG
GAAGACGATGGCTTCCCGTCTGACGACGATGGCGACGGGGACACCAATCACGACGACGCC
GAGGAGGGCGACGATGCCGCAACTGCATGACCTTTTTGCCGAGCGCATGTGGGCCGCCAT
GCCCGAAGCCCTTGGACATTTCTTCTCGGCCTTTCGCCATGCCGAAGCCTCCGATGACCC
CGGCCGTCCTCTCCCTGCTGATGCTTCCCCCCCGCACGGCGAGGAGAGGGCGGCCACCTT
CGGCGTGTCCGGAGGCGAAGAACGCCCCTATGAACTGTGTGATGGCGTCGCCGTCATCCC
GGTCATGGGCATGCTCACGCCCCGCCGAAGCTGGTCTTGGGGCTACGGATACACCACCGG
CATGCTCGACCAGATTCGCCCGGCCATTGCCGCGGCTCTTGCCGACAGGGGCGTGCGCGC
CATCCTGCTGGATGTGGCCAGCCCGGGCGGGACCGTGGCGGGCATGAAGGAGCTTGCCGA
CTACATCGGTGCCGAACGCGCCAAGGGCACGAAGCCCATGGCGGCGTATGCCAACGGACT
CATGGCCAGCGCCGCCTACATGATCGGCTCGGCAACGGGGCGGGTGCTGGCACCTGCCAC
GGCCACCGTGGGCAGCATCGGCGTGATCTCGGTCTACGAGGACTGGTCCAAGTGGAACGA
GAAGGCCGGCCTTTCCTACGCCTATCTGACAGCTGGCCAGTGGAAGGCCGTGGGCAACCC
CGACACCCCCCTTGCCGACAACGAGCGCGCCTACCTGCAGGAACGGCTGACCGCTCTCTA
CAGACATTTCACCGACGGGGTGAGCGCGAGCATGGGACTCGACGCCGCGAACCTGACGAC
GTGGGCGGACGGCAAGGTCTTTGTCGCCTCCGAAGCGCCGCAGGGCCTCGTTACCGCCAT
CGTGGCCGACCGCGAAGCGGCCATAGCAACCCTTGCCAAGGAGATGACCATGGACAGGGC
GAACCTTGCCAGCCAGCACCCCGAACTGCTGGCGTCCATCGAGCGCGAGGCCGCAGAGAA
GGCCGTGGCTGCCGCTCGTACCCAGTTCGAAGAGAAGGCCACGACGGGCCTCGGCGACAA
GCAGCAGGCGTGCCTTGCTGCGGTCAGGGCCGTGGCGGGCGACGAGGCCGCAAGCCGCGT
GCAGGCACTGCTCGAGCAGAACCTTTCCGCGTCGCAGATCGAAGCCGTGGCGTCGCTGCT
GCCCAAGCCCGCAGCGCAGGCCACGACCGAAGCCCAGCCCCGGCATGAGGAACCGAGCGC
CAGCCATGAGGAGCGCATCCTCGCTGGCATCGTCGGGGCCCACGCCGCGCCGCTTTCCGG
CGTTCCCGGCAACCCCGGTGCGGAAACCCCTGCACAGTTCGGCCAGCGCATGGCCGGGCT
GCTGACCCGATAGGAGCCGCCCATGAATGGCGTAACCACCTACGAGAAGACGTTCGTCCC
GTTCCTCGGCGCGCATCCGCCGCTGATGGAATCCGTCACCATCGCATCATCGGGCGCGGC
GCGTGACCTCATGGCCGGTACCGTGCTCGCCGTCGTCACGGCGTCGGGCAAGCTCAAGGA
ACTCGCCCCCGGCGCGTCCGACGGCAGCCAGACCCCCACGCACATTCTCGCTGAAGATTG
CAGCGTGCCCGCTTCGGGCGATCTCGTGGCGGTGGCCTACACCCACTGCGAAGCGCTCGA
CCGCGGACTGGTGTGGCCGCAGGGCATCACGGCACCGCAGAAGGCCGCAGCCATCGCCGC
GCTTCGTGATGCGGGCATCTTCGTGACCCTCAACCAGCCCGCCTAGGGAGAACCTTCATG
GACTACTTCGACTTTCGCTACCTGACCGAGGCCGTACAGGTCATGCCCGGCCAGCCCGGG
CTGCTGCAGAAGATCCTCTTCCGCGAGCGCATCTCCAACCCCGCGAAGATCCTCCAGTTC
GACGCGGACCGCTTCAAGAACAAGGTCGTGCCGTACACCTCCGCCGTGAAGGGCGGGACC
ATCCTCGAGAACACGCGCCGTTCGACCTCCTTTCTGCAGTTCCCCAAGTTGCGGCCCAAG
AAGCAGCTCGACCCCGAGAAGATCCTCGCCCGGCCTTCCGGCATGGCACCCTATGTGGCC
GGAGGCCAGAGTCTGGAGCAGGCCGCGCAGAAGAACCTTGCCGTGGAACTGCAAGACCTG
CGGCGTCGCCTCGACCTCACCGTGGAGAAGGCCTGCGCCGATGTGCTGCAGGGTGCCCTG
ACCATCCCCGAACTTGGTCTGGCCTACGACTTCGGCATGCCCGCCGAGCACAAGGTCACG
CTCACCGGCACGGCGAAATGGTCGGATACGGGCAGCGACCCCAACGCCGACCTCGAGGCG
TGGACGAAGAAGACCAAGGACGCCACGGGCTACGCGCCTGACGTGCTCATTCTCGGCACC
ACGGCCTGCAACGCCTTCCTCTCGCACGCCAAGGTCAAGGAACGGCTCGACCTGCGCCGT
GTCGAGGGCGGGCTTCTCGCCCCCGACTTCGCGGCGGACTTCAAGGGCTACTATGGCGGG
CTTCAGGTCTACACCTACGGCGGCAGCTTCTTCGACGCCACCGACACCGCCCGCGAGATA
TGGCCCGCCAACAAGGTGGCGCTCTTCTCCTCCAAGGCCCGTGCCGTGCTCGAGTTCGGC
CTCATCGAAGACCTCGATGCAGGCCCCGGCGGAGTGCAGGCCGAGTTCTTCTCCAAGATG
TGGACCGAGCGCGACCCCTCCGTGCTGTGGCTGCTGGGCGAGACCGACCCGCTGCCCGTC
ACCTATGAGCCTGCATCCATCGTCACCGCCGTGGTGGCCTAGGAGGACTCATGGCCAAGA
GCGTGAAAGTGCGTCTGCTGTGCGCTGTGACCCACGGTTCCAAGGGGGGCCGAAAGGACT
ACGCCCCGGGCGATGTCGTGGCACTGCCCCCCGACCTTGCCGACGAGTTGCTGGAACAGG
GTGCCGTCGAACCTGCCGACCGCATCCTGAAGCCGGTGGATACGCTCGAAGACCCGGCAG
CCTCGCCGCAGGCCCAGCTTGGCAGCCTGCTTGACGACAAGGCCCGTAAGGACACTACGC
CTGAATCGGGGACCGATTCCGGGGCGGGGTGCGGTGGCGATGAAGCCGCCGGAGACACCC
CCGAGGCCTGATGATGCTCGACCAGCTAGCCCTGTGGTGCGGCATCCAGTGCCGTGAACT
GACGGAGAACTCTGTGTTCAAGTCCGCTCTTGCTGCCGTGTTCGCGTGGGTGGCCGGAAT
GCTGGGAGGGGTGGCCAACGTGTTGCCCTTCCTCGCCATTCTGCTGGTGCTCGACTACGT
GCTGGGCTTTGTCCGCGCCTGCCGCATCAGGCGCATCAGCGGGGCCAAGATGCGCGCCGG
CGCGTGGAAGTTCCTCTTCTACTTCGCCGCCGTGTTCGTGGTGGCCACCGTGGACGGCGC
GCTCGGCAAGGCGTGGACGCTGTTCCATGTGCCCATGGGGGCGTTCTTCGTCTTCTACCT
TTGCGTCAACGAGGCCATGAGCTGCCTCGACCACCTCAAGTTCTTCGGTGTGCCCATTCC
GGAGTGGCTCTCCACCCGGCTGCGCGACTACCGCGAAACCTTCTGTCCGCCCGCAGGCCG
GGCGGCTTCAGGAACGAAGTGATGACCTACGACGTAGCATTCATGCGTGCCATGGAGTTC
ACGCTCCCGCGCGAGGGCGGCCTCTCCGATGATGCCGACGACCCGGGGGGCGTGACCAAC
CACGGCATAAGCCTGCGCTGGCTCCGCTCTCTCGGACAGCTTGAGGGCGATGTCGACGGT
GATGGCGATGTGGACGCGGACGACATCCGGGGCCTCACCCCCGAACAGGCCACGGCCTTG
TATCACCGTCACTTCTGGCTGCGGCCGGGCTTGCAGTCGCTGCCGCAGGGCATTGCCATC
TGCCAGTTCGATGCGGGCGTGAACTGCGGCCTGACCCGGGCCGTCCGCATCCTGCAAGAG
GCTCTTTGCGGCATGGGCCAGTCCGTGGCCGTGGACGGCATCTTCGGCGGCAAGACCTTC
TCTGCCGTCATGTCGCTCTGCCGTCTTCCGTATGGCGAGCCGCGTCTTGCCACCGCCATG
TGTCTTGGCCGCATCCGCTTCTATGTGGACCTCGCGGCTTCGCCCAAGCGCGCCAAGTAC
CTTCGCGGCTGGGTGAGCCGCGCAACCGACCTTGCCAGCCTCGTGGGCTGACACAGGCAG
GAGGCCCCATGAAGAGATTCCGCACCCTGTCCCTCGTGCTCTCCGTGCTGCTGCTCGCCG
CGTGCAGTGACTTCGAGAACAACGCCTACAACACGCTGGTCATCGCGGGCGAGACCTACG
ACGCCACCATGTCCGCCCTCGCAGACGGCCACGCCGGGGGCACTCTCGACGATGCGCAGT
ATGCCAAGGCCAAGGCCGTGGCCCGCATCTACCGGGGGGCCTTCCAGTCGGCGCGGATAG
CCCTTGAGGAGTATGTGGCCAGCCCCGGCGACACGCAGCGCGACAGGGTCACGCAGATGC
TGGTGGCCATGACGGGCCGCCTGTCCGAGTTGCTCGACTGCGCCCGTGGCATGGGCGTCG
GCGTCCACGACCTGAATACGGGGCAGCCTGCCCCGGTGAAGGAGGAAGACCATGTCTAAG
GAAGTGCTCGTCACCGTGCTGCGGCTGGCCCTCACGCATGGCGTTCCCGCGGTGCTGGAC
GCCGTCGAACGCTGCAAGGGTGAGGTCACCGTGGAGAAGATTCGCCAGTTGGCCGACCTC
GTGCCCGACCCGGACAGCTACGACAGGCCGGAGCGCTGACCATGGCTGACAAGAGGCTTG
CCCGTCTGGACACGTTCCACGCCAAGCATGTGCTGGGAGAACTCTACCGTAAGGTGGAGC
GGCTCCCGAACGGCATAGAACGGGTGGTCGTGCACTCGCTGAACCGGGCCATCTACGCCA
TGCGGACGGAGACGAGCAAGGCCATCCGCGAGGAGTATGCCGCTCCCAAGAAGGATGTGG
ATGCCACCATGTGGGTGAGGCACGCTCGACCCGGTACGAAGATCGCCGTTCTCTATGCGC
GGGGACGCATGTCCATCCCCCTCATCCGCTGGGGGGCGAAGCCGACGAAGAAGGGCGTCA
CGGTGAAGATCCGCCAAGGTGCGGGCCGGAAGCTCATCTCGACGACAGGCGGCAAGAAGG
ATCGCCCGCTACTGGGGGCATTCATCGCCAAGGGAGAGGTCTACGGGCGCACCCAGAAGG
CGAGCTACCCGATCGTGCGCCTCTATGGTCCGTCCTTCCTCTCCGTTCTCGGCAGGCCGG
AGACGCGGTTCCGTCAGCAGGTGCGTGCGGAGGAGATCTTCTCCAAGCGTGTTCTGGTCG
AGGCAAACCGCATTCTGGACAAGGTGAAGGCATGAGACTCGCAGACCGCGCCCGTCTGGA
TCAACGCCGCATCTTCGCTTCCGGCTTCACGGAGCCTGTGACCATCGCCTTCGCCAGCGG
CGAGCAGGTGGCCACCAACGGCATCTGGTTCGAAGGGGCCGAACTGGTGGAGGCTGGCGA
CTACCTGCAGGTGAGCAGCAGCAAGCCCAGCATCGTGGTGCTTCGCGATGGACTGCCCGG
CAAGCCCCGTGCGGAGGACGACCGGGTCTGCTTCTGCGACCAGTGGTTCACCGTGGCGGA
CTGCGAACCCCTGCACCCCGGCATGTGGCGCATACGCCTGCACAAGGAGTCTGCATGACC
ACGCGCAAGGCCATCGTCGACCATGTCGCCGCCTTGCTGCGGTCGGCGCTGGGGGATGCG
GTCAAGGCTGTGCACGCTTCGCGCGTGCGCCACATCCAGTCTGCCGACCTGCCAGCCGTG
GGCGTCTATGCGCTCAAGGAGAAGGCCGACCACAAGGACACCTCGCCCCGGCGCTACGAG
CGTTCGTTGACCCTCGCCGTCGAGGTCGTGGCGGAAGCCAACCGCGACCTCGACGCCATC
CTCTACGACCGTGCCGACAGGATCGAACTTGCCCTCCTGGACGACCCGACCTTCGGCGGC
CTCGTGGATGACAGCGAACTGGACGCCGTGGAGATATCCCTCGCCGCATCGGGGGAGCGT
CTCATGGGGTGCGCCCGTATCGACTGCACCGTGACCTACGAGCGGCCCCTCGCGGATGCG
CCGCTGGACGTCTTCGCCACCGGGGGCGTCAGCTGGGACCTCGTTTCACCTGCTGGCACC
CCGGACGGCACTATCGACGCTCAAGACACCCTGACCCTGCCACAGGAGGCTCCCCATGCC
CCACATCCCTGAGACCCTGCACATCAGACCGCGCACCGGGCTTGTGGTGCGCGACCCCGC
GACCATGCAGCCCCTGCCTGCCGAAGGTGCAGAGGTGCCGACCGATTCGCACTGGCTGCG
CCGGCTGCAAGCGGGAGACGTGGTGCCCGTCACCGCCGGACCTTCCAAGCCCAGAAAGGG
AGACTAGGCCATGACCATAGGATTCAACGAAGTACCCAACGCCATGCGTGTGCCGTTCGT
CTATGTGGAGATAGACAACAGCAATGCCGTGTCGGGGCCTGCGCTCATGCCCTACCGCAC
ACTGGTCTGCGGGCAGAAGCTGGCTGCGGGCGCGCAGGCACCGCTGGTGCCGGTGCGCGT
GACCTCGGCACAGCAGGCCGTGGCGCTGTTCGGTGCCGGTTCCATGCTGGCGCAGTCCTG
CGCCACCTATCTGGCAGCGGACCCTACCACCGAGATGTACGCCATCGCCACGGAGGATGC
CCCCGCCGGGCAGGCTGCCACCGGCAAGGTGACCCTCACCGGGGCCGCCACCGAAGGCGG
CACGCTGGCCCTGTACATCGGGGGGCGTCGCATCCTCTGCGGTGTCACCTCGGGCCAGCA
GGCGGCAGCCGTGGCCACGGCCCTTGCCGCCGCCATCAACGCCATGCCCGACTGCCCGTG
CAGTGCCAGCGCCACGGCGGGTGATGTGACCCTGACCTCTCGTCACAAGGGGCTTGCAGG
CAACGGCATCGACGTGCGCCTGAACTACAATGGCGAATCCACGCCCGCCGGACTCATGGT
GGCCATCACCGCCTTTACAGGCGGTACGGCCAGCCCCGACGTCGCGCCGCTCATCGCCGC
CCTTGGTGATGCCCACTGGAACGTGCTGGTCTGGCCGTGGACCGATGCCGCAAGCCTGAC
CGCCATCGAAAGGGAACTGATGGACCGCTGGGGCGCGTTGCGCATGATCGAGGGCGTGGC
CATCTCTGCCGCCACCGGAACCCATGCGGAACTCGGCACCCTCGGTGACGGGCGCAACAG
CCAGCACCTCACCGTCATGCACTGCCACGGCGTGCCCACCCCCGCGTGGGAGGTGGCCGC
CTCGACCGCTGCCGTGGCTGCCTACTACGGCAACATCGACCCCGCGCGCCCCTTCCAGAC
GCTGGAACTCAAGGGCGTGCTTCCGCCGGCGCAGAAGGACAGGTTCACGCAGCGCGAGAA
CAACCTGCTGCTGTTCGACGGCATCTCCACCTTCTACGTGGATGCCGGGGGCGCGGTGCG
AGTGCAGCGACTCATCACCACCTACAAGACCAGCCCCAACGGGGCGGAAGACCCCAGCTA
CCTCGACCTCAACACCGTGCTCACGCTGGGCTACCTGCGGTACGACTTCCGCAACTACAT
CCTGCGCAAGTACCCGCGCCACAAGCTGGCGGATGACAACGCCCGCTTCGGGGCAGGGCA
GCCCGTGATCACGCCCAAGGTCGGCAAGGCCGAGGCCATCGCCCGTGCCCGGATGTGGGA
GGAGATGGGCCTTGTGGAGAACGTGGACGTCTTCGCCCAGCAGGTCATCTGCGAGCGCAA
CCAGCGCGACCGCAACCGGCTGGACTGGATGCTGCCGCCCGATCTGGTCAACCAGTTTTG
CGTGGGCGGCGTGAAGCTCTCATTTATTTTGTAACCAAAGGGGCTTCGGCATGGCCTGAA
GCCCCGCCTACAAGGAGCAGACCATGGCAGGCAATGCCCGCGCCGGACGCATCTACCTCA
AGGTCGACGGCGTCCTTCAGGAGGCCAAAGGCGAGTTCTCGTACAACCTCGGCACCGACA
AGCGAGAGGCCATCGTCGGGGCCGATGCGGTGCATGGCTACAAGTCGTCCGTGCAGGTGG
CCTTCGTTGAGGGGGCCATCACCGACAGCATCACGCTCGACCTCAAGAAGCTCACGTCGC
TCGACGGCGTCACCGTCACGCTCGAGTTGCACAACGGCAAGACCATCGTGCTGCGCGATG
CGTGGTACGCGGGCGAGGGCACGGTGAAGACCGGCGAGGCGGAGATAGCCGTGCGCTTCG
AAGGCAAGCAGGCCGAGGAGGTGCGCTGATGGAACGCCGCATGACCCTCAAGACCCCTCT
GCAGAACGGCAGCGAGACCATCACCGAACTGGTGTTCCAAGGCCCGCTCAAGGGCAGGCA
CATGAAGGGACTACCCCTCGCGCTGTGCTACGACCACCTGCTCACCATCGGTGGCAGGAT
GTGCGGCCAGCCGCCCAGCGTCATGGAAGAGTTGAGCGGCGAGGACCTCGCCACCGTGCT
CGGTGTCGTCACCGATTTTTTGCCCGCTGGCCCGAGGACTGGACAGTAGCCGTCGGGCTT
ATCGCCTACACCTTCCACTTTCCGCCCGGCGACCTGCTGGACATGGACGTGGATGACCTC
CGCTTCTGGCTCGACCGGATCAACGACTTGCCCAAGGAAAGCATGTGAGCACCCGCGAAA
CAGCCCTTACCTTCGTCATCGGAGCCGTCGACAGATTCTCGGCACCGTTCCGCAGTCTGA
ACGACCGTATGGAACGGCTGCAGCAGAAGGTGTCGGGGGTCACGCAGGCGTTCGGCAACC
TCGAGGCGGAACGCTCACGGTTCAGCCGGCTGACCGGCATGGAGCGGTTCGGCAGGTTCG
GTAACGAGATGCATGGCCGGGTGCAGCAACTCGCCGGTTCGTTCGCGGCGCTGGCCGCTA
CGGGCAGTGCCGCTGCACTCGGCCTTGGCTACGCCTTCAAGACGCAGTTCGTGGACACGG
CCAGCCAGTTCGAACGGTTCGAGACCATCCTCACCACGCTCAATCAGGGCGACACGGGCA
AGGCCAAGAAGGAGATGGGCTGGATATCCGACTTCGCCGCCAAGACGCCTTATGAGTTGG
CGCAGGTCACGGACTCGTTCGTCAAACTCCGCAGCTACGGTCTCGACCCCACCAAGGGTC
TACTGAGGACCGTAGGCGATACTGCGTATGCCATGGGCAAACCGCTTGACCAAGCTGCAG
AGGCCATCGCCGATGCTATGACAGGGCAAAATGAACGGCTCAAGGAGTTCGGTATCAATG
CCTCCAAAGTTGGAGATAAAATTGTCTATGACTATGTAGATGCTACGAATAAGCAAGCCA
AGCTCATGGTCAAAGCCAATGACCGGGCCGCCATACAGGCTGCAATTACCAAGATATGGG
CCGAGAAGTACGGCGGCGGCATGGAGGCAGGATCCAAAACTTTCGGCGGCATGGTGTCGA
ACCTCTCCGACTCGTGGGGCAATTTTACGCGCATGGTCATGTCCAACGGCGTGTTCGACT
GGATGAAGGGCAAGCTCGAGGGCGTGCTGGCCAAGATCGACGAGATGTCTGGCGACGGCA
GATTGCAGGCGTGGGCCAAGGACATCGGCGAGAAGCTGACCCGTTTCTTCGATGCGGCAT
GGAACGCGCTGCCCAAGGTGTGGGAGGGCATCCAGCGGTTCGGCGACAAGCTGGCGTGGG
TGGCCGACCTCGTGGGCGGCTGGGACAACCTCGGCATGGTGCTGGCCGCCGCCTTCAGCG
GACTGCTTGGCCCGCTGGTGGGCCTTGTGGGAGTGTTCGCGCAACTCGGGCTGGTGATGA
TGGCGACGCCCTTCGGCTGGGTGGCTGGTGGCATCGGGCTTCTGGTGGCTGGCATCACGG
CCCTGTGGCTCAAGTGGGACAAGATCGTGGCGTGGGTGCGCGACAGCATCCCCGAGTGGA
TGCAGCGGGGCGTCTTCGCAGAGAGCGGCGACCCGGTCGGAGCCTCGGAGGATGACGCTC
CGGAGCCTCGCCCTCTCTCGTCCCTCTTCGGTGGTGGCGAGGACGAGGCGACGCCACGGC
CCAAGCTCGGCGCGGCCTCCGTGGCGCAGCACCGGCAGGAGATGCGCAGCACCCATACCG
AACGCTCGGAGTCGAACGTCAGGCTCGAGGTGGTCGCGCCGGCGGGCACCCGCGTGAGCC
AGAGCGGGGCACCTGTGGATATCGACACCGTCTACACTGGCGAGTCCGCCCGTAACTAGG
AGCGACCATGCAGAACACACCCGCATGGCGCAGGAACCTGCGCGAGGCCAGTTTTCGGGG
CGTACCCTTCTACGTCGATGTCCGCGACATGGAGACCGGCAGGCGCACCGCCCTGCACGA
GTTCCCCGGGCGCGACATCCCCTATGTGGAAGACCTCGGGCGCAAGGCGCGCACCATCTC
GGTAGAGGCGTATGTGCTCGGCCCGGACTACATGCCCGGGCGCGACGCCCTGCTCGATGC
CTGCGAGAAGGCAGGGCCGGGCCGACTGGTCGTGCCGTGGACGGGTGAGGTCGCCGTCGT
ATGCACCGGCTGCCGTCTGCGCGAGTCGCGGGCCGATGGTGGCATGGCCGCCTTCAGCCT
GTCCTTCGCCGAGGCGGGCGAGGCTGCCACCCCCGCCGGGTCTGTCAGTTCATCCCGCCG
GGCGGACTACCGGGCCGACAACGCGCTGGCCGTGGCAGGCAGGCGTCTCGACCGCGACCT
GTTGCGTGACGGCATGCCCGCAGGTGTGTTGTCCGACGCGCTCATGGCCATGCGTTCGGT
GGCGGATGATGTCGCCTCGTACCGTTCCGTCTACGGCGACCCTTCGGGACTGGCCGGACA
TGTGGCAGCCCTTTCCGGGCTTTCCCTCTCGGGCTTCGCGGCCCTTTCGCCTTCCAGCCT
GCTGTTGCCCTTCTTCGGCGACAGTGCCGGCATTCCCGCATCAGGTCATGGGCAGCGCTC
GCGCGAGATGCTCTCCGTTGCGAGGGCGACACCACAGGTGACCATGCCTGCCGGGGCCGG
GCGGGTGCGTACCGTGCAGGCCGAGAACCGCATGGCCATCGCCGCCTATCAGCGTCAGGC
CGCCGTGGCCGAGGCGGCACGGTCGGCTGCGCTCTCCGCCCCGGAGTCGCGGCGCGAGGC
TGCCACACTGCGGGCGGACGTGTGCGACGCCATCGACGGGGTACTGGACGATAGCCGCGA
CGATGCCGTGCATACCTCGTTCACCGACCTGCGTACCGCCACGGTGCGTGCCCTGTCCGA
GAGCGGCGGTTCCGCGCCGGAGGTCATCACCGTAAGGCCGCCTGTGGTGCTGCCCTCGCT
GGTAGTGGCCCACAGGGTCGAGCACGTGGCCGCCCTCGATGCCGAGCGCGACCTGCTGCG
GCGTAACGCGGTGCGGCACCCCGGTTTCCTGCCCGCTGAAGAATTTGAGGTGTTGCGCCG
TGCGTAACGTCATTTCCTTGGGCGACGCAGTCGCGAGCGGTAGCGAGCAGATAGCGCAGA
TGGCGGGCCGCGAGGCTATGCCGCGCGGCATCATGCCCGACATCGAAGCGGGTAAGGAGG
TTCTCCGTCGTGCGTGACCAGACCGACAGGGCCGAGCGCATCGCCCTCGACATCGACGGC
GTGCAATGGCTCGGCTGGGAAGAGGTGACCATAACCCGCGCCGTGGATGCCGTGGCAGGC
TCCTTCGAACTGTCGCTTGCAGACCGCTGGGTCGAGGGCATGACGGCCCTGCCGCTGGCA
CCCGGTATGCGTTGCTCCATCCGCGCGGGCAGTGATGAACTCATCAGGGGCCACATCGAT
GCGGTCAAGCCGAGCCTTGCCGCAACGCAGCACGCCATTCGCGTTTCCGGACGCGACGCC
AGCGCCGACCTTGTGGACTGTGCGGCCCTGCATACCCCCGGTGAATGGCGGCAGATAACC
TGCTCGAGGCTGGCCACAGCATTGGCCGCGCCCTTCGGGGTGCGCGTGCGATGTGAGGGC
GCAGAGGGCGCACCCCTTGCCGTACACAAGATAGAGCCGGGCGAGACGGCGTGGGAATGC
CTCGAGCGGGGCCTGCGCCAGCGAGAACTCATGGCCATGCCCGGCGCTGGTGGCGAGATC
GTGCTCGTGGCCATCGGGGCAGGGCGGGCCACGACGGCACTGGTGCAGGGGCAGAACGTG
CTCTCGGCCGAGGTCGAGTTCGACGCCCGCGACCGCTTCAGCGAGTACCGTGTGCTGGCC
CAGCAGCGCGGTTCCGACACGGTGGACGCTGCCGGGGCCGCCTCGGTGGTGGCGACAGCC
AGTGATCCCGTCATCGGTCGCTACCGCCCGCACGTCATCTCCGGGGAGACGCCCAAGGAT
GGTGCCACCGCCCGCCGCCGTGCGGAATGGGAGGCCAGCGTGCGCGCCGGGCGTTCCGTA
TCCGTCAACGTCACGGTGCAGGGGTGGCGGCAGGGCGACGGCTCGCTATGGCCGCTCAAT
GCCATGTGCCGCGTGGTTCTGCCGTGGCTGCGTATCGAGCAGGACCTCATGATCGGCAAG
GTCGTGCATCGGCTCTCGTCCGGCGGCACCACCACCGCGCTCACCCTTCGCAGCCCGCTG
GCCTTCGCGCAGGAGTTCGAGAAGAAGCTCAAGAAGGACAAGGACGGCAAGCCCGCCGAC
CTGTTGCAAGGGGCGCGCGAACTGTCTGAAGCGGAGAAGACCCGCATCCTCAACGGAGAA
TAGGATGGACCGCAACACCTTCAACAGGATGCTCGACCCCTTCAAGCGCAAGCTCTGCGG
CATGGCCGCCCGTGCCGTGGTCAGGCTCGTGTCCGACGGGGTCAGGATGCAGGCCCTGCA
ACTGGGCCTTCTCGACGGCGAACTGGCCGACGGGGTGGAGCGTTTTCAGAACTACGGACT
CACCTCGCATCCCCACCCGGGGGCCGAGGCCGCCGTGATCTTTCTCGGTGCCGACCGCGG
GCACGGTGTGGCCATCGCCGTGGACGACCGGCGTTACCGTCTCGTGAGCCTACAGCCCGG
CGAGGTGGCCCTCTACACCGACGAGGGCGATGTCATCCACCTCATGCGCGACAGGCGCAT
CAAGGTGTCGACGCTGCACCTCGAGGTGGAGGCGCAAGAGGATGTGACCATGACCACCAG
GCGTTTCGGCGTCACGGCTTCAGAGGGAGTCACCTTCACCACTCCGGCCTTCACGGCGCG
GGGGGCTGGCGGTGGTGCGGCCTCGGCCCGTTTCGAGGGCGCGCTCCATACCACGGGCGA
CCTCACCACCGATGCCGACGCCAAGGCCGGGGCCGTGTCGCTCCGCGCGCATACCCACCC
GGAGACCAACGGCGCGGCGACCCTGCCGCCCATCGGAGGCTGATGTGGCAGACCTGTTGC
TGGCGTTCGGCAGTCTTGGTGCCGACCTCGCCCTGACCCATCTTGCCGGGGCCAAGGACC
TTGCCATTGACGACGGCCTGCTCTCTGCCGTGGTGGTCAGCCTCTTCAGCGACCGCCTTG
CCGACGGGGGCGACGAACTGCCCGCAGGCGAGGCCGACCGCCGGGGCTGGTGGGCCGACG
CCACCCTGCCCGGCGGCAAGGACCGCATCGGCTCGCGCCTGTGGCTGCTGCGCCGCGAGA
AGCAACTTCCCGAAGTGGTCGCCCGGGCGCGTGACTATGCGCTCGAGGCTCTGCAATGGC
TCGTCGACGAGGGGCGGGTGGAGTCCCTTGAGGTGTTCGCCAGCGTGGTCGGGCCGGGCC
ACCTGCACATCACGGTGCAGCTGCGGCTGCCGCGCGGGGCTGGCGGGTGGCAACAGACGT
TCGGCTACCGTCCGGAAACGAACCGGTTCGACCTTGCATAGGAGGCACCATGCCCTTTGA
TCGTCCAAGTCTGCCTGCGCTGGTAGAGCGTGCCGAGTCCGATCTTTCGGCGCGGTTGCT
CGACGGCGAGCAACCCCTCCGGCGTTCCGTGGCCGGGGTGCTGGCCCGGGTTACAGCAGG
GCAGGCCCACATGCTCTATGGCTATCTCGACTGGCTGGCGCAGCAGCCCTTTCCGGACAC
GGCAGAGGCCGAGTATCTGGCCCGCCTTGCGCGGGTATGGGGCATCGGCCGCAAGCCCGC
CGTGGCCGCAGCCGGAACCGTGACCCTGCAAGGTCAGCCTGGGGCCGTGCTGCCTGCCGG
GCAGGAACTGCGGCGCGATGACGGAACCCTCTACCGGGTGCAGGCCGACAGCCACGCCGC
CGGCGCGACGGTCACGGCCAGCGTGACCGCGCTTGTGGCAGGGCAGGGGGGCAACGTCGC
CGCCGGGCAGTCTCTCATGCTGACTTCGCCCGTGGCCGGGTTGCAGCCCGTGGCGCAGGT
GACGGGTAACGGCATCACCGGCGGGCTGGATGCCGAAGACGATGCGAGCCTTCGCGCCAG
ACTGCTGCGACGCATTCAGGAACCGCCCCACGGCGGGGCCGCTGCCGACTATGTGGCGTG
GGCACTCGAGGTGCCCGGCATCACCCGCGCGTGGGTCTACCCGGGGCGAATGGGCGCGGG
GACGGTGGGGGTGGCCGTGGTCGCCGATGGCCTGGCTTCAGGCCCCATCCCGGATAGCAC
GTTGCTGGCCAAGGTGCAGGCGCACCTTGAAGGCGTGCGCCCGGTCACCTGCGAGGTGAC
GGTGTTCGCGCCGCAGGTGCTGACCGTGCCCATCACCGTGCGCCTCGTGCCCGATAGCGA
GGCCGTGCGTGCGGCGGTGCGGGCTGAACTGCGCGACCTGTTCGCCCGCGAATCCTCGCC
CGGTGCGGTCATCAGGGTGTCGCACCTGCGCGAGGCCGTCTCCGTCTCACCCGGTGAGGA
GGACCACGTCCTCCAATCCCCCACGGCGGACGTCGTGCCCGCCAGCCACCAGATGCCGGT
GCTGGGCGACATCACCTTCGCCACGGCCTAGGAGCACGCATGCAACCCTACACAGAAGAC
GACTACGCCGCGCAACTCTTGCAGCTGTTGCCCCAAGGCCCGGCATGGCCGCGTGACCCG
GAGGCCGTGCTCACGGCCCTTGCGCGGGCGCTGGCCATGGAACCTGCCCGCGTGGATGCC
ACAGGCCACCGTCTGCTTGCGGAGATGGACCCGGCGCAGGCGCTGGCCCTGCTGCCGGAG
TGGGAACGTGTCTGCGGCCTGCCTGACGGATGCTCGCAACCGGGCGAGACCATCGCCGAA
CGCCGCGAGAACGTGGTGCTCCGCCTTTCCGCCCGTGGCGGGCAGACCCCGGAATACTAT
GCGGAACTGGCGACGCTGCTGGCCGGGGGCGTCTGCACCGTGCGGGAGTACCGGCCTTTC
AGGGTGGGGCATTCCGCCGTTGGCCAGCCCCTCTCCAACGGGGCGTGGGTGCATACCTTC
ACCATCGGTGCTCCCTCCGTTCCGGTGCGGGGCTTCGCCGTGGGTGCCGGTGCGGCAGGC
GAACCCCTGCGCCGCTGGGGGCATGAGCGGCTCGAGTGCGTCATCAGGCGGCTGAAGCCC
GCGCACACCCATGTGATCTTCACCTATGGCGCAGCCAGCGCCCAGCAAGGAGCGACCCAT
GCATAGAATCGACGGCCCCGGTGCCACGCAAGACAACCGTTTCACCGATGGCGACCCCAC
GGCAGGCATTCCGCCTACCATCGTTACCGACGACTGGGCCAACGCCGTGCAGGAAGAACT
TTCGGGCGTCATCGAGGGCGCGGGCCTCACGCTGGACAAGGCGAAGCACGACCAGCTGAA
GGCCGCCATCACCAAGATGATAACCGACCGGGCCGCACCGCTGGCCACCACGGAACAGGC
GGGGCTTGTGGAACTGGCCACCCCGGCGGAGGTGCTGACGGGCACGGATGCAGACCGGGG
CGTGACCCCAGCAGGGCTGGCGAACCTGCTGCACAACCTCACCACCCCAGCGCAGTTCGC
CCGCGACAAAAAAGCCGCCACCACGGAGTTCGTGCAGCGGGCACTTGGCAACTTCGCAGG
CATGACAGGCTACGCAGCCAGCACGACCCTTGAAGCCGGTGACTGCGGCAAAGTCATCAT
GGCACAAGGGGCAGGGTTGACGTTCACGCTGCCGCAGGCGTCATCCGTCCCTCAAGGCTC
GGTGATTGAAATCTACGGAAACGGCGCGGGCGTCATGGTAGCGCGGCAAGGTTCCGACAC
GCTGGTGAACGGCCTTGCGGGGCCTGCCACGAGCATTGCCATTGGCGGCTACGACACCGC
CCGATTCGTGGCCGTGTCGAGTGCATGGTACGTGCTGGGCGGCTCAATCCACCTTACCGG
AGCCTCGAATACGGCCGCCAACCTGACGTCCACCGGTTATCAGCGGTTCCCGAGCGGGCT
GCTATGGCAGTGGACGCACATCACCGATGCAATCGCCGCAGGGGGCAACAGGGTGCTGAC
GTTCCCTTACGCCTTCCCGGCGTCGGTGCTGTTCGCTCATGCGACAGCCCGTCACGGCCA
GCAGGCGGGCGCGGGTGCTCTCTCCGTCGTCATATCCGGCTTACAAAGCGTGACCGTCTA
CAACAACGGGGCTGCCGCCGTGAACGGTGCATTCCTCACCGCGCTTGGATTCTAGGAGGA
CAGGATGATTTTCTATTCGCCCCAGACAGGCGGCTTCTATGCCGCCCACCTTCATGCCCA
CATACCGGCCGACGCGGTGGCCATCACCGCCGAAGAGCACACCGCACTGCTGGAAGCGCA
GACGCGGGGCTTTGTCATCCGGCCGGATAGTGCAGGGCGACCCGTGGCTATGGCAGCACC
GGGGCCTTCACTGGCCGATGCCAAAGCCGCCAAACGTGCGGAGATTGCCGCCGGGCATGA
TGCCGCCCTCGCGGGTGTGGTGGCTATCTCCGACCCCACGCCCACCGTTGTGGCTGTTGA
AGCTGCACTGCTGGCCACCACCGACCCAACCGGGCTGGACTATGCCCGGCAGAAGCTGGC
CACGCGCCGGGCAGAACTTGAAGCGATGGTTGAAGCCGCGCAGACGGTGGAATCGGTCAT
GGCCGTGGCGGTGAGCTATCCGGTGTAGGCGTACCATCGTTGCTATGGCCTCTACAGGGG
GGCGACGTTTCGCGCTATGATGCCTTCATGCGTGAACCGTTTGACCCCCACAAGAAGCTC
TTCAGCCTTGGCTGTACGCCGTGCCTGCACCGCAAGCCCGACGGAACGCCCTACATCTAT
CTGCGCTACTGGCGGCGTGTCATACCCGGAGAGCGCCGCAAGTGCGAGTACATCGCCGAG
ATGTGGCGCAGGCTGCTCATCCTGCAACTGGACGTCCGCAAGGGCCAGCAGCCGCGTAGC
GTGCGTGCGTTGCTGGCCCACGGCACCATAGAGGTGCGGCAGGGCAGGTATGTGCGGCCA
GCGGGGTGAAAGCAGCCGGATAAACTGCCCGCCATTAGATCTATACAAAATACACACGGT
ACACACTTTTTGCTTGACTCAAGTGTGTACCGTGTGTATTTTGTATTCATGAAGACGACG
GAACTGGTAAAACGGCTGAAGGGGCTAGGGTTTCAAGAGGTCGGGGGTAAAAAGCACATC
AAATACAGACACCCCGACGGAAGATGGACGGTCATCAGCAAGGGTAGCCACGAAATCTCC
GTCGACCTCTTGAAGAACATGGAAAAGCAAATCAAGGAAAAACTAACGTAAACAGGAGGG
GGGCTCCCCCCCCCCTCCTCACGGAGATTATACTATGCGCTACCCTCTCCTCGTATCCAA
AGACGCGGGCAGCAGTTACGGCGGTATTCTTCCGGACTTCCCCGGCTGCTATCCTATGGG
TGAGACTCTCGACGAACTGCTCGACAACGTACAAGACGCTGTCGAAACGTGGATGCTCGG
CGAAGACCCCGAGATATTCCCGCAGCCGTCTCGGCTTGAAGACGTGCAGCGGCTCGAAGA
GGCCGATGGCAAGGTGCTTCTGTTGGTGGAGGTGAACCCGGACTTTCTGGATAGCACTCC
GCAGCGCATCAATATCACTGTGCCGCGTTACGCTCTTGGGCTTATCGACAAAGCCGCCAA
GGCATCTGGCTCAACCCGGTCAGCCTATCTGGTAAGCTCGGCACTCGAGCGAGTGCAGCC
ACGAGGGTAATAAGAAAGCAGGCAGGTCGGGGGTCCCGGCTTGCCTGCTTGAAGTTGTTT
TGTGCTGTCTTCGATGTGTCAAATGAGCTTTTGTGAACGACTATTCATAATGGCTTGCGG
CCTCGTCAAACGCTTCACAAAACTCTTCATGATCTTTTTTCCACTGCGCTATAAATACTG
GGGCACATTTTTGACAGACGTACCATTTTTGTGGACGGGGAACGGGGCAAGGGTCACGGA
AAAAAGTTAGCCCCGTTGGATCGTCGCACATATTACAAAGGCCTTCATTGTCGTCGGACA
GTATAAGCTCAGGGCACTGCTCCTCAATGGCTTCCTTCGACATCATAGGATTATCTCCTT
TGGTGTTGGCGGTGGTTGGTAGCAAATATAGCTGTTCTATTGCGTCTTCACCTTGATATA
CCAGTAGTCGACGTGCGGCCCGGCGGCATGTGCTTCTGCTGTCTTCCAGCCATCCCAGCG
AACGACGGAGGAGGACGCGAACATCGGCGGAACGGTGATGCCAATGGCTTGCCCGCAAGC
AGGCCCGAAGGGGACCGGACTACCCGGATGGATGGTTATCCAATCGGCTTTGCCGCTGAT
GTAGACGATCTCGACCTCGGTACCGTCCTTGAGCTTGTAATAGGCGCGTTGACCATACTT
GCTCTTTTCCGTGTCAGTGGGCTTGCCGAGCATTTTGGACACTGCTCCGGTGTCTTTCCC
GGCAACGGTGGCAATGTCCATAAGCCGCTCTGTGGTGGCGGATGCCGCGCCTGCGGGAGG
CAACTCGGGGCATTCAGCCTTGCCCAATTCCACCCATGTGCCAGTCGGCTGGTCCTCGTC
GAGCACGCGGACCACAGCGCCCCCGATGCCATTTGCCGCCAATGTGCCGCAAAATCCTTG
TGCAAGCCCGTTGTATGCGCCCGGCTTTTTGCCCTGCCCCGTGACTCCCACCAGTAGGGA
CGGGACAAAGCCCTTGCTGTTCCACGCGGCACTCCGTACGAGCTTGTGCTTCTGAACAGT
CGCCAAGGCCGCTGCGTACGCCTCCTGTCGAATGGTCGGATTCCGCATGTCGGACGCGGT
ATATGTGAGCCAAACGCGCTCTTTCCCTTGCTCGCCAGCGCGTACTACCAAGGCATGGGT
GTCGGGTTTGATTTGCCATAGGTTGCGAACGCATGGCTCTGGAAGCCCCTTGCAGGCCGC
GTCCTTCTCCTGTGGTGCCCCATAGTCCTTGGCTACACTTGCTGAAAGAGCGTTGTACCA
AGCGGCTATGTCGCCTTGAGCTATGCCGTCAGGTATGATGCCAATGCTGTATAGGCCTCC
GTCAAAATTGAAGGCCATCTTGCCGGGGCCATTGCCGACTTCGATGTCGTAGATCATGAC
TTTGTCGGTCTTATGGGCAAGGTGGTTGTCGGTTACGTTCGACTCGATGGCAGACTGGGG
GGACCCCCAAGGCCATCTATCTAGCTCCACCACGTCTTTCGCCTGCGTAGGAACGGCCCA
GAGGCAGACGAAGACCATCAACCATCCGCACCGCATAGTTAGCCTTCGTGGTTGGTGCGT
ACCGAAAGGACTTTGTGCGCGTCTTCTTCGGTCAAATGATCATAACCGTCTTTGGAAAGG
TCTTCCCAAACGGTCAGCATTCGTTCGTATATGTGGACCATAGGCGCATGGCTGTTATGG
TCTTTGGGCTTTGTCCACTTCAAGCTTTCGTACCGCGGTGAGCCATGGCTCCCTTGGAGG
AAGAACTCCATATATGCAAAGTGGTCGTCTTCTGTGTTGCCGTCAAACCCGTCGAACAGC
GCATTACTTGGGATGTTCTTCCCGTCGTCGACTCCAAGCAGCCGTTGAAGCCAGTCAAAC
ATGTTAAGCGTGTTGCGGACGACATCAATTACATCACTCGAAGGTTCGTTTAATATGCTC
GTATTAGTTATCCAGTAATAATCTTCAAGGTAACCACGCTCTATGGCTTCCCTGCAAAGT
TTATGGTTGTCGGCATTCTCAGCGTCAATGAGTTCCAATATTTGATGCTGATTTGCGATG
ATGAGTCTTTCAACAGCTGTCAGTTTCATATGGAAGCTCCTTGAAGTTGAAGGTGCGTGC
TCACTATGGAGCGGGCTGAAAAAAACCCCGCAATCACGGGGTGCAGTCTACACTTACAAC
CGTCTTCGAACGTAGATCACAGGGGCAATGGTGACCACCTGATCGCGCAACACATCAATG
AAGAAGTTCCGGCGCACCCCTTGGGCGTCCGGGTCGAGCCATCCCTGCATGCGTAGATAA
CCCGCCCTCTCTCCCTCTCCCAAATACATCTTGATGGTCGCCATGTTATCGCGACGGACC
ACGTAGACTGCATCGCCCTCCAGCACTGGCTGCTCGGGGTCGCAGTAGCAGATTTGCCCA
CTCGCGATGCCTGCGGGAACCATTGATTCACCCGCGGCTACGACGGCCACCATCTTCTCT
CCCATAATCAACGGCGACGCGCTCACCGCGATGCTGGTCTGCTGATTCCATCCTTCGACA
CCACATGAGGCCAGCCCCATCATGGGGACGGCCCTCAGCCGCGGGGGGGCTGCGGACATG
GTGGGAGGCTGTTGATGGTCGAACGGGTCGCCTTCGCCCGTAACGAGCCAGCGGTACGAG
CAGCCGAACTTCTCCGCGATCACCGCGAGATCGCTTGCCGAGGGCCATTGGCCCTTCTCC
CAATTCTGCGTCTTTCCTTGAGAAGCCCCAAGGCAGCGGGCAAGACCAAGTTTCGTTGCC
CCAAAGTGGGTAACGTATTCAGACTTTAAAAAAATATCGCAAAGCATTTTATAGTGTTGC
GACCAATCTTTGCCCTTTGTTTGCATATAAAACCGCAATAACAGTTGAGTAAACTGTTTT
TAAAGTTTAGAGCTAAAGCCAACGTACCCCTTTTCCACGAGAGGTTAGGTAAATGGTTAA
CAGAACCCCACAAGCGGCGCAATCCGCCTCCCTCGGGTTCACCGTGCCGCGCCCGGTCGC
CCTCAAGACCTTTCTCCGTTCCGCTGGCTACCTGAATACCGATGTCGCTGAGATGTTCGG
AGTCACGCCCGGGCGGGCCTCTGTCATTCTTGGCAGTGATGCATGCCCTGAAAAGTACCG
TGACATCCTTCGCGGACTGCAGGTTCCCGAGGAGTTGCTTCCTCAGCGCAGCCCCGAGCG
GCCCGGCCCTCAGCGGCGTCGCTCTGAAGCCGAGGCATAGGCCAAGTCGACTCTACTGCC
CTGCATAAGCTGAACGCGAAAGTACACGAGAATCTAATATGTCAACTCTCATTCCCCCTC
ATGGTCATCATTCAGACAGAACGGAGAACCCGATGCAGCAGCGCCCCCAAGATCTGCCTT
CGGTCGAGGACCTCCTCGCAGGAAAGCATCCCGACTTTATCGCGACGTATGAAAATGCCT
GCCCGGTTTTTTCGCGCTTCCTCTCCAACCCGGCCGACCCCTTTGGAGTGTATCAGCCTC
CCAAGGGTGACGAGTTGGGCAACGATTAACCTGCTGTTGAGAATAGAGGGGCAACCATCT
CATGACCGAGCACGACTCCATCCTTGAAGTGTTGCAGGAAGACGTGAAGCGCGCACCCTC
GGGTCGTAGCGCGTCGCAGATCTCCGCGCTCATGGGCAAGGGCTATTCAACGCTCATGAA
TGAACTGAACGGCTCCATACCGGGCCACAAGTTCGGCTTGTTGCAGCTCATTCCGCTCAT
GCAAGCCACCGGGTCGACGCGCCCGCTCGACTACCTGTGCGGGGCCATGGGGTGCGTCTG
CCTGTCTCTGCCAGCAGGATTGCGGCCCTTGGCCAGCGCAGAGCGTGACGCCATACGAGC
CGTGCGCGAGTTCGGAGAACTCATGGCCACGCTCGGCGATGCGCTTGGTGATGGCTCCAT
CAGTGCCGAAGAGGGACGTCGCATCAAGGCCGATGGGTATGAAGCCTTGCGGGCCATCAT
CGCTATCGTCAGCCGGGCAGAAGAGGCAGAGCGCGTTCGCTCGTAGATCTCGGGGTAGCG
GCGGATGCCGTGAACATAGTGGCGCGGTATCCCCCGGTATCACGACAGTAAGGCAAGGAG
GAGACCATGCGGATGCATCCCTCGGCAGTGCTCGCAGAAAGGGCTCATGCGATCTTGCGG
CAACTCGACGAACTCTTTGACGCGCGGGGAGTCACACAGGCCGACAAGGCCGCGCTGGTG
CCAGCTAGGCTTGCTGTGCGCCGCGTGCGGGATAGGCACAGGTCAAAATGCAGCCCCATG
GGCAACCTTACCCCGGAGAGTTCCGCGATGGAGGAGTGCCATGATGTCTGATGCCCAAGC
AGATGCATGGTTTGTGCGAGGCATGGCGACTGCAGCGGCCTACATCGCAGAGGAAGGCGA
AGACGTCTTGGCTTTTGAAGTGTTGCTGCAACATGGCTACCAGTGGAGCGACTTAATCGA
GGCTGGGGTTGACAATTACGACCTCAAGCGCCTCGCAGCGGGTATCGGCCAGAGTGGCAT
GCGCAAGCTGGGCTTCAAGAAAGGGTGCAGGGGCGGTGGCCGCGATGCCTGATGCCGACT
TGTGGCTGTGGGGACCGTTGGTTGTGTGCTCCACATTGGCCGCATGGTGTGGCGTCATGG
CGTGGCGGCATCGGAAGCGATAGCAGCACTAGTACAAGGCGGCTCTAGCCTGACCTTCAG
CCAAAGGACGAACAATGAAAGGTAAGAAATTCCATCTGTCTGTGGCGATTGACTATCTCT
TGGATGAATACCTGTTCCCCGATGAAAAGCTCGCGGGAAAGTTCCTGCGGGACGGCGTGC
CGATGAGTGCTTCGGATGTTCGCGAGTTCCTCCGCGAGGAGAAGGCGGCAGGGAAGAAGC
TTTTTCCTCTCAAGCCCTGTGATCGATTCGACCCCTATGAAAAAGGGTGCCTTGGTCACG
AAATCGATATCTAGGAGTCCCCATGGACGCCCACTGCTCTCTACTAGGCCGCCCGGCAAG
CGATACAGACTGTAGCAACGCGGTCTGCGCTGCCTCTCCGGAGCAACTCGCCCACTGCAA
AGGGTGCGCTAGGGGGCAGCAACTGGCTGCGTCAGCAACACGCTTCCGCCGGGTACCCTT
GGCAGTCAATCAGACGATGTTGGTGATGGAGGATGACATGGCATCAAAAGGAACATGCAA
GGCTTGCGGTCGTGAGGCACCGCTTCCGGCTCGTGGCCTTTGTTGGTCGTGCTACACCGC
ATATCGGAAGGGAGAGGTGGTAGACACCCATGAACGCGCGCCTTCTCCTTCTGCTCTAAA
AGACACCTCGGCCGCCCAGTCCGCTCCCGCAGTTCCTGCGGAATGTGGTGATGATGTCGC
TGTCGTTCCGAAGGGGGCAATCATCATCGGTGGACGAACGTTCATGGCGGTACAGACACC
CCCCAGCATCGAAAAGGGAACTCCGCGCCTGTCCATTCGGAAGCGGAGATGCCGACTGAA
CAGGGCGGCCGTCAGGCTGCTGGGGGATGCATCTCATGTCGCGTTGTACTGGTCAGCGTC
CACGCGCGAACTGGCCCTTGAGCCTCTTATGGAGGCGGTAAAGGGGAAGGCCTCACGAGT
ACGCAGGGCGGTGGACGTCAGCAAGGGAGCAGAGTTTTCCAACGCCGCGTTGGGCACACT
CTTTCCGACGGCCCCTGCGGCTTTCGTCTTATCCCGCGAAGGGAGCTACATCGTCGGGCG
CGAGCACAACAAGGAGTCATCATGACACAGAACACCCCCTATATCGAAGGAGAGCGGCTC
TACAGGGCGTTCTTCAGGCGCGGGAGCGATGGTCTACACATCGTCGAGGGGCACGTCATC
ATCAGCAACGAGTCACGATTCGTGGTGCGGTGCCGTGGCAGTGAAGAGAGCCATGCCCAG
ACAGCGCCTGCCGGGTGGCATCGCTCCCGGGTGGAAGCACTGGACCACCTGACGCGCGGT
CTTGAGATCACACGGCGCAGGGTGGAGGCAGACGGGCTCGTCCTGAAGGCGAAGATCCAG
CATACGCACGCGCTCCGCGAGAGTATTCAGCAGGAGGGCATGTAGGCATGTATGCACAGA
TGATTCGTGATCGTCTCAACGATGCCTTCGAACGCGCCGTGCGCGACTGCTCGAAGCGTG
TCAGCACTGAATGGGGTGATGGAGTCCTTTTCGCTGGTGATGGCCTAGACCGATTCCCCG
CGATGCTGGGGGAGGAAATCGGAGCCATCCTTGCAGAGCTTCGGGCCTCGCGGGCGGCGA
CTTTTGTTGCGGCCAAGGTGCCTATGCCGGGCGAGGCCTCCGACGCGACGGTGGACGCTC
TCGTCGCCCCCCCTGTGCGTAAGAAAGATTGGCCCGGCTGCTCCATCATCATGATGGCCG
ACGAACCCTCTGGACGATTCAAAGAGGGCTCGCGCTTGCTCGTCACACGCCGCATGCACT
CGCGGGACACCATGCACACAGCACAGGACATCTCGTCATGGGATACCCGCGTGCTCAAGG
TCGAGGGGCGCTGCCCCACCTGCTACGCCCTGCACGCTGCCTACATCCCCGAGCACTGGA
TAGCCGATGGCAAGGCGGTGTTCGTTCAACGGCACGGCGCTGCAGCAGAGAGGGATACCG
ATGAACGCTAACCATATCCTCTCCATCCAGCGGGCTGGCAATGGCCTGATTGTCCATGAG
AATGATGCGTGCCAAGTGTACGAGACCCGTCAACACCGTGCGACCGCGATGCGCGAGATG
CTGCAGCGCATAGCGGCGGTCGTGGTCAATACAATGGAGACGACCAAGCTGGACGTGCGA
ATTGAGGTACGGGACAGGACGACAGGAGAGGAAGCAGAGACCAGCCCACCCAGCCTGTGG
CTGTCCCCTGACGATGTGGAACGTGAATACAACCTGCCACAGCGTTATCTGGAACAGCTG
CGGCGCGATAATATCGGCCCGCGTTACTCCAAGCCGACAGCGAAGCAGGTGCGCTACAGG
CGTTCCGACGTCGAGGATTGGCTCACAAACGCCTACCAGCCGACGCAGGATCAACCGTGC
AGCTAGTTATTGCTCGCGTTGGCCAGCGCTTGGCCTACAATGCTCAACTTCTCTCGTTGC
TGGGAGGGGATGAGGTGCGCATACCTCAGGGTCATGCTGAGGGTCTTGTGACGCATCAGC
CCCATGAGTTCCTGCAGCGTGACTTGACCAGACTGCGCCAGCCAAGAAGCGAAGGTGTGC
CGCCACGTGTGAAACGTGATGCGTTGGCGGTCATCCGTAATGCCGGCGTTGAGGCCCAGC
CTTTCGACGGTGCGCGAAAACGTGGAGGATACTCGGCGTTGCCGGCGTCCATCGGCTGTG
GGGAACAGGAGTTCCCCAGGGGCTCCCACAAACTCTGCCAGCATCTCGAAGATATCACCG
TCAGCGTGGACCCTCGCCCGCTTGTGCTGCTTGTCAGTGAAGTTGATGAACCCCGTCGCA
GGGGAGAGGCTCTGGCCAGTGAGGCCAAAGATCTCCGTTACCCGGAGACCAGTGCGCAAC
GAGAGCAAGCTCATGGCGTACAAGGGCCGAGAAGAGCGCTGCAGCGTAGCCAGCAGGGTC
GTGGCCTCTTCAGGGGTGAAGAAGCGTTCACGGGCAGAGTCGACAGCGGGCATGCGATAG
GCGCTCTCACGACGGGAGCTGAAGGGGTTGGCCCCTCTGTACCGTTGATCGCGGATAGCG
CGGTATACGGCCCGACGTGCAAAGGCGACCAAGTGAACCACGCTCTGCTCAGACAGATGA
TCAAGCAACCTGCCCGTGATCTCTGTGAGCATGGTGGATGTTACGGCCACCAAGGGCAGC
GCATGGAGAAGCGGCCCCAAATGCTTGTCATAGTGAGCCCGAGCTTTGTCGGCCGAGGTC
TTCTTCTCAGCCTTGGCCATTCGCATATAGTGCTCGACGGCATCCCCAACGGTGAACGAC
TCTGCATCGGCAATGGGCAGGCCCCGGCCCACGTCCCGGCAAATCTCCATGCGCTCAAGC
AGGGCCGACTCGGGGGTCACTCCCTCGGAGGCCCAGCCAATCCGCTTCCAGTGCCCTTTA
CCTTGGGCATCTTGGTACCAGATCGAGTAGCAGCGGTCTGGCTTCCCGCGAAGAGTACGA
GATACGCTCTCGCGGTAGAAGACGCCCTTGTGCTTTGTCTTGATGTGTCGAGAGTTATTA
GCCATGCCCAAAGCTATCCAGTGGGGTCAAACCGGGCAAGCCAATTTACAATTGCTTTAC
ACAAAGAGAGAAGGGAGTCACAGTCTAGTGCTGTAACTCCCTGTAATATCATGGTGGGTC
GTGCAGGATTCGAACCTGCGACTCTCTGCTTAAAAGGCAGGTACTCTACCGACTGAGTTA
ACGACCCCCGAAAGGTTCGGTCTTATATGCGCGGCGGTGTGCCACTGTCAAGCATTGAGG
GCGCGTCAGGCCGTGATGCGTTCAAGGCCGCCCATGTAAGGACGCAGCACTTCCGGCACG
ATGACGGAACCGTCTTCCTGCTGGTAGTTCTCGAGAACGGCGACAAGGGTGCGTCCCACC
GCGAGGCCGGAACCGTTCAGCGTATGCACGAACTCGGGCTTGCCACCACCGGCGGGCCGG
AAGCGGATATTGGCCCTGCGTGCCTGGAAGTCGCCGCAGTTGGAGCACGACGAAATCTCG
CGGTACTTGTCTTGACCGGGCAGCCAGACTTCGAGGTCGTACGTCTTGGTGGCCGAAAAG
CCCATATCGCCACTGCACAGGGTGATCACTCGGTAGGGCAGGCCAAGGTTCTGGAGCAGC
GCTTCGGCATGTCCCCTCATCCGTTCCAGTTCATCGAACGAGCGTTCGGGGTGGGCAAAA
CGCACCATTTCCACCTTGGTGAACTGATGCTGGCGGATGAGCCCTCGCGTGTCCTTGCCG
TAGCTGCCCGCCTCGGAACGGAAGCAGGGCGTCTGGGCCGTGTACCCGAGGGGGAGGTCG
CCCTCTTCGAGTATCTCATCGGCGTGCAGGTTGGTCAGGGGCACTTCGGCGGTGGGGATG
AGGAAATAGTCCCAGCTTTCAAGGCGGAAGAGATCCTCCTCGAATTTGGGCAGTTGCCCC
GTGCCGGTCATGGTCTTGCGGTTGACCATGAAGGGGGGCAGCACCTCGGTGTAGCCGTTG
GCACTGATATGCGTGTCGAGGAAGTAGTTGGCAAGGGCACGCTCAAGCCGCGCTGCCCAC
TTCCAGTAGACAGTGAACCGGCTGCCAGCGAGCTTGCCTGCACGCTCGAAATCAAGCCCG
CCAAGGGCGACGCCGATATCCCAGTGTTCGCGAGGAGTGAAGCTGAAGGCGCGCGGTGTC
CCCCAGCGGAGCACTTCGACGTTGTCGTTCTCGTCGCGGCCTTCGGGGACGCTCTCGTGC
GGAATGTTGGGGATGGTCAGCATCCAGTCGTTCTGTTCCGACTTGACCGCTTCCGCTTCG
AGGTCGAGCGCCTTGATGCGCTCTGAAACACCGCCAAGGCGTTCGATGAGTGCCGATGCG
TCCTCGCCCGCGCGCTTGGCCTTGGCCACTTCAGCCGAGGCCTTGTTGCGTTCGCTCTTG
AGGCTTTCCACCTCGGTGAGCAGTGCCCTGCGACGGGTATCCAGCGTGGTGAACGTTGCG
ATGTCGATGTCCGAATGGCGCATGGCGAGTGCCTTGGCGACCACTTCGGGGTTCTTCTGC
AAAAGTTTGAGATCGAGCATGAGGGTGCCACTCCTTGAAAATGCACCGACCTTGATACCC
GTCCGCGGGTGGCTGCGTCAACCGTGGCGAAAGCGGTGCAAGCCGGGAGGGACGTCGCCC
GCCGTCAATTGAACGCGCTTTCCTCCCGCAGTTGTTCGGCGTGGTGGTCGCGCAGGAAGT
CCATGAGTCTCGGAACCTCGCGGTCGTCCAGCATGTCTGCGGTCTCGTCGCGCATGTAGT
AGCCTATCCACGCGGGGCAGGTCAGCGACCTGGGCGGACCGGTGCGGCGGGCGTCGGTGA
GCCATAACACGACGGGTTTGCCCTTGTAGGTTCCGGAAATGGTGAATGCGGGAACATTGT
TGGGTGCAAGGGCTATGACCCAGCCAAGGGCAAGGAGGATGCGCTGGGCGCGGATGCGGG
CGTCATCCACGCGGCCCATCTTGCGGAGACGTTCACGAAAGAGCGCAGCGGGAGACGGGC
CTCCGGAGATGCGGGGTTCTGTTTTCATGGCCATGTGATCCCCCCTTGTTCGCTGTGGGT
TCTGACTGGTCATAGAAAAACATGGAATCTCCATATGACTATGGGGAGATGCGCTCTGTG
TGTCAACGTATATAGATATGGGGGGGCGAAGGTGGTTAAAAAATTGAACCAAGTTCAGCA
GGCAACCCCCGGAGCAGGGACGGAGGGTTTAAAAAGTTGTACTTTTCCGGGATGCGGTCA
CGAGTGCCGAATTTGTAGTAATATGCTGAATATGCTATTGTTTTTGTGTGAATGGCCTTT
GTTGGGCTGTTTGGCACGTGTGTTGCTGTAGTATATGCAACCTTCCTTCCTTCTCCAAAA
TAACAGCGATTGCTCCAAGACGACCCGCGCACGAGAGCGCGGGTCGTCTCTTGGTATCAG
GGTCTCCCCGATGCGCGTCTGTCTCCGTCGAAAGAGGCAGGGGCGTGCACCGGCACGCCG
GAGGGGCTGATGCCCGGCCCGTTCTGCCGGTAGCACGGTATCGCTCAGCGCTGCCTGACT
TGCCACGGGGGGCCAGCATGGAACGCTCGTCAATCGTCATCCATTTCACGGACGGCTTTC
GTGATGAGTCCGGCGAGAGCGCGGCATGCGTCCTCGTCAACATCAAGAAAGCGCAGACCT
GTCATGTAGCGTCCCGCCGAAGGGTCGACCCATGTCACCTCCGCGATGGCATGCAGGTAC
TGGTCGGCGTCGTTCTCATAGTATTTGAAGAAGCCGGGCGAGTATTTGTTCAGAGTGGGG
ATGTGAACCTTGATCTGCAGTTTGTCACCCGGGGTGAAGCGGCGCGATGCCTCGACACAG
AGACCCCCGGCACTGATGTCGGCACAGGTGGTCTCGAACCTTGGCTGGGCCGCGATGGGA
AACTTGAATTCGTGCGCGAGGACATGGAACGCCTTCGGCAGACGTTTGTACCTGCGCCGT
TCGTCGTCGTTGCTCATGAATCTACCTCGTTGCAATGGTTGCGAAAGAAACACCCATAGC
ATGACGCTAGCACAAACAGGGTGTCTGCGCCACCCCGCGAGAATCACAGCGCGGTATCGT
GTCAGTACCTGTTGACTTGATGCCGTCAGGTAGTATCTGTGCGTGACCAATCCAGCACAG
GAGGACCAAGCCATGTTCAAGATTGCCCTGCCGTCGCGCGACGGTATCGTTGACGAGCAT
TTCGGCCATTGCGAATACTTCACGCTTCTGACAGTGGACGAAGGCAGGCGTGTTGTGGAA
GAAGAGCAGCTGGCACCCCCTCCCGGTTGCGGCTGCAAGTCCAACATCATCCCCGTACTG
GTCGAAAAGGGTGTGCGCGTGCTGCTGGGTGGCAACATGGGCGAAGGCGCCGTCATGAAG
CTCAGACAGCATGGCATCGAAGTGGTGCGCGGCGCTTCCGGCCCTGTGTCCGAGGTCGCC
GCGAAATGGCTTGCCGGCGAACTGGCCGACAAGCAGGAACTCTGCACGGCGCACGGCCAT
CATCATGAGGGCTGCGGCGGCCATCATTAAAGAAGGATTACCATGAACGCTTGTCCCTGC
GGCTCAGGCCTCGCTCTTGAGGCGTGCTGCGGCCCCTATCTGCATGAAGGAAAGACCGTC
CCGACGCCCGAAGCCCTGATGCGTTCGCGCTATACCGCGCATACGCTCGGCATGTACGAC
TACCTCGACGAGACGACTCACCCCGACACACGTGAGGACGTCAGCACCGAAGAGATGCGC
GCATGGTCGGAGGCCGTCCAGTGGGAGGGGCTTGAAGTGCTCGAAACCCGCGGGGGGCAT
GAGGGAGACGTCACGGGCGAGGTCTCTTTCGTGGCCCGGTACATGCTTGGCGGGGTTCCG
CAGGAATTGCGCGAGGACAGCTTCTTCCGCCGCGAGGGTGACCGCTGGTACTATGTCGAC
GGCATGGTGCACGGCAGTGAACCCTACCGCCGCGAACAGCCGAAGGTGGGGCGCAACGAG
CCCTGCCCCTGTGGCAGCGGCCGCAAGTACAAGAAGTGCTGCGGCAAGTAATGTCGATGC
GAGACCGGGCGGGCGACCGTCCGGTCTTTTCGTATGCGTCGATACCCCTTGCGCGGGGAG
AAGATACGCCTCCGGTGGCACGGTCCGGGTGGCGGGGCAGTCTGCATATGCAGCTGAAGC
CCCTTTTCCTGTCCATGCACCGCGCAGCTACCGCTGTCCATCGGCCTTGGCATCTTGGCG
ATAGCCTCCGGCTGTGGCTTCATGCCGTTGCTGGGCATGTGACCTCGCCCCGGTGCTGTC
GGTCGTCATACGTGGGATTTTTCTGCCCTGCCTGCCCAGCGGGAGTGGCGGACACGGAAA
AAAGCAGGTAGGGATGGGGCATGTCGTATTGCAGGATTGTCAGGGCCATACGTCGTTTCT
GCCTCGACTGTCAGGGGGGGGCGGCGCGCGAAGTGCGGATATGCACCGACCTTGACTGCG
CCTTGCGGGTCTGGCGCATGGCCGGCGCCCGTGTCGGAGAGTTGGCCATGGACGCCAGTG
ACGCCCGTCCTCCGGGGCATGATGCCTTGTCCGCTTCCTGTGGGGTCGCTGCCCTTCCCT
CCCCCCGCGATACCATGCAGGCGACCATGCCGGAGGCTGTCCCGCAGACTCCCTGCACGC
CGACTGGCCCCCTGCAAACAGGGGGGACCGAGGACGTGGCGGCCGGGAAGGCGTCATTCC
GGTGCGCGTCGCCTGTTGACGGCGCGGCGTCGCCCTCTCTGGACAGGAACGGCGACCGGG
CAGGCTTTCCCGCCGAGTGCGTACCCCCCGGAAACGAAGGCGCGGCGGTCCCTCCCTTGC
GGGCCATCCGTCGCTTCTGCCTCCATTGCTGCGGCTTTCGCGACGCCGTGCGCGGGTGCG
ACGCCCGCGAGACGTGCGCGTTGTGGTCATACCGTTTCGGTGTACAGCCCGAAACCTACC
GCCGGGTGCGTAGCCGCTTCAGCGGCCCGCGTACCCTTGTCCTGCCGGGATTTTCCGTAG
GTCGTCGTACCTGATCGTAGGTTGTTTTCCCTCTGGAGGCGATATGCGTCGTGGTCTGGG
GCTGAGTCTTGTCGGGCTGCTGCTGATGGTGTCCCTTCTCGCTGGATGTGCAGCGCACAG
GGGTGAGCGGGTGTCGAAGTCCGGCTTCCTTCGCGACTATTCGCAGTTGAAGCCGGGTGA
CGAGGGCATGGCGGTGCTGATCTACCGCAAGCCCGATGCCGACATGCGCAAGTATCAGAA
CATCATCATAGACCCTGTACGAGTGCTGCTGGGGCCTGAGGCGCAGTGGGAGGTCGAGCC
GGGTGAACTGTACAACCTGGCCCGTGAATACAGGGCAGCCTTGATTCGTGAGGTGTCGCC
CCTGTATCCCGTCGTGGACACGCCAAGCCCGGAGACGATGCGCCTGCGTGTGGCGCTGAC
CGACATCAAGCCCGGCAGTCCGGTCCGGGGCGTACTGACGCTGCTTCCGGTGGGCATGGC
CATTGCCGGGGCAACGAAGGCCACCACCGGCGAGTTCTCGGATGTGGGCAAGGTGGAGAC
GGAGATGGAACTCATCGATTCCGTCACGGGCGAGAGGCTTGGCGCCGCTGTAGACCGGCA
GGTGGGCACCAAGGCCCCGTTCAGGGGAGAGTTCGATGATGCCCGCGATGCCTTCGACTT
CTGGGCCAAGCGGCTGGCGAGGGGCCTCGCGCAGGCCCGGGCACAGCGGTGAGGGCCTGC
AGTCGCCGTCTGCCCGGCAGGGCAGGTTCCGGTCGCCCCTCCTGACCGCCGTCACCGGCG
GTCTTTTTCCTGACGCAGGCGCTGGCTGGCCGTGAGCAGCCTGTGCAGCACGAGGGCGGC
GGGCAGACCCGCCATGATACCCCACAGGGCTGCCCGGTGTGCCGCATGGTCGGCGGTGAT
GAGCACCCCGTTGCGGGCCTCGTTCTTGGCGGTGGTGGCCCCGTCTGGCGTCGTCCATGC
TCCCAGCCAGTATTCCGTTCCCGGAACAACCAGCGAGTAGACGCGCCGCGTCTCTGTCGA
GCCATCTGCACGTCGCGCCGTCCATTCGGTGAATCCGCCCCCCAGTACGGCGCGCGACTG
CATCTCCTGTACGAAAGGCACTCCACGGGCATCGGTCGCGTTGGCGAAGTCCACCCCGGC
GGCACCTTCCATGCCCGGCGTGTACAGGTGCACCGTGCCGCGCGAGAGAATGACATAATC
CCACGGCCCTTCGCCGTACCGCACGGGCGAGATGGAGCGGATGAGCTTGGCCTCGCGTTC
GTCGGGCGGGGTGGCCTGCGCGACCTCGCCGAGTGCCTGTGCCAGCGCACGCACGGTGGA
CATGATGCGCTGGTCGTCGGCGTGGCGCGCCTGCCCTTCGACCCGTAGGGCGCAGTCCTC
GGCCACGCGGGCATTGCCGGGGGCGAGGGCCAGTAGCATGGCGATGACCGGCAACAGCGC
CAGCACCACGGCGGGAAGCATGGCGAGCGCCCGCTCCGGCAGGGAACGTAGCGATGCGCA
AAGGCGGCGGGACGTTGGCAGGGCTTGCATCCCCTGACGTGTACCTGTTTCCGCGTCGGC
TGTGAACCGGGCAGAGAGGCGTGTCGCGCCGGAAAGCCCGCGCCGGACAGCCGTGGCGCC
ATCCGCCACAGGTATCCCCCGCAGTGTCTGCGCCTTGGTCAGGGCTTGCCGGTGTTCAGT
CCACAGGCCACATGCCGGAAGGTTGTCGCAACGTAACGGCCCGACAGGACCTCGACGATG
GGGAAGCAGGGGGGCGAGGTGGCGGGAGTGCATCCTGCCAGCAGGCCGAAGACACGACGG
TCGAGGTCGTCCAGCGTGTCGGCGACCACCTCTTCAAGGAGGCGGAGGCGGGCCGTCTCG
TCCATGTCCGCCGTGCGGCACCGGAGAGGGCGCGCCTCATAGAGAAGGCATCTCTGGTCG
TGAAGCAGCGGGCACGGAACGCCGGACCCGCGAGAGGTCTTCTGTCGCAGTTCATCCCGT
TGCGTGGACGAGAGGAGGGCATCCATGGCGGCGGTGAGTGCGGCCGCCTCGGCGAGGGTG
AGCGTAGGCGGCGTGGCACAACAGCGGACATGGTCGCGTCCGCAGCGGGGGGCATCTGCG
AAGGCTTCGGGGGATATGCCGGGAGTGGCGGCCTCGACGTGTCGTTCCACCTCCTGCACG
AGGCGGGCGAGGTCGCGCAGCACCGGCGTCATGGCGTCCGCCACGCCGGGTTCCACGGCG
GCTTCACGCACCGTGAGCGCCGGGTTGCGCCGGGCAAAGCGCCGGAGTGACCGCCATTGG
GTGTAGCTTGTGGGACGCGACCTCAGCCGTGAGAGAAAGTGCTCTGCCCGTCGAGGCGAG
AGGCCGCGTCGCAGCAGGTAGGCATGGAGCACCGTGCCCGTGCGTCCCACCCCCCAGCGG
CAGTGCACGTATACCTTGCGGCCCCGCCATACCGATTCGTCAAGCCAGTCCAGCACCTCT
TCCAGCGCGTCGGGTTCCGGTGCGCCCTCGTCCTCGATGGGCAGGAAGCGCACTTCGAAA
CCCGCAGCCTCTTCGGTGTCGGCGAGGGTGCACAACTCTTCGCAGACGTTGAGGATGGCG
ACGATGCCCTGTTCACGAAGGGCTTCGAGGTGCGCGGCAGACACGGGGGCAGGCCCTGCC
GCGATATGCGGCGTGACCCATGTGACCGGAAAGACCGGGTGCCCCGAATGCGGTTTGACG
GTCAGCCCTGCGAGGGCTGCGCGCAAGGTCTGCCCCGTGGCCCCGAGGAGGGCGCGCAGA
AAGGTCATGGGTGCGTGCCCGTTGCGTGTGGCGGCAACACGGCAGGTGGTGTCACCCGCA
AGCCATGCCCCTGCATGCGAGGCACGAGGAACCGGGGAGTGGCTTGTTCGCGTATCCTGC
CCGCGAAGGGATGCGCACGGCCCCTGACGGTTGCGGCGGCTGTCTGCCGTGAGAGGGCCG
CGGGCATCAGTCGTCCTCCGGGGTGTTGATACGCGTGAGGAAGTTGTCGGCCTCGGCGTC
GGCCTGTTCCTCGGTGGAGAGACGGATGTCCATGAGACGGGTCACGGCCAGCACCCGGCC
CAGCAGGGCGAGACGCTTCTGGATGAGGGCTTCGCTGCCGGGGCCGTGGCGGGCGTCGAT
GAGGTCGCCCTTGATGCGTGTCGAGAAGCCGGACTGTTCGAGTACCCGTGACAGGAAGCG
CAGACGCAGGCTGCGCCCTTCGGCGTGCCCCCCGCCGCCCTTGAGCCTGAACTGGATGTA
GTTGGCCCGAGTGTCTCCGGCGCAGAGGCTGTCGATGACGGCGAAGTGGTAGCCGAAGCG
CAGCATGATGTTGGCATACGTGGACGATGCCACGGCGTAGCTGGCGAGTTGGGGCGAGTC
GCGGCGGAAGATGCCCGCGCTGATGCGGTCGAGTTCCTCCCAGTCGGCGGCGGGTGGCAG
GGCCGCCCACGCCGCAGGTTCGGACGACAGGCCGAACCATATCGCCCACAGTGGCAGGCT
GCGGAAATCGTCGGGGGTGATTTCGCGCTTGCCGATGGCTGACGGGAAGAACCCGTCGTC
GAGGTTCAGCACGTACATGACCACGGGGATGTCGCCACGCACCTTGCGGGCACCCGAAAG
GCCGCGTCCGTCACGTTCCACGAGGCTGAACATCTCGCGCACGGCCATCTCGTGGCAGAA
GCGCACGATGTCGTGCAGCGAGCGGCAGTTGGCGGGCGCGAAGTCGCTGGACGACGGGTC
GACGAGAGTGAGACGCGCCACATGGGGCATGGCCCGCGACAGGCGGTGCATGGGGCCGCG
CAGTGCCATCGCCCCCGGAGACGAACGTCTGGGCGGCGGTGTGGCGGGGCGTCCGGCAAA
CACGACGCCTTCATGCGCGTCGACGGTGACGAGTGTACCCACGGGCAGGGTGGCGAACAC
GCTGTCGTCGCCCGTGACGAGGACGGGGACGGAGGATTCGCGGGCGACAGAGGCGAAGTG
CGAGGCCCGGCTGCCTTCCACGGAGATGACGCCCTCCATGCGGTCGAGGACGCGCGCCAG
CGAGGGGCCGAGGCAGGGCGTGACCAGCACCGTGCCGGGTGGAAGGTCGCCGATGTCGGC
GCATGAGAGCACATGCACCACTGTTCCGCATCCGGTGCCGGGGGCCACGGGGTCTGCCCC
CTCCAGCAGGGGGGTAAGCCCTGATACGTCGACGCGCGGCGGTGGTGCGACGGCGGCGCC
GGGTACGGGACGCGACTGCACGATGGAGATGCGTCCCGATTCGTCGATGGCCCACTCCAC
GTCCTGCGGTTCGCCGAAGAGCGTCTCCAGTTCCATGGAGAGTCGGGCGAGGCGCTTGAG
GTCTTCGGTGGTCAGCGGCAGCCCCTGCGCCCGTTCGAGGATGCGATGCCGCGCCCCGCG
TGACAGCCATGCCGTGGTATCGCCGCTGCTGCCGTCCATGAGCGGGGCACCCATGCCACC
GACGGTGTGGATGGCGATGACCCCGGCTGCGGAGTCGTCCGATGCCGCCGGGGCATCGGG
GGCTTTCGTCGCGGTGGCAGTGGTGGACGGTGTGCCGTTGTCGTCTTCGGACGTTTTCGC
GGCCCTGCCGGTGGCCGCAAGGGAGAGGATGCGGGCAGGGGGGGATGGTGCGCGGGTGTA
GGCGACGCCTGAGGCCTTCGCCTGCACCAGCGGCATCAGCAGCACCGCCATGGGGGTCTC
GGTGTCGGCGAAGCCGTGGATGATGCGGTACGAGACCGCGCGGGGCGTGTACTTGCCCGC
CAGCACCGTGCGGTAGGCGTCGGGGAGGTCGGCGGGAGCGACCCCCAGTACGCTGGTGTG
CTGCCCCGCGAACGACGCCTCGCCGTCTTCGGCTACCGCGCTCGACCGTACGGCCAGCGG
GGCGCGTTGCGGCGAGAGGGCGTGTCCCGCTTCCAGGAGTTCCGTCTCCAGCACGGGGGG
CAGTTCAACGGTGAGCACAAGTTCACGCATGGTGCGGCAGAGGTCGACGAGGCTGTTGCC
GTCGGCAAGGTCGACCTGCCGGAGAAGGTCGTCGAGAGGGGCGCGCAACCCGTTGTATTC
GATGATGTAGTGGAAGGCGGAGGCCGTCACCACAAAGCCGTCGGGCACGGGCAGCATGGT
GCGCTGGCGCACCTCGGCAAGGCGTGAAGCCTTGTGACCGGCGACCTCGGGTCTGCCCGC
CACCTCGGAGAGGGGCAGCACATAGGGCGGGGCGAGGTCGGGTTCGGGGATGCTCACCGC
CATGCGGGCGTAGAAGGCCACCTTCGAGGCATAGTCCGCAAGGTCCATCCAGCGCAGGGG
GTTCATCTCGCGCAGCCGGGCGACCATGCCCATGACGTCGGTCTCGAGGGCGTCGCACTG
GGCCACCACCCGCGTCCAGTCCACATGGGTGCTGCCGTAGTGGATGTCCTCGATTTCCGC
GATGCGCTCAAGGCATCGCCCGTCCTGCTGGATGAGTTCGCGGAAGGCCTCGTATTTGCG
GCGCAGCAGTGCGCCGGGGGCAAAGACCCGGTATGTCCAGTGGCGGAAGAGTTCGCCGAA
GGCCATGCTCCCTCCGTGGGGCGTCAGGCGCCGAGTACCTCGCGCACCTTGCTTTCGAGT
TCGTCCTTGTCGATGGGCTTCACGCAGTATTCATTGGCCCCCAGTCGCAGCGACTCGCGC
GCCGTCTCAAGCGTGGGGTAGCCCGTGAGCATGATGACGCGCAGGTCGGGCCTATGCTTC
TTCATCTCCTCGAGCACCTCCACGCCTGTCATGCGGCGCAGCTTGATATCGAGGATGGCG
AGGTCGGCCCCCTTGTCACGGATATGGGCGATGGCCTCCTCCTCGTCCGTGAACGCCGTG
ACGTGATGCCCCTGTCGTTCGAGGATGCGCTTCACCAGCACGCCTGCATCGATAACGTCG
TCGAGTACGATGATGTCGGACATGTCCATCTCCTATCCTTCCTGCGGAGGGGGCGGGGGG
TTGATGGGTTCGAGGGGCAACGTCACGCGCAGGAGCGTTCCGGGGCCGGGCACCTCGCCT
TGCGGCGCGGCGGCGAGCACCCCGGCGGGCAGGGGTTCGGTGATGGTGCCTTCAGGCAAG
GGGCTTACGGCCTCGAGCGAACCCTGATGGTCTTCGATGATGCCGAACGACACCGAAAGC
CCCAGCCCTGTGCCCTTGCCCACCGGCTTGGTGCTGAAGAAGGGGTCGAATATCTTGCGC
AGGTTCTCGGCCGCCACACCCGTGCCGGTGTCGGCGAATTCGGCTGTGACGGTCATGTGG
GCGATATCGAGGCGCGTGCGTATCTTGACGATGCCCCCGTGAGGCAACGCACCGAGGGCG
TTGTTCAGAAGGTTCATCCACACCTGCTTCAGCTTGTCAGGGGCACCATAGATGATGGGC
AACCTGTCGTCGAGCACGGTGATGATTTCGACGTTCTCCAGCGAGAAGGTGTGCCGCACC
AGCGAGACGACCTCCATGATGGAGTTGTTGAAGCACATCTCCTTCTTCTGGCTTTCGGTC
TGGCGCGAGAAGCCGAGCAGGTCGGAGACGATCTTGCGGCAGAACTTCGCCTGCTTCTCG
ATGATGCCGAGGTCGTCGCGCAGCTGACCTTGGGGTACGTCGTCCTGCAACAGCTGCGCG
TAGCCGAGGATGATGCCCAGCGGTGTGTTGATCTCGTGCGCCACGCCCCCCGCCAACTTG
CCTATGGATTCCATCTTCTGCGACTGGAGCAGCTGCCCCTGATAGTCGCGCAGTTCCGTG
ATGTCGCGCGCCGTGCTCAACACGCCGGAGACGCGCCGCGTCTCGTCGAAGACGGGAACC
TTGACCACATGGAAGTGATGGGTCTTGCCGTGGCGTTGCAGCGACGTCTCAAGGTGCGAG
GGCTGCCCTGTGGCGAAGACGCGAACCGTGTCGGCGGCAAAGGCCCCGGCTACGGCCTCG
GGGAGGATGTCCTTCTCGTGGCGTCCCGTCAGTTCATCGGGTTCCCTGCCTGCGAAGTCG
GCGTAGGCACGGTTGACCGTGAGGCAGCGTCCCTCGTCGTCGAACATGGCCACAAGGTCC
GGTGTGGCCTCCAGCGTGGTGTGCAAAAGTTCCTGCTGCCGGGTGAGGTCGCGTTCCGTG
GCCCGCAACTCCTCGATGCGGCTGTGCAAGGCCCCCGCCAGCACGTTGAACGCGTCGGCG
AGTTCCTCGATCTCGTCTCCGGGCTGGCTCGCTTCGAGGCAACCGTGGCACTCACCGGGG
AGCGTACCGGCTTCGAGGGCGGCACTGCATCGAGGGCAACGGGTGCCGAGCATCACCCAG
CATCGTTTGCCGGGGCCGCCGAAGGCAGGGCAGTCGCGGTCGTCACAGCGGTGGGTGTCC
CAGCAGTGGCGGCGTGTGGCGAAGGTGCTGCGCTCCATGCCCAGTTCGCTGCACACGATG
TTCTCGGCGTGTTCGCGCAGGGCGTTGAGGCGGCGGGTCACCCGGTGGGCGAACTGCGTG
CCTATCAAGGTGGCTATGGCGAGCGATATGCCGCACACGAGGGTGATGGTGAGGGCGAGG
TCGTTGACCGATTCGACGATCTTTCCGCGCGAGAGGCCCACGCGCACCGTGCCCAGCGGC
TTGCCCGCGATGCGCACGGCGGCGGCGAAGTCGTAGATGTGCCCCTGCCCGGTGTCGAGA
AGCAGCGTGGCGGCGTCCTGCTGCGGTTCGAGCCGGTTGACCTTGAGAAGTTCCACCGGA
AAGGTCTTGCCGAAGGTGTGGGCCATGACCGTGCCGGTATCATCGAGGATGAACCCGTAG
ACCACGTCGCGGTCGACGCCGCGCAGGTCGTTGACGATGTTCGACAGACGCAGCAGGTCG
GAAGAGAGCAGCGAGTCGGCCGCGCGCAGGGCGATGTTGGTCGCAAGCGCCGTGCCCCGC
CTCTTGCCCTCGTCGAGCAGGGCTTCGGTGGCGAGCCGTGTCACATAGATGGAGATGAGC
ACCGCCACCAGCAGGACGATGAGCGTTATGCCCATGTTGATCTTGTGGCGGAAGGGCATG
CAGCGGAGCGAGAACCGTTGCAGGAGGGGAATACGCGGCATCCTCATTCTCCGATCACCT
TCGAGGGGTCGAGCCCCAGTTTGGCGAGCAGGTCGCGGACGGGGTCGTAGTCCCTGTCCT
CGGCCGGGATGATGCCCTTCATTCCCGCTGCGTTGAGGATGGCCTCATGTTCGGGGTCGC
GGTCGGAAAGGGTCAGCAGTGCCTTGCGCACCTTGGCGACGATGGACGGGTCGAGTCCCT
TGCGGGCCGCGTACACCCAGCTCGGATAGCCGGGGGTGGTCGCCAGTACGCGCATGCTGC
CCGGTTCAAGCGTGTGGTTCACGATGTCGAGGGTCCCTTCGCGGATGGAGGCGAAGTCGT
AGCGTCCGGCGTGAACGCCGAGCACCGCCTTCTCCTGCTTGCCGCCGGGACCGGGGGCGA
AGGCGATCTCTGCGAAGTCCTTGGGGCCGATGCCATGGTCGAGGAACATGCCAAGGGCGA
AGAGGAAACCCCCGGCAGAGAGTGGGTCGACGGCTATCCAGCGTTTGCCCTTGCAGTCGT
CGAGGGTCTGGAGGGCCTTGTTGTCGCTGCGGCAGACGATCTGCCCGCGGAACACGGGTT
CGCCGGAACGTTCGACGATGCGCGCAAAGGCACGTGCGCCGCTGCGTTCGAGCGCGATAT
AGGCAACGGGGTTGGAGAAGGAGATGTCTATCTCGCCGCGTTCGACCATGCGCAGGTGGG
CATCGAACGTGTCGGGAAAGACCTGCCGTACCGGAAGCCCCGTAGCCTTGCGCAGGTATT
CCACGATCTGCCCGTGGCGCATGAAGGAGGTGGCATGTGAATACTGCGGCAGGTAGGCGT
AGGTGATGGAGGGGGGCGTCTGGGGGGGCGGCAGCTCTTCGCGGTGTGACAGGTCAACCT
TTGCGGCGGGGTCGCGGTCGCACCCGGCGATGGCCAGCCCTATGGTCAGGGTCGCCAATA
CCAACAGGGTGGCCGAAAGGCAGGTACGCATGGCGAGTTGCTTCATGGCAGTCACATCGA
GGCTGCGTCGGGTGGTTCCGACGGTTTCTGGTGTCGCGTCCTTCCGGGAGAGGCGATGCG
CGCATCACGCGCCATCGTGACAGCCGATGGCCTCCACGGAGGCTCTGTCCGCAGGTCGCC
GCCCCGGTGGCACCGGTCTCTCCGTGAGGGATGCCGCGCCGCTGGCGGCACATGTTGCCC
CCCTGTCTGTCGACGCCATGCAATGCATCCGATGGAATGGGCCGGATATGTGTTGCCTGA
ATGCAGGCCGCACGGACGGACTGTCGGGGGCGGGGCGGGATCGTGTCTCCGCCTGCTCAG
GGTCAGCCGTCGTGCCGCATCTGGTCCGTTGGCCCCTTGGCGTCTCCTGCCATGCCGGAT
GCGGCGGCAGCCGTTGTCGCAAGCTGCTTTCTGCGGGCGAGAAAGCTCCTACCTTTGGCA
TAGGTGATGCGTACGGGAATGTACAGGAGCAGAAACCAGAAGGTGACCGAGGGCTGTGCG
CCGATGATGGGCACGTCCCATGGCAGGATGGGGGTCGCGCCGGAAAAGCGGTCGGACATC
CACCCCATGGCGAAGGGCAGCGGCCAGATGCTGACGCAGAAGAGCGCCGCGCCGAACGAG
AAATAGTGCCCGAAGGCGTCGTGCGCCTGACTGTTCACCGCCTTGTAGCTTTCCTTGTCG
CCCATGCGCAGCGCCGTTTCGGAGAGCTTGTGGTGGTGTTCCATGTCGGTATGCAACTCT
TCGAGGCGGCGGCGGTTCAGACGCATGACGATGCGAAGCGACACGTCCCCCACGGCAAGG
CAGATGATGGTCAGGCACAGGGTGCCGAACAGGAAGCCCGAGAGGGCGTCTTCCGGCAGG
CGGTACGGTACGATGAGTACCGGGTCGAGAAATCGGGAGATGTCGTTCATGGCTTCCTGT
ATAGGGAAAGGGGGGACGGGGTCAGTGCCCCGTCCCCCCCGGTGTACGGTGTCCGTCTGT
GCTTGGCTAGCCGAAGATGCGGTAGTTGAAGAAGCCGCGCAGCACGTAGTCGATGCCCAC
GTAGAGGGCGAGCACGATGAAGATGCGCTTCAGCAGGGTGTCGGAGAAGTACTTCGAGGT
GCGGGGGCCGATGATGGAGCCGATCACGATACCGACAAGTTCGGTGCCGATGAGGGTCCA
GTCGAGCGGGGTGCCCTTGCTCACGAGGGTGATGATGGAGGTGATCATGCTCACGAGCAC
GGCGAGGGCGGAAGTGCCCGCAGCGAGGTACATGGGCAGTTCGGAGATGCTGGTCAGGAA
GGGCACCAGCAGGAAGCCGCCGCCCACGCCGAGGAACGCGGCGATGGCGGAGATGACGAT
GCCGCCGACCACGGGCAGGATGGGGTTGAACGAGAATTCGACGCCCGAGAAGGTGAACAC
GCAGCGCGACATGGTGAAGGCCTTCACCTTGACGCCGATGGCCGACTCGTCGATCTTTTC
GCCGGACTTCTGCTTCTTCACGGCTTCTTCAAAGGCCTTGGCGGCTTCCTTGGCCTTCTT
CTTGTGGGCCTGACCGGCAGGGGAGGTCTCCCAGAAGAGGTAGAGGCCGAGCACGAGCAC
GAAGAGGCCGAAGTAGCCCTGGTAGGACGAGAACGACACCTTGCCGGCGGTGAAGTAGGC
CGAAGCCCATGCACCGATGATGGAGCCTGCGCCGAGGGCTACGGCCAGCGGCAGCACGAG
GCGACCCATGCGGTAGTAGTTGAACGAGGAGATGAGGCCCGACGTACCCACCAGCCACTG
GTTGGAGGCCTTGATGGAGTCGGTGACGATCTTGTTGAGCGGGGTGTTCTTGCCGAGCGA
CTTGGCGTAGCCGCCAAGGCCGAACACGGTCATGTGGCCGACACCGGCCATGACGCCGCC
GAACGCGCCCACGGTGGAGAAGATCCAGCCTACCCAGATGGCCCACAGGAAGGAGAGGAC
GGGGCTCACATGGGGCGCACCGGGGATGCCGAGGAAGCCGGCGGGGGCGTTGGGGTCGAT
CTGCCCTGCACCCGTGCCCTGCGGCATGGCGTTGATGGCATCGGAAAGCTTGTCGGCCCA
GGCGGGCTCGAACCAGAGCGCGCCGATGGCGAGCGCGCCGAGCATGATGACGAGGTTTCT
GGAGATACGCACGGTGGACTCCTTTTGAATGTTGTTCCGTCGGGCGCCGAGGGCGACTGC
GTTCCCGGCGGCGTTGGCCTTTTGGTTATGATCCCTCTCCGGCGCTCTCGTCGGGCCGCG
TGTGGCGCGGCGATGACGGGACGCTCGGAGTGTGATGCGCGCACCTACCCCGGTCGGGCG
TAATGGTGCAAGTTTTCGGGTCCATGCGAAAAAAGGGACATTTGGCACAAGCTTGAAGCC
TTGAAGTGGTGTTTTTCTGTAAGGTGCTTGTTCATGTTTGGAACAAGCGTGGCTTCCAAG
GGTGGTAGTGCTCCCTGTCTTTCATCGATGAGACTCGTTTTCATCTGTCCGTCCACCATT
CCAGAATAGCACACTCGTTGCGGCAGGCCATGAGAAACTGTGCTTAGTGTTGAAGCACGC
CCTCTTGTCGGGGTGTGTCACCCTCGATGATGAAGAGGCGGGGAGGCTCAAGCCTCTCCG
CCTCTTCAGGGTTGTCGTGTTCCTGGTCTCCGGGCGTTCTCTCAGCGCATGGGGCTGGTC
GCCTCATCTACGAGGTAGAGGATGTTGCGATAGGGGATGCGCCCGTGCAGCGACAGGCCC
ACTTCACAGGTGCGGCTGGTGGAGTAGCCCTCGGTGCAGGTCTCGACCTGTTCACGAAGC
CCTGCAAGCGCCCCGGCGTTGAGTTCAGGGAAGCTGAAGCCACGGTCGCCCGCGAAGCCG
CAGCAGTAGATGTCTTCGGGTACCACCGTCTCGGTGGCGCAAAGCTGCGCCAGTTGCAGC
AGCTTCCCTTCAAGTCCCATCTTGCGTGCGGTGCAGGTGGCGTGCAGGGCAACCTTGCGC
TCAAGGCGCGTGAACGTGAGCTTGTCGGTGAGGTGTTCCAGCGCGAATTCGATGGGTTCG
TACAGCTTGAGTCGCCTGTCGAGGGTCTCGCGCATGCGCATCAGGCATGGGCTGGTGTCG
CAGAGCACGGGATACTCACCGTCGTTGGAGACCTTCAGCAGGGCCGCGTCGAGTTCCTTG
GCCTTCATGTCGGCCTGCGCCTTGAAGCCCTTGCTCTCGAAGGGCTGACCGCAACACAGA
TCGCCAAGCCGTTCCGGGAACAGCACTTCGTAGCCAGCCTTGATGAGCAGCGAGACGGTC
TTCGCGGGGAGCGGGTCGCGTTCGTTGTCGTCACGGGCGGGTCCCATGCTCCGGGCGATA
CAACTCGGGAAGTAGACCACACGACGTCCCGGCACGGTGGCCATGCCGCCTGAACGCGGA
ACCGAAGACCCGCCGGGCATGGCCCGGTTCCACAACGGAATCTTCTTGAGCGACACCACG
CGCAGGAAGGACGACCCCTTCTCCATGACGTCCGTCCCCACAAGACCGTGCAGCAGGTCG
ACGGTCTTGAGCGATGTGTTCACCGTGCGGCACACGAGGCCGAAGTGCTTCGCCACCCAG
TCGGCGCTGCGTGTGGCATATTTGCCCGTCTGGTCGGCCCGCAGTTCCTTGATGAAGCTG
CCGGTGTTGATGCCCACGGGGCAGCGCGTGGCACACAGGCCGTCGGTGGCGCAGGTGTCG
TCGCCGAGATAGCCGTAGCCCGAGAACAGTTCCCTGAGCAGGCGGGACTTCTCCGCACCG
TCCTGCATCCTGCGGATTTCGCGCCAGCCCACGATGCGCTGACGCGGGGTGAAGGTGACG
TTGCGCGAAGGGCACACCGGTTCGCAGAAGCCGCATTCGATGCACTTGTCGATGATGGAG
TGCGCAGGGGGCAGCGGTTTGAGATGCTTCACGTGGGCTTCGGCATCCTCGTTGATGATG
ACGCCGGGGTTCATGAGTCCGTTGGGGTCGAACAGGGTCTTGATTTCCTTCATCAGTACA
TAGGCGTCGTGTCCCCACTCCATTTCGACGAAGGGGGCCATGTTGCGGCCCGTACCGTGT
TCGGCCTTGAGCGAACCGTCGTAGCGTTCGACCACCATGGTCGCCACGTCGTCCATGAAG
GCCCGGTAGCGCTCGATTTCTGCGGGGCTGTTGAAGTCCTGCGTGAAGACGAAGTGCAGG
TTGCCCTCCAGCGCGTGGCCGAAGATGATGGCTTCGGTGTAGCCGTGCTTGGCGAACATA
CCCTGAAGTTCGACGGTGGCGTCGGCAAGGCGGGCGATGGGAAACGCCACGTCTTCGATG
ATGACGGTGGTGCCCACCTTGCGCACGGCCCCCACGGCGGGGAAGAGACCCTTGCGTACC
GCCCAGAGTTTGCCGAATTCGGCGGGGATGTCGGTGAATTCGACGGGGCCGACCTTGGGG
ATGGCGTCGATGGAGGCCGTGATGCGGGCTATCTGCTCTTCGAGCTTCGACTTCTCTGCG
GCGCGCGTCTCGACCAGCAGGGCGGCTGCCTGCCCCGAAAGCCCGATGAGGCAGCCCGGC
ATGCCGGGCTTGTCAGCCACGGAACAGAGGGCGGCGCTGTCCATGAGTTCCACGGCGGAG
ACGGGTTCGCCGCGCAGGATGGTGGTGGCTTCGCACGCGTCGCGGATGGTCGGGAAGATG
ACAAGAGCCGAGGCCTTGTGCGGATGCTCGGTCACCGTGTGGTAGGTGACTTCAGAGATG
AAGCCCAGTGTGCCTTCCGAGCCGACCATGAGATGCTGCATGATCTCGAACGGGTCGGAG
AAGTCGACAAGGGCGTTCAGGCTGTAGCCCGTGGTGTTCTTGATCTTGAACTTGTGGCGG
ATGCGGTCGGCGAGACCGGGGGTGTCGAGCACGCGCTGCCGCAGGGCTGCGAGCCCTTCC
AGAATGGCCCCGTGGCTGCGCCCGAAGGCCGCGCGGCTCTTGTCGTCTCCGGTGTCGACC
ACTGTACCGTCGGCCAGCACGAGGCGCATGCGGTGCAGGGTCTTGTAGCTGTTCTCCGCC
ACGCCGCAGCACATGCCACTGGCGTTGTTGGCCACGATGCCGCCTATCTTGGCTGTGTCG
ATGGACGCGGGGTCTGGCCCTATCTTCTTGCCGAATTCCGCCAGCAGCCGGTTGGCGTGG
CTGCCGATGATGCCGGGTTGCAGGCGTATCTTGGTCGCGTTGTCGAAGATGGCGTACTTG
CGCCACCCGTCACCGAGGCGGACGAGGATGGAGTCCGTCACCGACTGCCCTGAAAGGCTG
GTACCCGCAGCGCGGAAGGTCACGGGCAGACGCATGCGGTGGGCCAGCTTGAGGATGGCG
ACAACTTCGTCCTCCGTGTGCGTGTCGACGACCACCTTGGGGATGAGGCGGTAGAAGCTG
GCATCCGTGCCATAGGCGAGGGTGCGTAACGGGTCGGTGAAGACGCGCTCGCGAGGGACA
CATTCAAGAAGATGGCGCAGGAATGTCTTGTAGGCCGTGGGCAGCATCGATGCCTCCTGT
AGGTGCTGTGAATGGCGGCTTTCCGGCTGACGGAAAGACCGGGAACCCTCCGCCACAGCG
CGTATGCAGAGTGGGGAGGGTTTTGCACCATAGCACGGCGTGGGGGCTGCGGGAAGAGGG
GCAACCGCTTACATCTGCACCATGTCCGTGCATCGGCTGTCCTTTCTTCCATCGTAGCAC
GACGGGGCGGCTGATGAACGGAGGCATCGATGTGGCAGGCAGCCTTCAGGGGCGCGGTCA
TGTCGACGGATTGCCGTGCGAGATGGCGGTTCACCTCCGGCAAGCCGGAGTGCCGCTGCG
GGCAAGGTCGTGTGTGTGGACTAACGCATTGTAATGAAGGGATGTGACGTGCTATCGGGA
AGGTAGGCGTCTCCTGCGATGCAATCCCCTCCTTTGGCAACGTGCGATGGGGGCGCAGGG
CGTGTTTCGAACTGTCATCGTTGTGTCGCCGCAGGCGTCGAACTCCATTCCATACCAAAC
TGCATCAGGAGCCTTCATGCGATTCTGTACCTCGATTTCGCCCTCCCATTCGGGTCGCTA
CGCCACTCGTACGCCGCACATCACTGAACGCCACCGGGAAAAGACGGGAAGACGCAATGT
GTTGTCATCGCTGCAATCCGCCATGGCCATGTGCCTTCTCGCCTTCTGCCTGACGGCCCT
TGGCGGGTGCGCCTCACGTCAGGTGGCGCAGGACGGACTGCACCTCACCGGAGACGGCGA
CCGTTATGCGGTGCTGCACATCGTGCCGCCCATGGAAGGAACCGACGTGCCTGCAGCCTA
TGTGCTTGGCATGACGTTTCCCACGTCGGCATTCACCCGTCACGGGCTGGATGAGGCTGT
GGTGAAGACCCTGCGAGAGAGTGACAGGGTGTCTTTCGTCGTGGGCTTCGAGTTGGAGGA
CGCGCAGGGTGCGTATGTGCGGGAGTTCTACCCCCAGATGTCGTGTACCGTGGGAGAGAG
AACGTCGCGTTGCGTGGCGGCGGGGCTTTTCGACGGGGTGGCGGCTGAACGTGTACTTCA
GGCCACGACGTTCAGGCTCATCCGGGAGTAGCCTGTTCCGGGGGGCGCGCACGCTCCCCA
GAGAATCTTGCAACCGCAGGAATCCCCGGTGGCGGCACATGGCGGTGCTGTGTGCCCGTT
CATTCGGGCCGTTGTGCCCGCTACCACTCCACGGGTACCCGCACGGTCTGTCCCGCCTTG
TTGGTGAAGAGCAGATAGCCGTTGGCAAGTCCGTACAGGTACAGGTCGCGGGTCAGTTCC
ACGTCTTTGCGGCAGTATTCGGCGATGAGGTCGAGCCTGCCCTCTTGCCACCAGCGCAGG
GCCTGCAAGCCGTCGGCACTTTTGGGGGCGTTCAGCGTCGCCTGTGCGAGATTGTCCAGC
GACACCCGGTAGGACAGGCGGTCTTTCACCTTCTGGAGCATGTCGAGTGTCGGCAGGGTG
TGCAGGTCGAACGGGGCGAAGGGTGACAGCACCGTGTAGTCGAAGCGCACGATGTTGAAG
CCCACCACAAGGTCGGCCTCGCGCAGACGGTGCAGCATGGCGGGCACCTCGTCCTGCGGG
TACGCCGTGAAGCTGTCGTCGCCACTGTCGTGCAGCACGGCGATGCTCACGCCCATGCGG
TCGGCCCGGTGCCAGCCGCCCACCTCGGCGGCGGAACGCCGGGTCTCCACGTCCAGCACC
ATCACGCGGGGGGCAGACTTCCGTTCTGCGGCTACCGTGCACGAGGAGGCCGGTGACGCC
TTCTCCGGTGGCGCCATTGCTGATGACGCAACAGAAACCCCATCCGGCGTCGTGGCTGTA
TATGTGGCGTTCATGGTGTTCTCCTGACGGGTGTCATCGTCCGGGTGAGATGGCGAAATG
CTGGCTGCATCATATGAAGCGGGCATGATGCACCCGCGATCCCCTGCAGGGCGGCTGCCA
TCACGGGCGGTTTCGGGCGGTGCGCCTTCTGGCTGCTTGTCGTGTACGCCGTGTTCTTCC
GTCGGCAAGAGAGGCACTCCGTCAGACGGCATCACCGCGTGAAGGCTTGGCCCGTCGTCG
CGTTCCGGGGTTCCCGCTGCCATGCGGTCGAGTAGGAAGAGTGCCCCCGCCTTGTCGATG
GGCCGATTGCCCGACCCGCATTTGGGCGAGTGCACGCACGAGGGGCAGCCCGTCTCGCAC
GGGCAGTCGCCGATGGCGTCGCGGGTGCGGGCGAAAAGTTCATCGGCGCGCGCGAAGGCA
AGTCGCGAAAGTGCGGCACCGCCGGGCATGCCGTCGTAGATGAACACCGCCGGGCGTCCC
ACCTGCGGGTGCATGGGGGTGGATATGCCCCCGAGGTCGTTGCGGTCGGTCATCACCAGC
AGGGGTAGAATGCCGATGGCGGCGTGTTCCAGCGCATGGATGGAACCCATGAAGTGCAGA
AGTTCGCGTTCGGTGGCTTCACGCGCCGCGTCGGGAATCTCGAACCATAGCCCTTCGGTC
TCGAAGACGGTGGGCGGCAGGTCAAGCGGAGTCACGCCGAGGAGTCTGCCACCGCTGGCG
CTGCGCTTCTCGTAGCCTGTCACGGTCTCGGTCACACGCAGGCGTCCGAAGAAGACGCGC
GTTCCCCAAGCCTCGCGCCTGTCTTGCACGTCGAGAATCTCTGTCTGCTTGTTGCCGCGC
ACTCGCGTGTACCAGCCCACACGGGCGGGACTCGCCATGACCTTGCGCGCGCCGGGGTCA
AGCTGCTGCACCACCCACGTACGCCCCCGGTGCAGGTACACCGCGCCGGGATGCGTCTCG
CGCAGGGCGCGATGTCCGTCCACGCTGCCGATGATATGCCCTTCGCCGTCTTCGATAGTA
TAGGTCGAACCACTGCCGCGCAGGTCGACATGCCGCTGCGGCCGTTTGCGTGACGCCAGA
AGCGTCGAACCGTCGGCACTGCGCAGAAGCAGTCCCTCCCGCTCAAGACGCTGTACCGCC
TCTGATGCTCCGGGTGAGGCAAGCCACGGGTCGGCGGCGGAGAGGGGTATCTCGGCGGCG
GCGCATTCCAGATGCCGTGCGAGGATGACCGGGTTGTCGGGGTTGAGCACGGCGTGTTCC
GCGCCACGTGCGAAGAAGTCCTCGGGGTGGCGCATGAAGTACTGGTCGAGTGCGTCTTCG
CCCGCCACCAGCACCACGGCGGACTCCTGCCGTGCGCGCCCCACGCGTCCGCCGCGTTGC
AGCGTCGACATCACCGTGCCGGGGTAGCCGACAAGGATGCAGAGGTCGAGCGAGCCGATG
TCGATACCCAGTTCAAGCGCGCTGGTGGTGATGACCGCCAGCAACTGGCCCGAGGCCATG
CGTGCTTCGACATCGCGCCGTTCCTCGGGCAGGAACCCGGCCCTGTAGGCGCTGATGCGG
TCGCGGTAGGGGCCTGACTTCTCCGCGGCCCACAGGCTGACAAGCTCGGTCATGCGCCGC
GACTGGCAGTAGACGATGGTGCGCAGGCCGCGCTTGAGTGCCGAGCGCAGAAGCTGGATG
GCGGCAGTGGCGGGGCTTTCTTCGGGGTCGAGGAATATGAAGTGCCGCTTGCCCTGCGGT
GCCCCGCTTTCGGTGACGACCTCCGGGGTCAGCCCGGTGAGATTGTGCGCAAGTTCGCCC
GGATTGCCCACGGTTGCCGAACAGAACACGAAGGAGGGCTGCGCCCCGTACCGTTCGCAT
ACCCGACGTAGCCTGCGAAAGACCTGCGCCATGTGCGCCCCGAGCACCCCGCGGTAGGTA
TGCACTTCGTCTACGACCACGTGGGTGAGCGAAGCGAAAAGGCTCGCCCATTGTTCATGG
TGGGGCAGCAGGGCAAGGTGCAGCATCTCCGGGTTGGTGAGCAGCACCGGGGGCGGGGCA
TTGCGGATTTTGCGGCGAAAATGGTCTGTGGTGTCACCGTCGTAGATGGCGGCAGCGGGG
CGCGCATCGCGGGGCCAGTGGGCTGTCAGGGCGTTGAAGGTCGCCAGCTGGTCCTGTGCG
AGGGCCTTCAGGGGAAAGAGGTAGATGGCGCGTGCGTCTGGGTCGCGCAGAAACTGTTCC
AGCACGGGCAGGTTGTAGATGAAGGTCTTGCCGCTGGCTGTGGGGGTCGCCACCACGACA
TCCCTTCCGGCACGGATGATGTCGGTGGCGCGGGCCTGATGGCTGTACAGGTCGGCGATG
CCCTGCCGCGTGAGGATGTCCTGCACGGCGCGCGTCCAGGGGCGGTGCTGCGGTGCGGTC
TGTGCCTCGCGTTGGGGGATGACCCGGTGATGGCGCACCTGCCGCCCGAAGGTGCGTGAG
GCGAGGAGCGCGGCGATGTACTCCGCCACAAGGTCGGAGGCGTTGGCCTCATTGTCCTGC
AAGGGGGAAGGCGGGCGGTGTGATGGGGGCTCCAGAAGTGAACCCTGCGTGAGAGACCTG
CCCGTGTCGTCATGAGCCGGATGCTGCCCGACTACCTCGTCGGCTACGAGAGTACCGGAG
GCAAGGCCGCCGGAGAGTGCGGTGTCCCGGCGGGGCACAACAGGCCCGTTGTCCACGATA
TCGAGACCGTCTTGCGGATGCGGCATGGTGGGCGTCTCGTCCGATGGGGGCTTGGTGTCG
CGCATATGTCTGTGAGGTAGGGCAGGCGGTGTGCAGTGTCAACGCATGGTGCATCGTCGC
AGGACTCGCAGGCCCGCCGCGCTTCGAAGTCATTCCGCCATCATTTTCAGTCACCCCTGA
ACCGTTGGGCCCCAACGGTTTCCCATGCGCTTGCGCAAAAAAATGCGAAGTTGCTGCAAA
AAGTCGTTGACGGCGGGGCGTGAAAAGGCCTAGAAGGCTCCTCCGCGACGAGGACGGCCG
CATGGCCCACGAGTCGCACGATCTTTGAGAGACAGGTTCGCGACGCCATCGAAAAAAAGT
TTCGAAAGGCGGTTGACAGCGAAGGCGAAGCGGGGCATAACGCCTCCTCGCCGCGACGGA
AACGCGCGGCCTGTTTTTCGGTTCCTTGAAAAGTGAATAGCGAGTCGGGAGAATAGAAGA
TCAGCCTATTTGAGTCATGTCCCGAAAGGGATGTGGTCTCTCCATTTTCTAACTGGAGAG
TTTGATTCTGGCTCAGATTGAACGCTGGCGGCGTGCTTAACACATGCAAGTCGCGCGTGA
AAGGGCTTCGGCCCGAGTAAAGCGGCGCACGGGTGAGTAACGCGTGGATGATCTACCCAT
GAGTTGGGAATAACGGCTGGAAACGGTCGCTAATACCGAATACGCTCCGATTTCAACTTC
GGGGGAAAGGTGGCCTCTGCTTGCAAGCTACTGCTCATGGATGAGTCCGCGTCCCATTAG
CTAGTTGGTGGGGTAACGGCCCACCAAGGCGACGATGGGTAGCCGGTCTGAGAGGATGAC
CGGCCACACTGGGACTGGAACACGGCCCAGACTCCTACGGGAGGCAGCAGTGGGGAATAT
TGCGCAATGGGCGAAAGCCTGACGCAGCGACGCCGCGTGAGGGATGAAGGTCCTCGGATC
GTAAACCTCTGTCAGGAGGGAAGAACCGCCACGGTGCTAATCAGCCGTGGTCTGACGGTA
CCTCCAAAGGAAGCACCGGCTAACTCCGTGCCAGCAGCCGCGGTAATACGGAGGGTGCGA
GCGTTAATCGGAATCACTGGGCGTAAAGCGCACGTAGGCTGCTTGGTAAGTCAGGGGTGA
AAGCCCGCAGCTCAACCGCGGAATTGCCTTTGATACTGCCGAGCTAGAGTCCGGGAGAGG
GTAGTGGAATTCCAGGTGTAGGAGTGAAATCCGTAGAGATCTGGAGGAACATCAGTGGCG
AAGGCGACTACCTGGACCGGTACTGACGCTGAGGTGCGAAAGCGTGGGGAGCAAACAGGA
TTAGATACCCTGGTAGTCCACGCCGTAAACGATGGATGCTAGGTGTCGGGGCCTTGAGCT
TCGGTGCCGTAGTTAACGCGTTAAGCATCCCGCCTGGGGAGTACGGTCGCAAGGCTGAAA
CTCAAAGAAATTGACGGGGGCCCGCACAAGCGGTGGAGTATGTGGTTTAATTCGATGCAA
CGCGAAGAACCTTACCTAGGTTTGACATCCGGAAGACCTTCCCGAAAAGGAAGGGTGCCC
TTCGGGGAATTCCGAGACAGGTGCTGCATGGCTGTCGTCAGCTCGTGCCGTGAGGTGTTG
GGTTAAGTCCCGCAACGAGCGCAACCCCTATTGCCAGTTGCTACCAGGTAATGCTGGGCA
CTCTGGTGAGACTGCCCCGGTTAACGGGGAGGAAGGTGGGGACGACGTCAAGTCATCATG
GCCCTTACGCCTAGGGCTACACACGTACTACAATGGCGCATACAAAGGGCAGCGATACCG
CGAGGTGGAGCCAATCCCAAAAAGTGCGTCCCAGTCCGGATTGCAGTCTGCAACTCGACT
GCATGAAGTTGGAATCGCTAGTAATTCGAGATCAGCATGCTCGGGTGAATGCGTTCCCGG
GCCTTGTACACACCGCCCGTCACACCACGAAAGTTGGTTTTACCCGACACCGGTGAGCTA
ACCAGCAATGGAGGCAGCCGTCTACGGTAGGGCCGATGATTGGGGTGAAGTCGTAACAAG
GTAGCCGTAGGGGAACCTGCGGCTGGATCACCTCCTTTACCGAATACGAAACTCCCGACT
CGCTGCTCACTTTCAAGGAGCCGAAGTGCTCTTTGCAAAGCAGAGCCGACGGGCCTGTAG
CTCAGGTGGCTAGAGCGCACGCCTGATAAGCGTGAGGTCGGAAGTTCAAGTCTTCCCAGG
CCCACCACGTCAGGCGACACGCACCAAGTGGGGGCGTAGCTCAGCTGGGAGAGCACCTGC
CTTGCACGCAGGGGGTCAACGGTTCAATCCCGTTCGCCTCCACCATTTGGTGGACGACGG
ATGGTTCTTTGTCATGCGCGAATATGGTCGCAGTCACGAAAGATTCGTGGATGTCATCCA
GGTTCGCGCCTGGCCTCGGCGGTAAGCCGAAGCTCATTGAAAATTGAATAGGGTTGGAAA
GGAAGTTCGAAGAGAACAAGTTACCAAGGGCAACAGGTGGATGCCTTGGCGCTGGAAGGC
GAAGAAAGACGTGGTAGGCTGCGATAAGTCTCGGGGAGGAGCCAAACATCCTTTGATCCG
GGAATGTCTGAATGGGGAAACCCGGCAGGAGTCATGTCCTGTCACCCGCAACTGAACAAA
TAGGTTGCAGGGAGCCAACCCGGGGAAGTGAAACATCTCAGTACCCGGAGGAAAGGAAAT
CAAACGAGACTCCCGAAGTAGCGGCGAGCGAACCGGGATTAGCCCAAACCGGATGGTTTC
GACCATCCGGGGTTGTAGGACCTCGATGTGGGATTGACTACTAGGCAGGAGAAGTGAGCT
GGAAAGCTCCGCCATAGCGAGTGATAGCCTCGTATCTGAAACCGAACGTCACCCTAGAGG
CACCTGAGTACTGCGAGGCACGTGAAACCTCGTGGGAATCTGGGAGGACCATCTTCCAAG
GCTAAGTACTAACCAGCGACCGATAGTGCACTAGTACCGTGAGGGAAAGGTGAAAAGAAC
CCCTGTCAGGGGAGTGAAATAGAATCTGAAACCTGTTGCCTACAAGCTGTGGGAGCATCC
TTGAGATGTGACCGCGTGCCTTTTGCATAATGAGTCAGCGAGTTACTCTGTCGTGCGAGG
TTAAGCGAAAGTGGAGCCGTAGCGAAAGCGAGTCTGATAAGGGCGATAAGTACGACGGAG
TAGACCCGAAACCGGGTGATCTATCCATGAGCAGGTTGAAGCAAGGGTAAAGCCTTGTGG
AGGACCGAACCAGTAACGGCTGAAAACGTTTTGGATGACTTGTGGATAGGGGTGAAAGGC
CAATCAAACTCGGTGATAGCTGGTTCTCCCCGAAATATATTGAGGTATAGCCTCGGGAAA
TTGTCTCGCGGAGGTAGAGCACTGACAGGGCTAGGGGTCCCACCAGATTACCAAACCCTT
TCAAACTCCGAATGCCGCAGAGATGTACCCCGGGAGTCAGACGGCGGGTGCGAAGGTCCG
TCGTCAAAAGGGAAACAGCCCAGATCGACAGCTAAGGCCTCCAATTCCATGCTCAGTGGG
AAAGGTGGTGGAGTTGTTCAGACAGCCAGGACGTTGGCTTAGAAGCAGCCATCGTTTAAA
GAAAGCGTAATAGCTCACTGGTCTAATGACTCTGCGCCGAAAATGTAACGGGGCTAAGCA
TGGAGCCGAAGCTTCGGGATCGTCTAGTACGATCGGTAGGGGAGCGTTCTCTGTGGGCTG
AAGGTTTGCCGGAAGGCACGCTGGACTGCAGAGAAGTGATTATGCTGACATGAGTAACGA
TAAAACAGGTGAGAAACCTGTTCGCCGTAAACCCAAGGTTTCCTGGGTAAAGGTAATCTT
CCCAGGGTTAGTCGGTCCCTAAGGCGAGGGCGAAAGCCGTAGTCGATGGGAAACGGGTTA
ATATTCCCGTACCTGTGCGTTCGCGCGATGGAGGGACGGAGAAGGATAAGCGAGCCGGCT
GTTGGCTTAGCCGGTGCAAGTGCGTAGGCTTGGGGGAGAGGCAAATCCGCCCCCTTTAAG
GCCGAGACACGAGTCCGTGACCGCAAGGTCTGAAGTCGCCGAGTCCATGCTCCCTAGAAA
AGCTCCTAAGTATAGTGCGTACAGACCGTACCGGAAACCAACACAGGTGGGTGGGGTGAA
TAACCCAAGGCGCTCGAGAGAACTCTGGCCAAGGAACTCGGCAAAATGACCCCGTAACTT
CGGAAGAAGGGGTGCTCTCTAAGGTGTAGGGTATACATCCAAAGCCTCGGAGAGCCGCAG
TGAAATGGTGGTGGCGACTGTTTACTAAAAACATAGGTCTCTGCGAAGTCGCAAGACGAC
GTATAGGGACTGACGCCTGCCCGGTGCCGGAAGGTTAAGAGGAGGGGTCAGCGCAAGCGA
AGCTCCGAATCGAAGCCCCGGTAAACGGCGGCCGTAACTATAACGGTCCTAAGGTAGCGA
AATTCCTTGTCGGGTAAGTTCCGACCTGCACGAATGGCGTAACGATCTCCACACTGTCTC
GGCCAGAGACTCGGTGAAATTGAAGTCGCGGTGAAAATGCCGTGTACCCGCAGAAAGACG
GAAAGACCCTGTGCACCTTTACTATAGCTTGACATTGGGTTTTGGGCTTGCATGTGTAGG
ATAGGTGGGAGGCTGTGAACCCTGTACGCCAGTATGGGGGGAGCCATCCTTGAAATACCA
CCCTTGCAAGTCTAAGGCTCTAATCCCTACCCGTGATCCGGGAGGGAGACAGTGTCTGGT
GGGTAGTTTGACTGGGGCGGTCGCCTCCCAAATTGTAACGGAGGCACGCAAAGGTTCCCT
CAGCCTGATTGGAAACCAGGCGTCGAGTGCAAACGCATAAGGGAGCTTGACTGCAAGACA
GACATGTCGAGCAGGGACGAAAGTCGGCGTTAGTGATCCGGTGGTTCCGCATGGAAGGGC
CATCGCTCATTGGATAAAAGGTACGCCGGGGATAACAGGCTGATCGCGCCCAAGAGTTCA
TATCGACGGCGCGGTTTGGCACCTCGATGTCGGCTCATCACATCCTGGGGCTGAAGCAGG
TCCCAAGGGTACGGCTGTTCGCCGTTTAAAGTGGTACGCGAGCTGGGTTTAAAACGTCGT
GAGACAGTTTGGTCCCTATCTTCTGTGGGCGTAGGAGAATTGAGAGGGCCTGTCCCTAGT
ACGAGAGGACCGGGATGGACATACCTCTGGTGGTCCTGTTGTCGCGCCAGCGGCATAGCA
GGGTAGCTATGTGTGGAAGGGATAACCGCTGAAAGCATCTAAGCGGGAAGCCTGCCTCAA
GATAAGTTCTCCCCTCTTTTAGAGCTGAAGGGCCCAGGTAGACTACCTGGTCGATAGGCT
GGAGGTGGAAGTGCGGCGACGCATGGAGCTGACCAGTACTAATAGCCCGAGCGCCTTGTT
TTCTTCATAAAACTCCTTTCCACCCTATTTGATTCTATTTCGGTCCCGTACGAAGTGGCG
GCGTAAGCATAGCCAGCCTTCCCGGACGGTGACCAAAGAATCTGTCCTGGCGTCCATGGA
GGAGGGGGTACACCCGATCCCATTCCGAACTCGGAAGTTAAGCCCTCCATCGCCGATGAT
ACTGCGGGGTAGCTCGTGGGAAAGTAGGCCGACGCCAGGACTTTTCTTTTTCAGAACACA
AGGGGCGGTGACCATATCGGTCGCCGCCCCTTCGTGCGTTCTGGCACCAGCCGTGCCGCC
TTGCGAAGCCCACCCCTCTGGGCCGCATGACGTCCCTCCTCGAGGCCCCCCATTGGAGCG
TATCAAGCCCTCTGACCCCTTCGCCGACATCCGCTCGGAGCATCCCTCCTTGCCGCAGGA
TAGGCCCCTGCCTGGGCTCTCCCTCGGATGCCCTCTTTCTGCTGTGCCAAGCTTGCATAG
CCTTGTTGGAAAGGCTCGCTCTTTGGCGTCTCTATTCAGCTTGATGAGCTGCTTTCCGAC
TGGAGGATGAGGGTGCAGTGACCTTCCCCGCCAAGAGTCCAGGGATACGTACGTAATAGG
GGCTTCAGTATCTTGACCTTGCCCTGCGCTGCTTGCCGTGTGGGTGTTGTCTGTCCGTTG
GTGTCGTCTCAACGTAACCCGCTGTCAGGATACACCCACAGTGGGGTAGCCCCGTGGCCG
CCCCAACAAGGCACAGAGATGTGTCGAGAACTCTTCTGTTCACTTGTGGCTGCATCTGCG
GGAGTTCAAGGCAGGTCTTTGCCTAGGCGTGGCTTGTCGCCATCATATTGGCGAGGACGC
CTGCGGAATGCATGGCAAGTTTCCTACTGGAGAAACGCTTGGCGCAGGCTTGATGGGTGT
CGATGCGTTGTCCACGAATGGGCCTCTGGTGCACGTGTGAGGTTCGTTTTATAGGCATCA
TACAGGTTCGCTCAGGCTGCGGTTGGCGCCCTCTGTTGTTTGGTGGCATGAGCGCACCTA
CCATCGCCCATTACCTTCAATCACATCGTCGGAGTATGTGTATGCAATCGATTCCGTGCA
AGGTCGTACCTCTCACGCAAGGGCACTATAGCGCCGTCGAGGCTGTCTGGGAGGCGTCGG
TACGCTCGACGCACGCATTCTTGAGAGAGGACGACCTGTTGACCATCAGGGCTAGACTGG
TTTCGGACTTCCTTCCGGCGGTGACGCTGTACGGCGTATTCATGGAGGGCTCTTTGGCTG
GTTTTGCGGGGACCGCCAGCCGCAAGCTGGAGATGTTATTCATCGCCCCATACTGGCAGG
GGCGCGGTCTAGGCAGGAGGCTTGTAGAATCTGCCATACGCCATGAGGGAGTCGCCTTCG
TCGATGTCAACGAACAGAATCCACGGGCACTGGCGTTCTACAGGCATATGGGGTTCGAGG
TGGTGGGCCGGTCTGAGCGCGATGGTATGGGGATGCCATACCCGCTTCTGCACATGATGC
TTCGCCATGAGCATGACCAGAAGTGACATGGCGTTGTTGCGTGCCTAGCTGCGCGGGGCT
GAGGTGACGGGTACGGGGGGGCGTGCTACGGATGCCTCCGGTGCGGAGTGCACGCAGCCG
CAAGCCGCACGATGCTTCGCGGGCAATGGCAACATGGACACGCCCCTAGGGCGATATGCC
AGCGGGTCAGTTGTCGTCCGCCTCGTCACCCTCGGGTTGTCCGTTCTGAGGGGCTGGGCA
GCGCGCGACATCCGGCAGGCGTCGTGGCAACGATACGGTGAATGTCGTACCGTGCCCGGG
CTCAGAAGCCACGGCGATATGCCCGCCATGCTGCTGCACGACCTGATTGGCCACGAACAG
GCCAATGCCCGTGCCAGCGGACCCCTTGGACGAGAAGAACAGGGTGAAGAGCTTCTCGCG
GGTTTCACGGTCCATGCCGACGCCGTCGTCACGTACCGAGAATTCAACATGGTTGGCGTC
TCCACCCACGGAGAAGGTCACCGAGTGTTCCGGTCGGGAACGTTCGGCGGCACACGCTTC
AACGGCGTTCTCAAGCAGGTTGACAAGGGCTGCCGAAAGGGCTCCCGCGTCTGCCTCGAA
CGTGCCCGATTCCGCTGCTATCTCAAGCTGGAAACCCACGCCACGGTTGACGGCCTTGCC
CTCTATGAGTTCGGCTGTCTCGGTGGCGAAGCGCTCTGCCACCACCACTTCCCAGTTGAG
GTCGCGCTTCTTGGCGTAGTAGAGGATGTCGAGCACCATCTTGCGAAGGCGACCGGTCAG
GTGACGGATGTCCTCGAAACTGTCACGGACTCGCGCCTCGTCGTTCCTGTCCAGCCCGCT
GCCAAGGCGGTACACGCCGCCGTCCAGTGCGGTGAGCAGCCCCTTGATACCGTGGGCCGT
GGAACCAAGCAGCAGCCCTAGCTGTGAAAGCCTGTCCTGCAACTGGCGGACTTGCGTGAT
GTCGGTGGACATCTCCATCACTTCGGTGATGTTGCCCGCAGCGTCGCGCAGGGGTGAGGT
CCAGACCAGCACGTTGGCCTGTCTGCCGTCGCCTGTGGTGACGACCGTCTCGTACTGGTG
GGGTTTGCCGTCGTCGAAACTGCGTTCGACGGGGCAGCCCTGACATGCGGCGAGACGGTG
GGCGAAGATGTCATGGCAGTGGCGCGCGGCGGGTTCGCCGAAGTCATGGTGGAAGCGTCG
ATTGGCATCCACGACCTTGAGTGAACGGTCGATGACGGCGATGTAGCAGGGGGCCTCGTC
GAAAAGCTGCCGATAGCGCTCGCGGGTGATGCGCAATTCGTCCTGCAACCTGCGCACTTT
GGAGACGTCCACGGAAATCTCGAGCACCATCTCGATTTCGCCGTCGTTGTCGAGAATGGG
TGCCGTATGCACGATGACGGGAATCTCCTGCCCGTGCTTGTCGATGAGTATCTCGTTGCT
GCGCTGCCCTTCGCCCGTCTCGATGACCTTCCAGACCGGACAGCCGTTGCCGCTGCCTTC
GCGCCCCTTGTAGACCTCCCAGCTGGGTTGTCCCACCTTGTGTCCGAGGCGTTCCTTGTA
GAGGTCGTTGGTAGCCACGATTTCCAGATAGCGGCTGTGCATGGAGACGAAGCAAGGAAG
CTCGTTGAAGATGCCCGCCTGGTCGAGCATCCGCGAGAGGGTCTGCACACCGGAGGCGAT
GCCGTCCATGACCTGCAAGGCGGCGAGTTGCCTCTCGGCAGCCACGAGACGGGCAGACTG
CTTGGCGACCATGTCCTCGAGATTCTCGGTGTATTCGCGCAGGCGTCGGCGCATGGTGAT
GCGCTCTCGGGCACGTCCGAGTGCGATGTCGAGTACGTCGTCGTTGATGGGCTTGGTGAT
GAAGTCGGTGGCGTCGCGCTTGAGACTCTGGATGGCGAGTTCCATGTCGCCATGCCCGGT
GAGCATGATGACTTCGACCTCGCTGTCGCGTGACTTGATGCTCTCAAGCAGTTCAAGTCC
GGACATGCCCGGCATCTTGATGTCGGTGAGGACGATATCGGGTCTTTCTTCGGCGAAGCG
GCGCATTGCCTCTTCGCCGTCGGCGGCAGTGGTGACGCGGTAGCCGGCGTCGGCAAGCGT
TATGCCGAGCACCTTGCGGATGCCTTCTTCGTCATCCACCAGCAGAATGGACTCGCTCAT
GCCTGCCTCCGGTTCGCGGTGCTGCGTGGGGCTATGCGGCGTGATGGTCGCACGGGTCGG
GCATGATGGCAAGCCCCCAGGGACGGATGTGTCTTACCATGACGGGGGGTTGCGTGGCAT
GGGCGACCACATGCGCCGTAGGGGGACAGCGGAACGCCATGCGATGGACGGGTGGACCAG
GTCCGGGTACGGCTGCACCGCCGCCCGCAACGTGTGGGCTGGTGCGGCAGGAGGTGCGGG
GGCGCAGCCGTACCGACCGGCTAGTGTTCCCCTTCGGCGGAACGGATGCCCTCGGGGTTT
TCAAGTGTCTGCCTGATGATCTCGAGCAGCTTGTTGGGGTCGAAGGGCTTCTTGAGCGAT
GCCACGGCATTGCGTATGGCGAGATGGATGCCCGAAAGACCGCTGATGACGATGACCGGG
ACGTTACGGAACTCGTCTTCGCGGGTCATCTTGCGGTAGAACCTCGGCCCCCATTCGTTG
GGCATTTCGAGGTCGAGGGTGACGAGGTCGGGCTTTTCGCGTCGCAATACGTCGAGCGCT
TCCGACCCGTCCGAAGCGGAACAGGTGGCGTAGCCGTTGTCGCTCAGTATGTCGACCATG
TACTTGACGATGTACGGGTCGTCGTCAACGACCAGAATCTTGTACGCCATGTGCGTTCTC
CTTGGTCTTACCCGCAGGATGCGGTGCATCCTGTCAGGCGCTCCGCCAGTGCCAGTATTT
CGTCGGGGCGTGGCGGTTTTTCCACATAGGCTTCAGGGGGCGGCAGCGTGCCCGCCGCGG
CATCGTACAGTTCGAGGGCGTGTGCGAAGGTGCTGCCCTTCACGCCGGAGAGCATGATGA
CCGGCGTCGCGGCGAGGTCGGCATCGTTGCGGAGTGCGCGGTACATGACCAGCCCTCCGC
CCCCCGGCATCATCACATCAAGCACGACGAGATGCGGTCGTATCTCTCGCGCCCTTGCCA
GTCCTTCCTGCCCGTTGCGGGCGACCACGGCCTCGTGGCCGCCCGTTTCGAACAGGGTGC
GCAGGAAGAGCCTCATGCCCATCTCGTCGTCGACGATGAGAACCCGCATGGCGCCCCCCC
GCGACCGTCTAGACGACGGCCTTTTCGGGCTTGCTGACACTGGCCACGGGGCATGCCGAA
CGCAGGACGACCTGCTCGACGGTGCTGCCTATCTCGGCCTCTTCAACTTCGCCCTCCTTG
GTGTGGTGGGCCATCACGATGAGGTCGGCCTGCCGTGCCCGTGCGTACTTGAGTATTTCG
ACGTAGGGAGTGCCCTCCCAGATGTCGACCTGATAGTTCTCGAAGTCGCCCATCTTCGAG
ACGTAGCGCTCTTGCATGAGTGCCTGTGCCTTTTCGATGCGCCTTTCGATTTCGACCTGT
CCTGCGAAGACGCCCATGGGGTTGGCAGCAAGGTCGCAGGCGTGGAAGAGATAGAGCTTT
GCCCCTATCTGGGAGGCCGTCTTGAGGGCGAAGTTGAACGCCGAGTCGGCCGCCTTGGAG
AAGTCGGTGCTGAAGACGATGTTCGAGAACAGGTTCCAGCAGGTGGTGCAGGGCCTGTTG
ACGATGAGGACAGGACAGCGGGCTGAACGGGCGACACGCTGCATGGTGTTGCCGATGACG
CTGCGCACTCGCGATGCGCCGGGGTCTTCTTCCCGCGTGTTGGCACCCATGACGATGAGG
TCTGCCCCTTCCTGACGCGCGAAGCGCAGTATCTCGGTGTGCGGCACACCCGCCACCACC
TGCATGACCACGTCGGGGGAACCGTAGGTTTCAAGCTGGTACGAATAGGTCTGCTTCATT
TCCTCGAGCACCCAGTCGCGGTAGTCCGCGTCGTGGTGCTCTTCTTCACCGGTGCGCAGG
TCGCGGACGACCTGACTGAACCCGCGGGAGGGCACACCGAGAACATGGAAGACGTAGAGG
CGCGCCTTGTTGCGTCGCGCAAGGTCGAAGGCCACCTTGGCGGCATTGTCGCACGCTGGA
GAGGCCGACGTCGCGAATATGATCTTCTTGAACATGAGTTACCTCCCTAGGCTGCATTGT
CCCGAACCACCCTGAAAGCCGAGCTCCCAGGCTATCCCCTCGATGATGTCGAACAGTCGG
AAGGTCGTGTCGCACTCGAGCACCCGGGCCGCTTCACCGAAGAGCACATGCCGTGCCCTA
CCGAGATGCAGGGGCATGTCGAGCAGACAGCCCAGCGGCACGAAGCGAATCTCGTGTTCG
CTACGCGCCGGAGAGCCAGCCTCCCCGGTGATGCCGCGCAGGGTGTGATACACCTCCACC
CGTGCGGCGTCGGGAAAGCCGACCAGTTCCACAGTCCGCCCCAGTTCGAGTCGCTCGAAC
GACTCGGTGAGGCATCCCTGACCAGCGCATTCCTCCACCTCGCGCAGTGCGTGGGGCAGG
AACGGGCTCATGCGGACGAGCGATGGATGGACGCCAAGCAGGGCGAAGTAGCCGCGCAGC
GAGTACCCCTCGTCGAGGGTCACGTTGCGCGCAAGGCATGCCAGCGGGTCGGCGACGGTT
GTGCCGTCCATTTCCCGCAGGATGCCGTCGTTGCCCAGCCTGATGTCGTCCATTCAGTCC
GTCCTTCCGGGTTTCTAGTCGCGTACGTGGCAGCCACCACAGCTGGTGGGGCCCTTGCCG
GACGTCTTGTGGCAGTTCATGCACTGCCGGTGATAGGCGTTGACCAGATGGGTGCCCTTG
GTAGCCGCCTTCGCGTGGCAGTCGGCGCAAGGGGTGCCTTCGCTGGAACCTTCAGGAACT
ATCTTGCCATCTTTTGCGTCGTGATGACAGACGGCACAGTTCTCAAGCTTCGCTTTTTCG
TTGTGTGCGTCGTGGTCGAACACGGCGGCGGGGCGCTGTTGCGGCTTGAGGGCCTCGGGT
TCGAGGCGCGGCGTATCGGTGCGGGCGAAGGCCACCGCCAGCAGCAGGGCGAGGGTGGCG
AAGGCCAGCATGACGGTGCCGATGCGTCGGAACATGGCGTTCTCCTTCGTGGGCCGGGCG
CTAGACCGCACCGGGCTTCTCCATGCAGTCGTAGATGATGTCGCCGAGGAACTTGGTGTG
CATCCCCAGTTTGTAATGGTGGATGATGTCCTCCAGGCCGCCATGGCAGTTGTGGCAGGG
GGCGATGACGGTCTTCACTCCCGTGGCTTTGAGTTGCTCGGCCTTGATGCGGTTGCCCTC
CACGCGCACGCCCTTGAATGGCGGGCCGCAGTTGATGACGCCGCCACCGGCACAGCAGCA
GAAGTTGTGCTCGCGGTTGGGTGTCATCTCCACCACATTGGGGCAGAGGGCGTGGACGAC
CTCGCGCAGCTTGTCCATGAGCCCGCGCCCGCGCACGATGTTGCACGGGTCGTGGATGGT
CACGGGTTCTTCGAACCGCTTGGCGAGCTTGATCTTGCCCTGATCGAACAACTCCCAGAA
GAACTCCACAGAGTGCACCACCGGTACCGGATGCATCTTCCAGCCAAGCCAGCGGTTGCC
CACGTCGTAGATGGAACGGAAGGCGTGGCCGCATTCGCCCATGACGATGCGCTTCACCCG
CAGGCGCTGTGCAAGTTCGAAATGGGCGCGCTTGATGCGGCCCATGACTTCGCTGTCGCC
GCTGAACATGGCCATGTCCGAGTTGTCCCATCCCGGCGTGGCGGGCATGGTCCAGCTTAC
GCCTGCCTGGTCCATGATGACGGCGGCCTGGTAGATGAGTTGCGTACGGAACTTCGGTTC
CGGGGCGATGACGGAATAGAGGATGTCTGCGCCTTCCACCTCGAGGGGGATGCGCATGGT
CGGAATCTCGCTTCGCGCTTCATCTTCCTGCCAGATGAGGCTGTCGACCCATTCGTCTTC
CTTCACCCACATCTGGTTGAAGGTGGCTGCGTGGCTGTGGGCGGTGTCCTGCATGTAGCG
GGGGGTGACCCCCAGCCTGTGGCAGATGCGCCTGACGAGGCTGATGACGTAGCCCGTGTC
GATGCCGATGGGACAGTAGTGGATGCAACGTCTGCACAGGTTGCATTCGGTGTACGCTAT
CTGCGCCATGTCGTAGATGACGTCGGGAGATACCCGCCCGCCTTCGCGCAGCAGCCGCCA
CATGGTCTGTTCCATCTTGCCCACGGGTGAGTAGTCGGGTTCGCCGTCGTGCGAGATGCA
GTAGTGACATGCCTTGGCGCACAGGCCGCAGCGCATGCAGGTTTCGTAGTAGACCTTGAG
CCGCGCCCCGGCTTCGCCTTCGGTGACGGCCTTCACGACCTTCTCGATGCGTTCCGGAGT
GAGTGCTGCGATGCCGCGCATGAGCCCGGCGTCTTCGATTCTGCGTTCAGTGATGCCCAT
TGCTTGTCTCCCTACCCCGTTACCAGTCCTTGCAGTGGCGCACCGCGCCGAATTCCGAGC
CTATGTACGCGCGGGTGAACACCGAGAAGACCGCGTGGCTGAGTCGTGTGAAGGGCAATG
CCACCAGCATGGCTTCGCCCGAGAGAACATGCAGAGTGGCGAACACGAGATTCTGCGTCA
TCACGTACTTGGCCAGAATGCCCGTGAGCAGGGGAACCGCCGCAAGGCCCAGCACCAGCC
AGTCCATGGGGCGCGTCACGAAGCTCACCGTGGGGTCCGAGAGGCGCCGCCAGGCGAAGA
AGCCGCAGGCCGCCAGCGCCACTATGGTCAGGATGTCGGCAACGGCTTCGGGCAGGGCCC
AGACGCCCACGCCGAAGGCGTAGTCCCACATGGTGGCATGCCCCGGCGCGAAAAGCGCCA
GCAGTACGATGCTGATGTGGAAGGCGAAGGTGGCGACGGTCATGGCGGGGTTCTCGCGCC
AGCCGAGCGTGGCGAAGGGGGTGACCCAGTGCATTATGGAGTTCAGCGAGTGCTTCGACT
CCATATAGGCAACGGCCACCATGTCCTTGCGTCGGGCCAGCGCGCCCATGGTCGAAAGAC
GCCACGCGCAGCCGCCCAGAAAGACGGCAAAGGCGATCCATGCCCCTGGGCCGATGAGAA
GGTTGTAGAATGCCTGCATGTTGCCCCCTAGAAGTCGTTGCATGCGACGATGTGCCGCAC
CGCCGCGCCGTTCTGCACGCCACACATGAGCAATCTGTCACCGTCAGGCCCGAAGACGGG
GGTGCCGGCCTGCGAAAAACCTTCGCGCCACGGCTTGCCGTCGACGATGAAGTGGAAGGT
GTCGCCCTTGCGGGCCTTCACCGCCACATGTGCGCCGTCTGCACTGAAGACCGGAGCCCA
GACCATGTCCCACTCACCGGGCCAGACCTTGTCATCCACGATGACGGAGAAGCGGGTGTT
GTCGTGGTTGCCCACGGCGGCAGCCCTGCTGCCGTCGGGCGACAGGACGAGGTCGGAGAC
GACGGGGAATCTGTTGCCCCACGGGATGCCGTCGCAGGCGACAGTGAAGCTGCCGTAGTC
CGGGGCGACGATGGCCCAGAGTCTGCGTCCGTCGGGAGAGAAGCGCGGATGCCAGCACTG
GAAGAAGCTGGCGGGCCATATCAGGTTGCCGTCAAGCGCCATGCCCCATCGGCCATCCTT
GCGGACAGGTGCCGCCACGGACCCCGTGGCAGGGTCGAAGACGGGTTCCCAGACGCACGG
GAAGGTGACAGGCCACGGTTCGCCGTCCACCGCGATGGTGTAGTCGTACAGCGAGAGTCG
CACCTGCGCCGCCACGCGTCTGCCATGGGTGTCGAAGACGGGCGTCCATGCATTGATGAA
GACCCGTGGCCATGGTTCGCCGTCGATGGCCACGGTGTAGGCACCCTTCTGGTAGGTCTC
GATATCGGCCTGACCAAGCGACACTGTCTGCACGACGGCGGCTGTGCGTGCACCGGAAGG
TGAAACGGAAAAGTTGTTGGCGTTCTCGTAGAGGGTCTCCCACGGGGTGCCGTTGATGGA
AAGACCGTACTGCATGTCCTGTTGCACAGGGAGGATGATGTCGCCGTTGCTGCCGAAGTG
CGTGTCCCAGACGAAGCCGTACATCTCTTCCCACGGGGTGCCGTCAACAGCGAGAGTCCA
TTCGCCGTCGATCTGCACAAGGGCGGTAAGCCGCCCGTCGGGCGTGTAACGGGGATACCA
CGCCTTTTCGAACGTGGTGTCCCAGACCGTGTCGTTGACCCGCAGGCTGAATGCCCCCTC
TTCGACGCAGACCACGGCTGCGAAGGCGCTGCCGTCGGGGGCGAACTGCGCCTCTTCCTG
CCAGAGGTGGCCTTCGAGCGGAGCAACGGACTCCGCGATGACCTTACGACCCAACTCCCA
ATCCCACGCGGTCGGCGACCTCATGCGTGCCTCCTTGCTTCAGTGCCCGTGTATGCAGTC
CGGATTTGGCGATGCCGGAAGCGGTATGTACATTTTCAAAAGCATCATAGCATGATGGAC
TGTTTAATGTAAGTGGCATTTTGATATTTTGCGAATACTACTGTCATGGTAGACAACATT
GTCGACTGTATAAGTAGAAAATAAGATGCTTGTGAAAATAATATCTATCGATGTGTTTTG
AAAAAGGTCATCTGTGTGCTATCTAATGCATTGGTCATTCAGTTCATGGTGTTGCGCGAT
GTTGGTTTGCGAAAAGAAGTTGTTTTATGGTATGCCTCAAAGAGGCATGATGGTGTTTCC
AGAGTGAAACGTTTTTGATTCAGAAAAATCAAAGTGCGTCATGCTAAACTTTCTGTATTT
AGATTATATGAGTCAACATTAGTCGCAGAAGGTGCATATTGTATGGCGCGTCTCTGTCGA
GGTGACATTGCCATCCGGAATCGGATTATGGCATCGTCATGGGGGAGAGGCCGACAGTGC
CGGTTGCGGGTAGCGCGGGGGGGCTATGCGGATACTGACGAACAGCCGTTACGGGACACG
GATGCTGCTGGACATCGCCTTGCACCAGCGCGAGCGGCCCGTCCTGATGAAGGACGTGGC
AGCCAGACTGTCCATTTCACAGAAGTATCTCGAAAAATTGAGCCGTCCTCTCAAGGAGGC
CGGACTTCTCGTGAGCCAGCGAGGGCCCACGGGCGGGCATATGCTGGGGCGCCCTGCCGT
TGAAATCACGGTGGGCGACGTGGTGCGGGTCATGGAAGGGGGCGATGAACTGGTCGGGTG
CGGGCGTGATGAGGCTGCCTGTTCCCACGCGCCGGGCTGCCTTACGCGCATGATATGGAA
GGAATGCAGTCACGCCATGTTCGCACGCCTTGACGCCATCACCTTCGACGAACTGTTGCG
GTATGCCGACCAGGGAGTGAAGTTCGGCGACTTCTGCCCCAACGTGCTCGCAGAGCATGC
CCTCACTGGTGAACACGACCTTTGCGAGGCCGACGGCGGTTAGCGCGGGCAGCCCCTTGC
CCCGCTGCCAGCGGTGCGTCGGTGCATGATACGATGCATGATACGGCGAAGGCTGGGGTG
AGCCCTCTTGAAGCACAGTGCAGGACCCGTCCGTATCCTGCCGTGGTGCGTCGGCAGCGC
GAGCTGCCCGCTTGACTGCCTTCTGTGCTGCTTTCAGAAAGATGGATACGACGCGGTATG
AGGTGGGCGCTCGGCAGGGCCTTCATCCGGCAAGGAGGGGCGATGGACAGTGCACGGGTT
CCGTGGCGACGCACACTGGCGTTCCGCGTCGTGGGCGCGGCAGCCGTTCCGCTTTTCGTG
GCGGTGGTGATCCTCTCGTGGGGCAGCATCACCTACCAGAAGTCCCACCTTTTCGATGAA
CTCTCGAACGGTGCCGACCGCCTGAGCAACACCATCCGTCTCGGGGCGCGCTATGCCATG
ATGATCAACGCGCGTGACGAGATCAACCAGATCATACGTGACGTGTCCGGTCAGAAGGCC
ATCGCCTCCATACGCATCTACAACAAGGAGGGGGTGATCAAGTTCTCCGGTGATGCGTCC
GAGGTCGAGGAACGTACCAACATCCGCGACGAGGCATGCCGACGCTGCCACGAGACGGAA
CCGCCCCGGCCCTCGCTTTCGCTGCAGGAAAGGGTGCGTGTCTTCACCGGGCCGGAGGGG
CAGCGCTATCTGGGTAGCCTTTCACCCATCTACAACGAACCCGGCTGTTCCGGCCCGCCG
TGCCACTTTCATCCTGAAGAGAAACTCGTACTCGGAGCCCTTGATGTGGTGCTGCCCCTC
GAAGGGGCCGAGAGCGAAATCCTATCCTTCCAGCGCCGGGTCATCCTTCTTGCGGCGGCG
GTGTTCCTGCTTGGCGGCGGCGGCATCGCCCTGTTGCTGGACAGGTTCCTCACCCGTCCC
GTGGGCGTGCTCATCGAAGGTACGCGCCGGGTGGCGCGGGGCGAGGCGGTCAACCTCAAT
GCCGTGCGGCAGGGCGACGAGATAGGTGAACTGGCGCGTGCCATCTCACGCATGTCGCGC
GACATCGTCGACAAGCAGGAGGAGTTGAATCGCCAGCGCGACGAGTATCAGCAACTTTTC
GATCAGGTACCGTGCACCATCACGGTGCAGGACACGTCGCTTCGGCTGCTCAAGTACAAC
CGGGAGTTCCGCGAACGCTTCAATCCCACACCCGGCGAGCATTGCTTCAAGGCATACAAG
GGGCGCACCGACAAGTGTCCGCATTGCGCCGTGGCGCGCACCATGGAAACCGGGTTGCCG
CACTGCAGCGAGGAAAGCGGTTACAACGCGGATGGAACGCGCGCGCACTGGCTGGTGCAC
ACGACGCCCGTCTTCAACGCGGAAGGCGCCGTCGTCGCAGCCATGGAGATGTGCCTCGAC
ATCACGGCACGCAAGGAACTCGAAGAGCGCCTTCGGCGTTCCGAACTCAAGTACCACGCC
ATCTTCAACAACATCCCCAGTGCCGTGTTCGTCCTCGAAGAGGCGTCGCTGGACATCATC
GACTGCAACTCCACGGCAGAGGCCGTCTACGGGTGGAAGGCCGAAGAGGTGCGCGGACGT
AACTTCCTCCATCTGTTCGCCCCCGACGAGCGCGAACGGTATGCCTCGCAACTCCGGGCC
TTCACCGTGCTCAACCGGGCGCGTCATTTCAAGCGCGACGGCACGCCCTTCTTCGTGGAC
ATCATGCTCTCGCCCTCGGAGTACAACGGACGGCAGGTCTTGCTGCTGACCACCAGCGAC
ATCACACAGCGACTCGAGGCGGAACAGAAGGTCATTCAGGCGGGCAAGATGGCAACGCTG
GGCGAAATGGCCACCGGGGTCGCCCATGAGTTGAACCAGCCGCTCACGGTCATCAAGGCC
GCCAGCGGGTTCTTGCTGCGCAAGGCACGCAAGGGCGAGCCCGTCGCCCCTGACGTCCTG
TCGACCATGACGGCGGAGATGGACGCCCATGTGGACAGGGCAAGTCGCATCATCGAGCAC
ATGCGCGAATTCGGACGTAAATCCGACATCGTACTGGAAAGGGTGTCCGTCAACGAGGTG
CTGCGCTCCGCCACCGAGTTCTTCAGCAGACAGATGACCGTGCGGGGCATCACCATCGAA
TGGCAGCTGGACGCGAGCGAACCCGTGGTCATGGCCGTGGCGAACCGCCTCGAGCAGGTG
GTCATCAATCTTCTGCTCAATGCCCGGGATGCCATCGAGGAGCACGCCGCGGCGCATGAT
GCGCGACGGGTCATCACCCTGCGTACCGAAACGGACGGGCGCGAGGTGGTCATGGAGGTG
TGCGACTCGGGCCCCGGCATCCCGCGTGCCTTGCAGCAGCGCATCTTCGAGCCGTTCTTC
ACGACGAAGAAGGTGGGCAAGGGCACGGGTCTGGGCCTTTCCATAAGCTACGGTCTGGTC
AAGGACTTCGGCGGCAGCATCTCGGTCGGTGACGCCCCGGGGGGCGGGGCCCGTTTCACC
GTGCGCATGCCCGATGCAGGGAGGAATGCATGAACGGTGCACGGTTGCTGCTTGTGGACG
ATGAAGAGGGCATTCGCACCGTCCTTTCGCTGGTACTCGCTGACATGGGCCACGACGTGC
GGACGGCCGCCAACGGCAACGAGGCCCTTGCCCTGCTGCATGACCGCCCCGCCGATGTCG
TGCTGACGGATGTGCGGATGCCCGGTATGGACGGACTGGCGCTTCTGGCGGCAGTCCGCG
AGGCATGGCCCGACACGGGGGTCATCATGCTCACCGGGCATGGTGACATGGAACTGGCGG
TGAAAAGCCTGCGACTGGGGGCTACCGATTTCCTGACCAAGCCTGTGGGGGACGAGGCGC
TGTCCGTCGCGCTGGACCGGGCCTTCGAACGGCGGCGACTGCGCATGGCGCTGCGTGCCC
ATACAGAGCACCTCGAGGCGCTCGTGGAAGCGCGAACGCGTGAGCTTGTGGAGGCCGAAC
GTCTTGCAGGCATGGGCGAGACCGCTGCCATGCTGGCGCATGCCATCAAGAACATCGCCT
CGTCGCTGGAGGGCGGGCTGTTCGTGCTTGGCAAGGGCATCGAACTTGGCAGGCGCGACT
ACCTTGAGGACGGCTGGGGTCTCGTGCGTGAGCATGTGGCCCGTGTGCGCGACCTCGCGT
TGCATCTGCTCAACCTTGGCAAGCCGCTCACTGGTGATGCCGCACCCGTCGACCCGGACG
CCCCCGTGCGCGAAGTCGTACAATTGCTGACAGCCCGTGCCCGTGAACGCGGAGTCGCGC
TCTCGATGGCGTACGGTGCAGGGCCGACGCCTCTGGTGCTGGACGGTGAAGCTGTGCGAC
GGGTGCTGACCGACCTCATCCTCAACGCCATCGAGGCGTTCAGCTTGCCGGAAGGCCGTT
CCGGAGAGGCTGCCGTGCATGTGTCCTCGTTTCGCGCGGAATGGCTCGATGGTCGCGCAG
CCGTGCGTTACGTCGTGCGGGATAACGGGCCGGGGCTGCCGATGCGCTTGCGGCCCGAAC
GCCGGGAGGAGGCTGTGGCCGCCTTGCTGGCGGGGTGCCTTGCCGGGCATGGCGACCTGT
CGCCGTCGGTCGTTCCCTCACAGGGTGAGGACTGTGCGCCGGTTGATGCTGCAGGTACGG
GCAAGGGCACGGGCACAGGGATGGGCGCGCTGTCGGCGGAGGCTTCAACGGGGACGCACC
CTGTCGCAGACGTTGCCATGGGGGGAGGCGATGCCGCGCTGCAGCTGTCACCAGTCTCTG
ATGACGGCATCGTACTTGGCGGCGGAGGAGGGGCGTCCGTTTTCCCCTCACCGGGTGACG
ACCCGGCCCGTTGGGGCGTTGACGCGGTCACAGGTGAAGCACTCCGGGGGCGTTTGCAAA
CGACCAAACAAGGAGGCAGTGGCGTCGGACTGCTGACCGTGCGGCGAATCGTCCATGAAC
TGGGCGGGGAGTTTCGCCTCGGCGATGCGGAAGGGGGCGGGTGCGAGGCGACCGTCGCGC
TGCCTGTCGCCCACTCCTAGCCTGTCCCCGGTTAGCCAGTCGCCTCTTCCTCGTCTGTCG
TCTGGCCCTGTCTTGCCGACACGTGTCCCGTTTCTGGCCTCATCCGGGATGCCGTCGCCC
TGTTGCCATTCTGGCACGGAGGCTTGCCGTATGCGGCATTGTAGCGGGGCGGTGGTGGCG
TTGCTGGCGGCAGCGACATGCGTGTATCGCATGTCGCCCCATGTGATGCCCCGTTCGATC
AAGGGTTCAACCTCCCCGCATCCTTGCAGGAGATGTTGCCGTATCAGCGGCTGGTCTGGC
ATGTCCCGGCCTGTGTGTGTCCCCGGAATGGGGCCACGCCTTCCCTGACCTGAACACCGG
GCGTGTGAACGGCGCGGTGGGTCGACGAACAATGTTCCTTTCCTCACATTGACATTGAAA
ATTATTTTCAATATCAGACACGGAGCCGATGGCTTGCATCGGCCCGGTGTCATGTCGTTT
GCGTGCCCCTGAAGGCGCAACGTGGCATGTCTACTGTAACTTCAAGAGCACTGGAGGAAG
GATCGTGAAAAAATGGCTTGGGCTAGCCCTGGGGTTGGGCCTCATGGCGGGCGGCGTCTC
GTCCGCGACGGCAGCGGAGATAAGAGCCAGCGGTGAATGGGCGTTCGACCTTTCGTGGAC
GGACAACCTCGGTTACCGCTCTGCCGCACATGGTGACAAGGAAGACGACTTCAATGCCCA
CCAGCGTCTGCGTACCCAGATAGACATCATCGCCAGCGAGAATCTTTCCGGCGTGCTGTT
CCTTGAGATGGGCGATTCCCTGTGGGGTTCGGAAGATGCAGCCCTCGGCGCCGACGGCAA
GACCGTCAAGGTGCGTCGTTCTTTCGTGGACTGGAACGTACCCGGTACAGGCCTCGCCGT
GCGTATGGGTATTCAGGGACTCGACCTGCCCGGTGCCACCTTCGGCGCCAGCCCCATTCT
CAGTGACGAGGACGTGGCGGCGCTCACGCTCTCCTACGCCGTGAACGACACCGTGGCCGT
GACGGGCTTCTGGGCCCGCCCCTACGATGGCGCCAACTCCAACGCGGCCGATGGCAACAG
AGGGTTCGACGAGGTCGACCTCTTCGGCCTCTCCGTGCCTGTGACGCTCGACGGTTTCAG
CATCACGCCCCATGCCATGTATGCCAGCATCGGCAAGGATGTGGACGGCTCGAACTTCGA
TGAGAACAAGTGGAACTCCGGTTCGTGGGAAGCTTTCTCCGACGGGATGCACAGCATCGC
CCAACAGCACAAGGGGGTGACCCCCGGCGAGTCGTCGCGTGCGTGGTGGGCTGGCGTGGC
CTTCGAGATGTCGCTGCTTTCGCCTTTCGAACTGAAGGCCGACCTCACCTACGGCACGGT
CTCCAACGATGACGAGGCACTGGAACGTTCCGGCTGGCTGGCCTCCGCCATGGCCTCGTA
CAAACTCGACATGGTGACCCCCGCCGTGTTCGGATGGTACGGCAGCGGTGAAGACGACGA
CCTTGGCAACGGTTCGGAGCGTATGCCCTCCGTCTCGGCGCAAGCGTGGGCCCCCACCAG
CTTCGGTTTTCCGGGTTCCGCCTTCCAGCAGGATACCAACTTCGCGCGTAACGGCGCGGG
CCTGATGGGGCTCGGGGTGCAGGCCGGTGACATCAGCTTCATCGAAGACCTCACCCACGT
GGTGCGCGTCGCCTACATGCGCGGCACCAACGACGCCGACCTCCTGCGGCGCGACACCAC
CTTGCGGGGCGACCTCGCCCCCGGTGCCGGTGCAGTATTCCTCACCGACAAGGACAGCGC
GTGGGAAGTCAACTTCGACCATGAATACAAGATCTACGAGAACCTGACCATGATCGTCGA
GATGGGGCTCATCCGCCTCAACCTCGATGAGGATGCGTGGGGCGACGAGGCAGACAATCT
GGGTACGGCCAAGAAGGCCACTGTCAACCTCGTGTACGAGTTCTAGTCTTCGTCCGGGGC
GTCATTCCCTGAGACGCCCCGGTCTTCAGCCGGTGTGGCGGGCCGCACCCCGCACGGCAC
TACAGGCCGCATGGCCCGCTGCATCCCGGGGTGTCTCGCGTGATGCCCGGCATGAGTAAT
GAAGAGGCCACTCCCGTCTGTCTGGCGGGGGTGGCCTCGTCATCGTGCGTTGCGGGCGCT
GAGGATGCAGGGCGCTTCATCGTGCCTCGCCTGACACGTGCACGGTCTTCGCCGTGCACA
CTGGAGAGGGCCATGAGCGCCTCCGTACAGGCGGCTGGTGCCTGTCGTCTGGCGGACTCA
GGCTTCCCAGATGGTGAGCCTGTCTTCGGGCAGTTCATGCTCTTCGACGAAGGCGGCGGC
AAGACCCTCTTCACCTTCGGGGACGATGAGCACGACCTGTCCGCCCAGTTCCTTGGCGCG
TCGGGTGAAGGCCTGAAGCCGCTCGACAAGTTCCATCTCTGCGAAGACTTCGGGGGGGCA
GACCTCGAAAAGGTAGGTGATGCCCTTCTGGTTGGTCGCCTGCATGTCCGGGATGTGCCC
TTCGACCGCCTCGGGTTCGGGCAGGTCTTCGGCGTCCGTCACGCGGATGTCGCGAAAACC
GCTTTCCTCAAGGGCTTCGTAGGTCACTTCGAGCATGTCCTCGTAATCGAGGTCGTCTTT
TCCTGCCATGGTGGCTCCTCCGGGCTGCCTACGGGGCAGCGGATGGTTGTTTTCGTATGG
GGAGACGCCGCTGGTGCCTGCGGTCTCGCGTATTCAGGTACCCCAGTGGTCGTCTTCAGG
GACTTCGACGGCATCCGGTCGCATGGGGCTGCCCGTCGTGGGTGTTCTCTGTGACGCCTG
ACCTGTCTCGAGGGGCATGGTGCAGACGCAAAGAGGCTTGCACGGTCGCAGTGCGTTTCC
AGAGGGGATGGGGGTTCCGATAGTCGGCCCCATGACGTGCGTCAAGTGCCGGGACGCGCG
TTGTCAGTGCAGGCAGACGGGGCCGTCGTTGTCGAGGTACTCCGAGAGGGTGACGAACTG
ACACCCCGCAGCTGCCAGGTCGTCGAGGATGCGAGGCATGGCGTCGACGGTGGAGCGGTG
GTTGTCATGGAAGAGGAACACCCCGTGCACCTTGCCCGAACTGCTGCGGGGAAGCACCCG
TGCCATGGGTTGGCGCGGGCTCTGCCAGTCTCGGCTGTCGATGGACCACATGACGATGGT
CAGGTTCTCGATGGCGGCCTGCTCCAGCGTATTCTTGTCGTAGCGCCCGTACGGGGGGCG
CAGGTAGCGCACGGGAATGCCGAGCTCAAGGAGGGCGGCATCGGTGCGGGCTATCTCGTC
ACGCTGCGTTTCGGGGGCGAGGTTGCGCAGGTTGACATGGCTGTAGGTATGGTTGCCCAC
TTCGTGGCCTTCGGCGGCGATGGCGCGCATGGTCTGCGGGTAGCGGGCTACACGCGAGCC
GAGTACGAAGAACGTCGCCTTGATGTTGCGCTCGCGCAGGATGCCGAGAAGCCGGGGAGT
GTGTGGCCCGGGGCCGTCATCGAAGGTGATGGCGCATGTGTTTGTGTGCGCTCCGAGCAT
GGCAAGCGAGAACCCGTCGAAAATTTCTTCGGCGTACGCCGAGATGGGGCAGGCCAGGCA
GAGCAGGGAGCACAGGAGCGTGAGGGCGGCGTGGGGCATGTCAGTCTCTCGATCATGCGT
GTGTACGGGCATGTCTTGCGCCCGCAGGACCAACTATCGCAGAAATGCAAGGCGTCGTAC
AGGGGATGCACCAGTGCGTGTGCACTTTGCGTCAGGGGATGGTGCCGTTGCGCAACACCC
GTCGGTGTTGCTGGCATGCAGGTGCATGTCTCTGGTGTTCCGCGCTCAGGAGTATGCCCG
GTCACGGTCGATATCGCCTGTCGTGGCTGGATGACTGTCGCGTGCGTCTTGCCTGTTCAC
CGTGTGCTGCGCGAGCGGGGTTTACGCATTCTACGCAACTGCCACATACGAGGAGTGAGC
GAACCTTCTGGAGGCTGTTTGGAGGAGGGGGAGGGGGTACTTGGTGGCTTTTTTGTATCC
ATATGAAATTATGCGCAAAAAAAATGAAGCGATTTTGCCGCCAGAAAAAAAGCAGTCTGC
TCGGGATTTTTCGTTGACAGCACAAGGGGTGGCATATATACACAGCCTCCTCAAGGGCAG
TTAGCTCAGCTGGAAGAGCACCGCCTTCACACGGCGGGGGTCGCAGGTTCGAGCCCTGCA
CCGCCCACCACGCGGAGCCGTAGTTAAGACGGTTATAACGCCGGCCTGTCACGCCGGAGG
CCGAGGGTTCGAGTCCCTTCGGCTCCGCCATGTCCCCAAGGGGGAGCAACGCTCCCCCAT
TATTTCGCAGATAAGGGTCTCGCAAGTGATCCTCTTCATGCGGAGCGGTAGTTAAGACGG
TTATAACGCCGGCCTGTCACGCCGGAGGCCGAGGGTTCGAGTCCCTTCCGCTCCGCCATT
TTTCGACATAAGCCCCGCAAGTACCAAGAGTGCTTGCGGGGCTTATGTTTTGCGTGTTTC
GCGTTGCGACTGGCGATTAAGGGCGATGGCAAACCGCGTTAACAGCCGGGGCAGCTTGGG
GGCAACTTTGGGGATAACAAGGCGCAGGTCGCAGGCGTTGCCCCCAGATGCTCAGGACAC
CAAGTGCCCGCAAGTACCAGTGAGTGCTGCGGGCCTTGTGTCTTTCGTGCCTTGTGCTTC
GCTTGCCCTGAAACCGGTCGCCGTCAGGCGGTGTGACCTTGCGCCGCCGCCGTGAGTTTG
CGTAATGCACCCTGCATCATGCGAAGCGAAGGATGGTCGTCGGGGATGCCGTATTCTTTC
GCCAGCCTTTCGGGTGACAGGTGGATGAAGACGGTGCGCCCCGCGTCTTCACGAACCATG
CAGCGCAGGGGCAGGTCGAGGGCGATGTCCGGGGCGGTCTGCATGAGAGGGGTGCCCACC
TCGGCCTTGCCGAAGATGGCAACGCGGCAGAAGGGCAGTTCCATTCCTGCCTTGCTCGCG
TTGGCAGCGTGGTCGACCGTGCAGAACACGGTCGCCCCCAGAGTCTCCAGCATGGACAGA
ACCCGTTGCCAGACGACTTCTGCAGGGGCGTTGCAGTGGTGCACAGGGGATGGTGCGTTC
ATGGCGTCTCCTGTCGGTACAGGTGAATCGGGGTATTCATGCACATTACTCTGGGCGATA
CCATGAATGGACCCGCAAGGGTAGCGTCGACCGTGTCTGCGTTACCGGACTGGAAGCGGG
CGCATCCCTTGTGCTAGGGTACCTGCATGTTGGTCGTCCGTTGCGCGGCGTGTCGCCGCA
AGCTTTTCAGGTACAGGAAGATTGGCAAGGGAGAGGTGCTGCGCTGCCACAAGGAGCGCA
TCATGCGTCTGTTCGAGGCCGAAGAACGCGACGGGCGTCTGTGGTGCCCGTGCGGAAGGG
CCGTAGGCGTGGATATGGGGACGCGGTGGAACATGCTCGGGGGCACGTTCACCTACTCCG
GCACCAAGGACAACAACTGACGCACGGGGGCCGTGAGGCTGACTGGGGGCCTGCCAGCCC
GTGCCTGCCAGCCTCTGTCCGGCTGTCCTCGTTGTTCCTGCGGCTGACGTCTCTCCGGGG
GGCGACTCCGCCGCACCGTAACTCTGTCAGGCCGCCGCCTCGTCGTCCCGTTTCCCGTCG
CTTCATAGGAGGCTTCTTGCGTCGCGCCGACACCCTGCATCGTTATGAGTCACGTGTTAA
CAGGCTCATCGATCATATCGTGAACAATCTTTCCGGCCCGTTGACACTGGAAGAGATGGC
CGCCGTATCGTCCTTCTCGCCCTTTCATCTGCATCGTATCTTCTCCACTGTGATGGGCGA
GACCCTAGCCGCGTTCATACGCAGGGTACGCATAGAGCGCGCTGCCGTGCTGCTGCTCTG
GAATCCTACGCGCTCCGTGACCGACATCGCCTTTGCGTGCGGATTCTCCTCATCGCAGAA
CCTTGCGCGGGCCTTCACCCGCCATATGGGGATGCCCCCCGGTGTCTACCGGCGTTGCCG
CAGGGAAGAAGGGTGCGGGCTGACACCAGCAGGGGCAGGCAATGATGATAATGGCAAGAA
CGGAAACGCAGGCGGCATGGGGCTGTGGCATGGTGGCGATGCAGCCGGTGCCAGCGGGCA
CCATCTGCATCTCGCCCATTCATTGCTCGAAAGGAGTGCCACCATGGATGTACGGATTGA
AGAGATGCCCAGATTTCATGTCGCCTATCTGCGTCATGTGGGGCCTTACACCGAAGCGAC
AATCGGCCCGGTATGGGGCAGGCTCATGGAGTGGGCCGGTGCCAGGGGGCTCCTGCGTCC
GGGCGTGAAGACGCTGGGCGTCAGCTGGGACGACCCCGAGGTGACGCCTCCCGAACATTG
TCGCTATGACGCCTGTATCGTCATCGCCCCCGGCGTGGAGGTTGATGGCGGTTGTGCCAC
GCAGGAGGTGGGCGGCGGTCTGTATGCCGTGTACCGTCGTCCTGTGGCATGCGGGCAGTT
CACCGAGGCATGGAATGAACTCTTCGGGCAGTGGCTGCCGACCAGTGGTATGCAGGCCGA
CGACAGACCCTGTTTCGAACTGTACAACGACGTTATGCAGGCTCCTCCCGAAGGCCCGTG
GGACGTGAGCATCTGCATGCCCGTGAGACCTCTGTAGCAGGGCCGCTACGCGGTTTCATC
GACAGGCACTGTGAATGAGGCCCGTTGCGCCAATGGCGTGACGGGCCTTCATGCGTTGTC
GGGATGAAGCAGGGACCCCGTCTCCCGACAGGGGGATGTCCGTCCTCGGGCTCGCCTATC
GTCCCGGAGGGCAGGGAAGGCGACAGGGCCACAGGCGGAGGGATGCCTGCCAAGGACGCC
GGGGGCTATTGCCTCTCTGCCCGCCGCCCCCTTCGGCGTGTGGACGCAGCCGGGATGTTT
TCCGGCAAGGCGTCGCAGACTGCGGGAGCATCATGCGTCAAGGATGATTCTTCCTTCGAC
ATCGAGTGTGAGCGAGGGAACGTGGGCCACTTCCCACGGGTGCCCGTCGGGGTCGGCGAA
ATAGCCTCCGTAGCCCCATGGCTTGTCACGGGCGGGGGCGATGAGCCTTCCTCCAGCTTC
CACCACCTGTGCCAGCCGCGCATCGACTTCATCGCGCGAGGCGACGTTGCAGGCAAGGGT
GACTCCGCCCGGCGTGGGGGCATTGCCGGTGAGTCCGCAGTCTTCAAGAAGGGCGTCACG
CGGGAAGAGGGCAAGTGTGGCACCCCCGCCATGCAGGAAGACGATGTGTTCGTTGCTGCA
TGATGCCACCTTCCAGCCCGTGCGGGCGTAGAAGTCGCGGGAACGGGCGAGGTCGGTGAC
GCCTAGGGTGACAAGCGAGAGTGTTCTGCTCATGGTGACTCCTGTGGTTTGCAGCACCAT
AGCGCAAGGCGCTGCATTCGTCATGACATACTGATGATGCAATGCGGACAAGGTAGGGGC
CTGGTGTGCCCTCTATGACGCACTGCTTCTGCGTTGTCGTGTTGCACTGTCGATTTGGTA
GAGTGTGCTATCACATGGGGTGACGACTGCTCGCACTAACAGAATGGAGACATATACCAC
TGAAAAGAAGTGTGAGTATCGCGTCTTGAAAAAGACGCGAGTGGGCACTTGCTATGCGCC
GGGAGCGGGAGTAAGGCTACCGCTTTCCGACAGCGGAAAATCGCAAAGGAGGCGCATATG
GCGATTCCATCTGGTGCGACAGGCAAAGAGCCGTTCCTGCCGCGTACCCTCACGGTACTG
AGGGAAGGATATGACGGCGGGACGTTCTTCAAGGACCTTGCGGCGGGGCTGACCGTGGGC
ATCGTGGCCCTGCCACTTGCCATGGCTTTTGCCATCGCCTCGGGCACGACGCCCGAACGG
GGGCTTTTCACGGCCATCGTCGCAGGCTTTCTCATCTCCCTGCTTGGCGGCAGCCGCTAC
CAGATTGGCGGGCCCACGGGCGCGTTCGTCATCATCATCTTCAATGTGATCATGAAGCAT
GGGTACGACGGTCTTGTCGTGACCACGCTGCTTGCCGGGGCCATGCTTCTGGTCTTCGGG
CTGTGCCGCTTCGGGGCACTCATCAAGTACATTCCCTATCCCGTGACCACGGGATTCACC
GCAGGTATCGCCGTCCTCATCTTCTCGCAGCAGGTGAAGGACTTCCTCGGCCTTTCCATG
CAGTCGGTCCCGCCGGACTTCTTCGAGAAGTGGCAAGCCTACATACACAACGCCGCAACG
TTCGACCCTGCCACCTGTGGCATCGCATTTCTTGCTCTTGGGGCCATCATCCTCACCCGC
AAGACGATCCCCCGTATTCCGGGGCCTGTCGTGGGGGTCGTGCTGGCGTCGCTGACGGTG
TGGGCCCTGGGCCTTGATGTCGAGACCATCGGCAGCCGCTTCGGCGGCATACCCACTGAA
CTGCCCACGTTCACCCTGCCGACCGTCACCCTCGAACGGGTCCGGCAGCTTCTGCCTGAC
GCCATGACCATCGCCCTTCTGGCGGGCATCGAATCGCTGTTGTCCTGTGTGGTGGCCGAC
GGCATGACCGGCGACAAGCACAACTCCAACGTCGAACTTGCGGCGCAGGGCGCGGCGAAC
ATCGCGTCAGTCATGTTCGGCGGCATTCCCGCCACCGGGGCCATCGCCCGCACGGTCACC
AACATCCGCTCCGGCGGCAGGACGCCCGTGGCAGGCATGATCCATGCCGCCGTGCTGGTG
GGCTTCATCCTCTATCTCGCGCCCCTTGCCTCGTTCATTCCCCTGGCAAGTCTCGCGGCC
GTACTGATGGTCGTCGCGTGGGACATGAGCGAGATGCACAAGTTCCTGCGCCTCTTGCAC
GCACCCAAGTCCGACGTGCTGGTCATGTGTCTGACCTTCGCGCTGACGGTCGTCATCGAC
CTGACCGTGGCGGTGTATGTGGGCGTCATGCTGGCCTCACTACTCTTCATGCGCCGCATG
AGCGAGGTGACGCAGATATGTACCTGCCTCGACGGTGAGGCCACCAAGGTGCAGGGGCGT
GAGACCGCGGAACTTGACGTGCCCGAAGGTGTGAAGGTCTACGAGATAGACGGGCCGTTC
TTCTTCGGTGTGGCGGACAGGTTCCAGAACGTGCTTGCTGCACTCGACCGGCAGCCTGAA
GTGTTCATCCTGCGCATGCGCAAGGTCTCGACACTGGACTCCACCGCCGTCAACGCCCTT
GAGGTGTTCTGGCGCAAGTGCCGTAGCGACGGTACGCAACTGCTGCTTTCGGGAGTGCGT
GAGACCATGCGCACCACGTTGCGGCGCATGGGCACACTTTCGCTCATCGGTGAGGGGAAT
ATCTGCGAGAACATCGATGCGGCGTTGGCCCGCGCTGGGCAGGTGCTTGCCGAACGCCGT
GAAGCCGAGGACAGGCCACAGTAACGTTGATGACAGACGTGACGTTCCCCATGAAGGAAC
GCTGGAAACGCCAGCCTCTGGGTCGGCGTTTCTGCGTATCGTGCGGGGCTGCGTGTGGCA
CTGTCTGTAGGCGTGCGCCGGATACCGCGCGCCGGATGCCGTGTACTGAAAGACGTGCGG
TGGCTGGCGTGAGTGACACGATGGGGGATGACGGCGTCGGCCCAGTGACGAGAACGCTGT
TTGCAATGTGTGATGGGGCTTGGGGAGGCGGTCTGTCGCAGACGCACGTGCGGAAGAAAG
GCAGGGGCGTACCACAGAAGTACGCAGAAGGGCGGACTATCCCCGCACCGCGTGCAGGGC
CGCCTCCACTTCGCGGCGGAATTTCCTCTCGAAGACCGACGTGTCGAACGTTCGTGCATG
TCGCCGCAAGCTGTCGGGGACGAAGTCCCTCTCCATCCTCTCATGGCGCATGATGGCATC
ATGGCAGGCTGTTGCGGTCTGTTCATGAAAGAGAACGCCTGTTTCGCCATCAAGCACGGT
CTCCAGCGCGCCGCCCTTGCCGTACGCGATGACGGGACGCCCCGAGGCCATGCATTCCAC
GGGGACGATACCGAAGTCCTCTTCTCCGGGAAAGAGCAGGGCGCGGCATCCGGCGTACAG
GGCGCGAATCTCATCCTGCGTGCGCCACCCGAGGAAGGTGACACCCTCCGGGGCGTTGCG
TTCCAGCATGGCACGCTGTTCGCCATCACCCACCACCACCAGTCTGCGCCCCGCCTTCCG
GCATGCCTCGATGGCGATGTCCACGCGCTTGTACCCCACAAGTTGTCCGAGGCAGAGGTA
GTAGCCGCCTTGTCGGACGATGTCAGCGACTTCGTCATCAGGCAGGTCGGCAACGTCGGG
GGCTTGCGTGAACAGGTCGCACTCGACGGGAGGGTGGACAACAGTTGCCTCGCGCCGCCA
GTGCTTGGTGATGCGACGCGCCACATTGCGGGAATTGGCGACGAATCTGTCCACGCGTTG
TGACGAAGCGACGTCCCATTGGCGCAGATAGTGGAAGAAGATGCGCATGAAGGGCCGCAT
CAGAGGCGAGGCGTTGTCGAGGTAGTCCTGCTGGAAGTCCCACAGGTAGCGCATGGGGCT
GTGGCAGTAACAGACATGGGCTGTGTCGGCGCGAGTGAGGACCCCCTTGGCGGGGCCGGA
TTCGCTAGAGATGACGAGGTCGTAATCCCGCAGGTCGAACTGTTCGAGGGCAAGCGGCAT
GAGCGGGAGGTATTTCTGGTAGTGCCGGACACTGCCGGGGAGGCGCTGGATGAACGATGT
GCGGATATGGCGTGCCGCCAACATGGAGGAAAGTCTCTCCGGTGCGACGACATGCGTGAA
GATGTCTGCCTGCGGGTACATGCGGCACAGGGCCTCGATGACCTTTTCGCCGCCGCGCAT
CCCCACCAGCCAGTAGTGGACGATGGCTATGCGCATGTTCGTGGGCGGTCTATCCGCCTG
TGCAGGCGTCTGTGGCGAGGAGGATGGCGTGGGGCTGTTGCCGTCCGTGCACGATGGACT
GCTGTCTCGTGGCGTCGGCATCAGTAGGCCCCGTCGCGATGCAGTACGACCGGAATCGTC
CGCGCGATGATCCAGATGTCAAACCATACCGACCAGTTGCTGATATAGTACATGTCGCGC
TGCACACGTTCAGGGTAGCTCAGGTTGTTACGACCGCTGACCTGCCATAGCCCGGTGATG
CCCGGGCGCACACGCGTGTACGTGGCGAATGCCGCGTCGTACCGCTGCACCTCGGAATCG
ACGATGGGTCTTGGGCCCACGAGGCTCATGTCGCCGCGCAGCACGTTCCATAGCTGAGGC
AATTCGTCGAGACTCGTCTTGCGCAGGAATGCGCCGACACGGGTCACACGCGGGTCGCAG
CGAAGTTTATGGTCGCGCCGCCATTCCGCGTCCAATTCCGGCGACTGCTCAAGACATTCC
GCGAGTCTTGTGTCGGCGTCGTTGTACATGGTGCGAAATTTGAGGATGTCGAAGTGGTAT
CCATCGCGCCCGATGCGTCGTTGCGTGAACAAGGCGGGGCCGGGTGTCTCAAGGCGGATG
CACAGCGCGATGACCGCCATGACGGGTAGAATCAGGGGTAGCGCCAGAGTGGTGGCGATG
AGGTCGAGGGTGCGTTTGACCGTGAGTCTTCGCGGGTCGAGCAGATTCTGGCGCACCATG
AGGCCAGGCAGGCCTCCGATTTCGATGGGGGATAGCCATATGTTGCCGGTGGACATGGTG
GAAGAGCGCAGGAGAATCACACTGCAGAAGAGGCGGGAAAGGTGTTCGACAAGGTGTGCC
CGGTCGGCTTCGTCATAACTCTCCATGACGACAATCGCGTAGGCTTCAGGGTGACCTGCG
GCGTACTGCCGTGTGGTCTCGGCGTCGAAGGCCGGCAGGCAGCCGAAATCATGGCATGTG
GAATGCTCGGCGGAGACGATGGCGACGGGCTCAAGGCCCAGAGAGGGGGATGAAAGCAGG
ATATGCGCCAGCGGTTGCACATGGTGGGGCTTGCCGAAGAGAAGCGCCGGGGCCGCCCAG
CCCCGGTGGCGGGCCATGCGCTGCCGGACGAGGTGTCGTGCGACGGGCACTGCCACGAGA
CTTACGAGCCCTGCAAGGGCGAAGGTCAGGCGAGAGTACAATTCACCGCCGCGGGTGAAG
AAGATGAAGATGGCGATGGCAAGGTAGGTACAGCACGTGGCGAGTGAAAGGCGTTTGAGT
TCGCACGGCGGCGGGAGGGGGACGCTCTGGTAGAGGCCCATGGCGAAGCTGGCTGCGGGG
AAGAGCAGCAGAAAGGGTAAAAGACGAAGGTAGTGCGTGGGGTCGAGGTAGCCGTCGAAC
GCGTGGCGCAGAAGTCCGACACCGATAGCCGTGCCAAGGATGACTGCCATGTCTGTCAGA
AAGAGCGTCACCGCTACGGTGTGCCGAGACATGACGTGATTCTCGACAAATTTCTTCAGA
AACGAAAGCACCATGCTCAAGTTTGTACATGCGCTGAATGGATATGACAAGTATCTTGGG
TATCTGATATGTCGTAAAATGATGTATAGTTGAGGCCTAACATCCTGAGCATTATATTCT
TTGTATTATACTAGGCGTGATGAGGGATGTGTTTTTAAAGCAATTGTCAAATACCGTTTG
AAATGCCTTCACGAAAAAAAGCCCCTATGTGCGGGGCTTTACAGGCGAAATGTCGGGCGT
GAGCGACCGGGGCTCACAGCCCTGCGAAGCGCAGGTCCGCGGCAAGCAGGTCCGCCAGCT
TGCGATGGCCAGCGGGCAGGGTGAGGGCGTCGATATCTGCCAATGTGGCCCATCGATGGT
CGGTGGCGGCAGTGATGACGGGATGTTCAGGGGGGGCGCTACGGCTGCTGGCGTCGATGT
GCAGCAGATAGCAGTGCAGTACCACCCTGTAGGTCGTGTAGCCATGCCGGATGACAGCCA
GTTTGTCCGTGGGGCGCACGGCGAAGTCCGTCTCTTCGCGGAATTCGCGGATGATGGCCT
CTTCCGGTGTCTCTCCCGGTTCGATGCGCCCGCCGGGGAATTCCCAGAATCCGGCCCAGA
CTCCGGTGTCGGGGCGACGTTGCACGAAGATGCGGCCTTCATGGACGAGTACTCCCGAGA
CCACATCCAGCGGGACGATGGGCTGTCTGCGGCCCGGCACAGGGCGTTCATGCGGAATGC
CAAGATGGAGGCTTTCGCAGAATCGTGCCACCGGGCAGGCTGTGCAGTCGGGCTTCTTAC
GGCAGACGAGGGCGCCAAGTTCCATGAGGGCCTGATTGAAGTCGCGGGCGCGGCCCTTGG
GCAGGGTGCGTGCCGTCAGCATGCGGATGCGTGTGGCTGCCGTCTTCTCACGCACCGGGG
TGTCGATGTCGAACACCCTTGAAAAGACGCGTTCCACATTGCCGTCTACGGCGATGACGT
CGTGGTTGAAGGCGATGCTGGCGATGGCACCCGCCGTATAGGGGCCGATACCGGGCAGGG
CACGGATGGCATCGGGCAGGTCGGGGAAGATGCCATCGTGCTGTTCCATGATGACACGCG
CCGCCGCTTGCAGATTGCGTACACGGCGGTAGTAGCCGAGTCCCTCCCATGCCTTGAGCA
GGTCGGCTTCAGGTGCTGTGGCCACGCTTGCCACGTCGGGAAAGCGTTCCATCCAGCGCA
GGTAGTAGTCCACGCCGCGCTCCATCTGCGTCTGCTGGAGCATGATTTCCGAAATCCATA
CACCGTAGGGGGTGTAATGCTCACGCCACGGCAGGGGTCTGCGGGCGGCGGCGAACCAGT
CGAGAAGGGCCTTGGCGAAGGCGTCGTATTCGTGCTGCGGGGCGTTGTCGTGCATGGTGC
GGGTGTAGCGCAGGGGCGTGCTACCGGCAAGCCCGGCGGGTGTGCTGCGCATAGCATGAA
TCATAACGTATAGAAGTCTCGCACGTTACGGTGCTCGAATGCAGGAACGGCGAAGGCGTG
CATTCGCCTTCGCCGTTCCGTCATGGCACGTTCAGGGTGCGTATGGTCTTGCCGGAGTTT
CTTGCAGCAGAACAGCGTGTATGCCGTAGGCGCCTGCATGGCGGCGCACTGCCGCTGCGC
AGGGCTGCCTCCACCCCGGTGAACGAGTCGTCACAGGCAACTCACCTCGTGTGTCGCCGC
TATTGGCGTCCGGTGGCCCTGGCGTTCCGCTACGCGCTCTTGTCCTTCTTCCAGCGGGGC
TGTTGCAGGTCTTCGAACGCGGACAGGGCCGCCGTGGCACCTGACCCGACTGCCGTGACG
ATTTGCCGAACGCCGCCGATGACGTCGCCCGCCGCGTACACGCGAGGGATGTTGGTGCGC
ATGTGTCTGTCCACCTTGATGGAACCGTCCGGTTCAAGGTCGACCCCGAGGTCGGCAGCC
TGTTCGCTGTTGGGTACATGGCCGATGGCCACGAACACGCCATCGAACGGCACGTCGCGC
GTCTCGCCGGTCTTGGTGTCGCGCAGGCGCACGCCGCGCACTTCGGTGTCGCCCATGACC
TCTTCGACCACGGCGTTCCAGATGACAGGGATGCCCTCACGCGTGAGCGAGTCCTGCAAG
GCCTTCTCCGCCCTGAAGGTGTCACGCCTGTGGATGACGGTGACCTCGACGCCGAGGTTG
CGCAGGTGCAGCGCGTCGGTGAGGGCCGTATTGCCTCCGCCCACCACGGCGACCTTGCGC
CCGCGGTACACGAAGCCGTCGCACGAGGCGCAGTAAGAGACGCCCTTGCCGTAGAACCTG
TCTTCGCCGGGGACGTCCAGCTTGCGCCATTGCGCCCCGGTGGCGAAGAGTACCGCCCGC
GCGAGGAAGACGTTGCGCGGGGTGTGTACTTCGATGCGCCTTCCCAGCTTGATGTCGTCG
ACACCCTCGTTCTCGCGGATGGTGGCGTACTGGCGGGCGTGTGACGAGAGCACCTCGACC
AGCTTGATGCCTGCGATGTCGGCGAAGCCAGGGTAGTTCTCCACGACGGGTGTCACGGTG
ACCTGTCCGCCCACGATGCCCTTGTCGAGCACCACGGTGGCAAGACCGCTACGTTCGGCG
TAGATGGCTGCGGAAAGACCCGCGGGGCCTGCCCCCAGTACGAGGAGGTCTGTCTCCGTC
ACCTCCACGCCTGCGTCCGAACCTGCGCCCTGACCTGTTCCTGCGCCGTGGGCACCGCCC
TTGGCGGCATGTTCGTTCAGCCAGCGTTCGGCGTCCTTCAGGGCCACGAGCTCGACGACG
AAGCGTTCTTCGGGCATGAGACCGATGCCCTTGTAGGACTCATCGAACTGGGTATGCGGG
ACCGACCCGACGCCGTATCGGGCCGAGAGGTCGGGGAATTCGTCGGCGTTGACGCACTCG
GCGGAGACGAGGTCGGGCCGTTCGATGGCGCACTTGATGGCGTTGGCGCACTGGGCAGGG
CAGTATGGGCAGCCGGGCGACGAGAACACGCGTGGCGACCGCGCCCCGTCCAGCTGGGCG
AGGATGGTCTTCGCGGCTTGCGACAGGCCAGACGTGCGCGCCGAGACGAGGAAGATGGCT
TCGATGAAGGCCCTTGCCTCTTCGCCCAGCGGTGCCCCGGTGAAGCGGATGCGGTATTCT
TCGGGGTTGAACAGCAGCGTGGGCGAGAGTGTCACCCCGCGCTTGCGCGCCATATCCGAG
TCGAGGCCATGGAAGGCAGGCTTGATGCGCGGTGCCAGCAGAGCGAGGTCGGCCACGAAA
CGGCGGGCGTAGTCGTCGAAGAGGTTCTTGGGGTCGCCTCCGGTGTAGACCTCGATGGTC
ACGTCGCCGGGCAGTCCGGCGAAGACCTTCTGCAACTGGTCACGCCCTTCTTCGGGGATG
AGCCATTCATGGGCTTCTGGAGTGGGCGTTTGCGTCTGCGTATCCGCAGCCTGTGCCGCG
GTCTCTTTTTTCTTGAACAATCCGCTCATGGTGAAGACTCCTGTTGAACGGTGAGAGGAC
ATTGCCATGCCCATAGCATGGAGTAAGCATCGCGCACAACGCGTAAAGGGCCTGATGCGC
TTTGTGCTTGCCTTTCGCCTCCGATGTCGGCAAAGCGGGGGTAACGCCGCCACCGTGCCC
CGCCCCGTTTGCGGGGCGTATGCCATGAACATGCGGCCCTTCCGGTGCAGTGGCGCAGGG
CGGGGCGCAGGGCCGCGCGGCGCATACACCAGCACCTGAAGGAGCCACGCATGAGCAATC
CCATGATCCTTATGGAGACCTCGTCCGGCGACATCCTCGTCGAACTTTTCGCAGACAAGG
CCCCCGCCACGGTCGAGAACTTTCTCGCGTATGTGGATGAAGGGTTCTACAAGAACACGG
TGTTCCACCGCGTCATCAAGGACTTCATGATTCAGGGCGGCGGCTACACCGTGCGCATGG
ACGAGAAGCCCACCCGTGCACCCGTGCGCAACGAGGCCGACAACGGCCTGAAGAACCTGC
GCGGCACCCTCGCCATGGCGCGTACCGCCGAACCGCACAGCGCTGCTGCCCAGTTCTTCA
TCAACACCGTCGACAACGAAGACCTCGACCACACCGCCCCCACTGACGAAGGCTACGGCT
ACTGCGTCTTCGGACAGGTGGTGGAGGGCCTTGAGATTGTGGACAAGATTCAGAAGGTGA
AGACCAAGCCGCAGGGCATCCACTCCGACTGTCCGGTGGACATGGTGGTCATCACTGGCA
TGAGTCGCTTCGACTAGGACGGCCCTGCCATCTGTGTGATCGACATTACGGGACGCCTTC
GGGCGTCCCGCTGTCGTTCCGGGGTGCATGCCGTCGTCAGCCGCGCCCCGCGAACGGCGT
GATGGCCCATGCCATGCTTGCGGCGACGGCCTCGCGCTGCTACTCAATCGCAAGCATCAA
CCACCCCACCAGCGAGGAGGACCCATGCTCGCGATTCTCGACTACAAGGCGGGCAACCAG
ACCAGTGTCCGCCGGGCACTGGACCATCTGGGCATCCCTTGCGTCATCACCGCCGACCCC
GAGGTCATTCAGGGTGCGGCGGGTGTCATCTTCCCCGGCGTGGGGGCGGCAGGGCAGGCC
ATGAACGAACTGGTCACCACCGGTCTCGACGAGGTGCTGCGCCGTCAGGTTCAGGCGGGC
AGGCCCCTGCTGGGCATATGTGTCGGCTGCCAGATCATGCTCGACTACAGTCAGGAGAAC
GACACCAAGGCGCTCGGCATCATCCCCGGCGAATGCAGGCTGTTCAACCCGGCATGGACG
GACGAGGATGGCGCGCCCATCCGCGTGCCGCACATGGGCTGGAACCACATCGTCCAGCGC
AGGCCGTGCGAACTGCTGAAGGGCATCGAACCGGAGGCGGAGTTCTACTTCGTGCATAGC
TACTACCCGGCACCGCCCGAAGAGTACGTCATCGCCACCTGCACCTATGGTGCCGAGTTC
TGTGCCATCCATGGCGGGCCGGGCCTTTGGGCCGTGCAGTTCCACCCCGAGAAGAGCGGA
CGCCCCGGTCTGCGGCTGCTCGCCAACTTCCACAGATACTGCACGGAGGCCGCCGATGCT
CAGTAAGCGAATCATCCCCTGCCTCGACGTGCGCGCGGGCAGACTCACCAAGGGCGTGAA
GTTCGAGGGCAACGTGGACATCGGCGACCCGGTGGCCACTGCGCGGCGCTACTATGAAGA
GGGCGCGGACGAAATCGTCTTCTACGACATCACCGCCTCGCACGAGGACAGGGGCATCTT
CCTCGATGTGGTCGAGCGCGTGGCCTCGGAGATATTCATCCCCTTCTCGGTGGGTGGTGG
CATCAACACGGTGGACGATATGCGGGCCGTGCTCATGGCAGGTGCCGAGAAGGTCTCTGT
CAATTCGGGCGCGGTGAAGACCCCCGACATCATCAGTCAGGGGGCTGCGGCCTTCGGGTC
GCAAGCCATCGTGGTGGGCATGGACGTGAAGCAGGTCGAGAAGTCCGCAACCATCCCATC
CGGTTATGAGATCGTCATCCACGGCGGGCGCAAGTACATGGGCATGGACGCCATCGAGTG
GGCGAAGACGTGCGAGTCGCTGGGCGCAGGTGAACTGTGCGTGAACTCCATCGACGCCGA
CGGCACCAAGGACGGCTACGAACTGACCCTCACCCGCATGATAAGTGATGCCGTGACCAT
TCCCGTTATCGCCTCGGGCGGCGCGGGTAGCCCGGAACACATGTACGATGCGCTGACCAG
AGGCGGGGCTTCGGCTGCGCTCATCGCCTCCATCGTGCATTACGGCACCTACACCATCCC
CGACCTCAAGCGCCGTATCTCCGGCATGGGCGCGAAGATGCGCATGGTGTGGTAGCTCTG
TACACCCTGTTCGAGCATAGTGTGTCGCCCCTCTGAAGGTATCGATACAATGAAGAAACA
ATACTGGATGGCTGTTTATGGGATCAAATGAATTCATGATGTTCTATGAAAGGCTCGTTA
GCGAGGGCGGTGATCGTTTGTACTATCAGTTTGGCAACGCAGTGACTGCTTGTCAGTACA
AGACCGTCATCGATGTCGCTTCGCAGTATGTCTCAAGGAAGGCGAAAGTGCTCGACTGGT
CGTGCGGGAACGGGCATTTTTCGCATTTTTTGACAACGAAGTGTGACAACATTCATGCAA
CATCTTTTGATGACAATATCAATAGCGTTCTTATGGGGAATCCAAAGTTCTCTTTTAAAA
GAATTGAACCTGAAGAGCATACGAAGATGCCGTTCTCTGATGGAGAATTCGATTCGGTGT
TCAGCATCGGAGTTCTAGAGCACGTGCATGAAACTGGCGGAGATCAGGTGGCATCGTTGC
TTGAGTTGAATAGGATCATCAAGAAAGGTGGGCATTTTCTTTGTTTCCATCTTCCAAATG
CACATAGTATTGTAGAAAGAATGGGGCAGTTCGTGCCGCAATGGGTGCGGACGCGATTCC
ATCTCGGGAGCCCTCATTCGAGGCGATTTTCGCGTGAAAATGTAGTGGCTATGTTGAAGC
AGTCAGGTTTTTCAATGGTGGAGTATGGTTTTTATAACCTCATGCCACGCAACAGTATCA
ATGCCTTGCCGGAAGTGCTCAAGAAAAGTGCGCATTTTGCTGATATATACAACGCAATAG
ACTCTTTTTTGCAGGCTAATTTCTCTAAGTACAGTACGCAGAGTTATTTTGTAGCCAAAA
AGTTATAGTCGCTGTTTTTGAGTCGTCGGAGTCTTTTTTCGCATCGCATCTATTGTGCAC
TACGGCACCTACACCATACCCGGCCTCAATCGTCGTCTCTCCGGTATGAGCGCGAAGATG
CGCATGGTGTGGTAGCTATAAGCCCACGAGACCATGAAAATGAGACCGCCGGACGTCTGC
AGGACGTCCGGCGGTTTGTTCTTTGTCAGATTTGCGGGGCGTGAGGAGTCTCATTCCGCC
CGGAATGTGCCGCTCTTGCCCCCCGACTTGAAGACGAGACGGCAATCGCGGATGACGATG
TCCTTCTGTACCGCCTTGCACATGTCATAGATGGTGGCGGCGGCGGTCTGCGCGGCGATG
AGCGCCTCCATCTCGACCCCCGTCTGTCCCGTGGTGCGGACTTCCGCCTCCAGCGCGATG
GAGGGCGGGGTGTCGCGTACCTCGAAGCGTACGTCGGCATAGCTGATGGCGAGGGGGTGG
CACATGGGAATGAGTTCCGCCGTGCGTTTCGCCGCCATGATGCCGGCTATCTTGGCGGTG
GTGAGCACGTCGCCCTTGGGCAGGGCGCGGTGTTTGAGCAGGTCGAGGGTTGCGGCGGAG
ACCTCCACCACGGCGCGCACGATGGCGGTGCGTTGCGTGGGGTTCTTGTGCCCGACATCG
ACCATGGTGACGGCCCCGTCTTCTGTCATGTGCGAGAAGGCGGCCCTTTCTTTCACGGGG
TCGCCGCAGGTCTCCGGCCCGCAGTCGAGGTCGTGTCCCGCCCGGTCGAGGGGCGAGGTC
TCATGGCTTTCGGCGGAGACTCCCTTGCTGCGGTTAGCGTGGCTGTCAGATGTGGCGGAA
GTGGTCTTGCGGGGCATGGTGCGCTCCTCGGTTCAGTTCTTCAGGGTCACGCGCTGCGTC
TTGCCGCCCTTGACGGTGACGCGCTGCATGAGTCCCACGCCTTGCGGTTTTTTGCGGGCG
TTGGTCCAGACGATGCCTGTCGTCACATAGAAGTCCCCGTCCGTCAGGTTACGGAAGGTG
AAGTCGCCGCTGTTGTTGCAGTACGTCTGCGGCTGGTCGGCGAGGTAGGCGGGGTCTTCC
GTCACCTTCTGGCGCGGCGGTGCGCCGTCACCAAGCGGAAGGACCCCGGACGTGTCATCG
CCATAGAGGATGTTCATGCGTTCGCGCGAATACGCAGTGACGGGAATCAGCGTCACGGGG
CGACCGGCACAGGTGACGACCTTGCCGTCGTCGGTACGCGCCTCGGCATGACCGGCGATG
GTGTTGCGTCCCTTGACCAGCTTTTTGCGGGCCTCTGCCCTGTCATACTGCTGGGTCATG
ACGGCAGGGGGAGGCGTGCTGCGTGTGGCGGCGGTGCCGCCGTCATGCCGTGAGAGGGCG
GGGGGCAGGGAACAGCCCTGCAACAGCAGCAGTGGCAGCAGGAGCATCAGCAATGGCAGC
GGGGTGATGACGCAATGGTGTCGGGTCAGGGCGTATCTCATGGTTGCCGACTACCAGAGG
CTTCGTCAGGGCACAAGGCCGGGGTGCTCAGTGTCTGCGGATGGGCTTGCCGCTGCATCA
GTCGGGGCGGATGTCATGCCCGGAATCTCACGAAGCGAGACGCATAGTCGCGTGCCCGTG
GGCGGGGCGTCATCCAGCGTGTGCACAAGAAGCTCTTGTCCCTCCACATCAAGCAGCAAC
TGCATGACCTGTCCGGTGAAGCGGGCGGAGACGAGTACCGCCGGGCCATCGGCCCATGGG
CGTACCGCAAGGGCTTCGGGCCTGTAGAGGCGTAGTCCCTGCATGGTGTCCGCACACGCC
GTGGCTGCCGCGGGGGGCGTGTCGATACCAAGCGTACGGCGTGTCGTCTCGTCCAGCACG
GTGACCGGGCCAAGGAAACGGGCCGTGGCCTCGTCGGCGGGATGCCGGTAGACATCCAGC
GGCGGTGCCAGTTGCGCCAGCGTACCACCAAGCATCACGCCCAGCCTGTCGCCGATGGCG
AAGGCCTCTTCGAGGTCGTGGGTGACGGTCACCGTGGCTACGCCGAATCGTCGGACGACG
TCGCGTACAAAGGCCGCCATCTCGCCGCGCAACCCCCTGTCGAGGTTGGCGAAGGGTTCG
TCCAGCAGAAGGACTGCGGGGTCGCAGACAAGGGCCCGCGCCAGCGCCACACGTTGCCGT
TGCCCTGCGGAAAGCTGGGCCGGATAGCGCGATGCCATATGGGCGAGGTCGTCGGTGTCG
AGGCGGAAGGCGCGTAGCATGGTGTGGACGCGTTCTTTGAGTGCCGCGCCGCGCACGCCC
CGCGCCCGTGGCCCGAAGGCCACGTTCTCGAACACCGAAAGATGCGGGAAGAGCAGATAG
TCCTGAAAGACGAGCACCACGCCGCCCCCGTGTCCTTGAGGGGGCGTCACGCGGATGGTG
CCCTCGTCGGGCGCGTCCAGTCCGGCGATACAGCGCAGGAGCGTGGTCTTGCCCACGCCG
GACGGCCCCACGAGGCAGACGACTTCGCCCGCGGCGGCGGTGAGGTTCACGTCATGCAGC
ACTTCGCGTCCGGCGAGAGTGCGGCCCAGACCTTCTACCGCAAGAACCACGAGACCTCCG
CGAGGTAGCGTTCGATGGTGCGCAGTGTGTCGGGGTGGGCCAGCGGGCGTCGGTCTGTGG
CGTATTCCTGCCATGCCATGTAGCACCACGCCAGACCGCGCAGGAGCACCGCCCGCACGA
GCACGTCGGTACGCACGGCAAGGGCGTCGAGGTCGGGGACGTCTGGTGCCATGTCGCCGT
GCGGTTGACCGCCGGGGGCGTCGGGCGCAGTCGTGTGGAACGCGGCCTCGTGAGTGACGC
CCTCTGCGGTGTCGGTGGTGTCGAAATGGCAGTCGGCCACCGTCTCACGTCCGGCAAGGC
GGGTCAGCGCGTCGCGGTAGGCTGCGAGAAAGCGCCTGCGGTCGGCTTCATCCAGTACCG
TGTCCGTCTTCCACAGTGTGGTGGTGGGGGCGAGAAAGTGCCCCAGATCCTGATAGCGAG
GTGTGACCACGGCCTTCTCCCAGTCCACGAGGCGGGCCACGCCATCGTGCACGAGAAAAT
TGCCCGAATTGACCTCCGTGTTGGCGATGACCTGCCGTTCACCCTCGAACAGGGCGCGGG
TGTCTTCGCCGAGGCGTACCACGCGCTCATGGTAGCGCAGTAACGCATCACGCACGTCGG
TACGGGGGTGGTCGGGAAAGCGGTGGATGAGCCGCAGTCCGTCGGCGGCGATGTCGGCCA
CGGGGTCGGGTTGGCGCAAGAGCGGACAGCCTCGCGGCACGACCACGGAATGGACGGCTG
CGAAGGTGTGTGCTGCGGCTTCAAGGTCGGTGCGATAGTCGAGTGGGCGTCCCGGCAGGT
ATTCCATGAGCAGCGCACCGCCTGAAAGGTGGCGGGGGCGCGACTTCACACGCAGGGCGC
GCGGGGTGACGCCGGAAGGATGGACAGCACGCAGCACGGCGTATTCATAGCCGATCTGGT
CGGCAAAGCGCAGCTGGCTGCCGTGATTGACGCGCAGCACCTCGTCACGCCCTTCATGAC
GGATGCGCCAGTTCTCGTTGTATTCTCCGGCAGCGAGAAAACTGATGGCAGAAGCGGGCA
CGGGCGTAGCGTACCACGCCATGTGTTCGAGAAAGCGTTGTACGGTCTCGATGGTTTCCA
TGGCGGCCTCCTTGCGGGGCGCTACGCGCCCGGTGCCGCACAGTGTTACAGCAACGGCGG
AGGCGTCGCAATGCCGGATGGCCGCGCGGGGCGCCTCGACTGGCATGGGATGCCTGTCTG
GCGTGGATGGCGCGTGGCGTGTGGCTGTGGGCTGTGGTCCATGGCGGCAGGCATGACGTG
CCACACATGGTGCCGCTTTGCTGATGGGAAGAGGACGAGGTATGCAACCGGGTATGCAGC
CGGGCATACCGCCGGACAGGGTGTCGGGCGGGGTTTCGGTATCTAGGGGTTGGAAATCAC
GGCGAAATGGGGTAGGCCTGTGTTTCCGGTCAGAAATCCGTATCCCGAACACCCTCAACG
CAAAAGCCGTCGCCGGTCCTTCCATCATGACCTCCGAACAGAAGCAACAGCTCAGGGACA
AGGTAGGCCGTGAGATCGAACGCCTCACGCGCGATATCGAAGCCCTGAAGGAACTCACCC
GCCCGGTGCCCCCGGGTGCGGACAGTCTGGATGAAGTCTCTCGCATGGATGCCATCCAGA
ACAAGAGCGTCAATGAAGTGGCCCTCGCCACGGCACGCAAGCGTCTCGCCGGACTGGAAT
ACGCGGTGAAGCGCCTTGGCGACGACGACCCCGAATACGGGTACTGCGTGGAATGTGGCG
AAGCCATTCCCTTCGCTCGCCTGATGTCCATGCCCGAAGCGAGCCGCTGCGTGAACTGCG
CCGAATAGCCTGCGCGGTTCCGGTATTCCCCGATGCCAGCCCCGACCGGCCTAGCCGTGC
GGGGTCTTTCATGTCGCCCTGATGGTTCTCAGGCAGCCCGCAGTGGTGCCCCGTCACGGC
GTATCCCCCGTTGCGTTTCGTGGTGAACGGCGTGCACGCCGTCGCGCCTGCCTCTCCGTT
GTCCGGTCTGTGCGCCGCCCGGCCTCTTTCGCGTCCCGCCTCGCCTTAGCAGCCACCCGT
CGCCTAGCCATCGCGAGGGCATGTCGGCATGATGCCAGACATGTCCACCAGATGTGCGCG
CCAGACGTGCGCACCAGACGTGCCCGTCAGCCCGCTACGGCGTGCCTTTCCGCTGGTGTC
CCCCTGTGCTACACCCGACAAAACGGTGGAGCCTCCATGTCTGTATCCCTGCTTGCGCAC
TGGCGCACCCTCGCCCCGTCGATACGTAGCCGACTGCTTCATGGCAGCGTGGGCAGCGCG
CATTGTCTGCGTCTCGCCTCGCGCTGTCTCACCGCAGCCGGGGCGTCCGGAGTCGGTAGC
GGTGACGCACAGACCGCCTTTCGCCTTGGCCGTGCCCTGCTGCTTGCCGCATGGGAAGAA
GACCCCTGCAACGGTCAGTTGGCCTCGCAGGTGCTCGCCCTGCACGGGCGTGTCCCGTGG
CTGGGTGAGGCCACTGCACGGTTGCTTGCCGCCGTGGCGGGGGCGTGGCGTGCGCCCGCC
GACCTCGGGCCGCTGGAACGACTAGCCGCCGCAGGAGACTGGCAGGGGGCTTTGGGCCTT
GCCGCGGGGCATGTCGTACGCGCGGCCGATGCCGGAACCTGCGATCTTTTCTGGTTGCGG
CAGGCGTTGGTGTGTGCCGAACTTTCGGGCGATGCGGCTTGGGGTGCAGACCTCGCCGCG
CGGGCACTGGGCGATGTCCCGGCACCGGAAATGTTTCGCCGCGGCGGTCTTGCACCGCTT
GCAGCGCTGGCCGCCTACCTCGAAGGGTGCCGACTCGCCACGTCAGGCAACGCTGCCGAC
TTCGCCCGCGCGCTGGGCCTGTTCCGGGGGTGTTCCGCGCTGGTGGGTGACCATGTGACG
TCCCCGGAGGGCGCATGGCTGGCACCCTTGGAAAGGGCCGGCCACTGCATGACGCGTCTG
GGGGCGCGTGATGGCGCGCTTTCCCTGTGGCGCGTGGTGCTTGCGGCGCGCCCGTGGCAT
GTGAGTCTCATCCTGCGGGCGCACGATGTGGCGCAGGGGTACGACCAGCCCGCGCCCACC
CCGCCGGGAACCACGGCGGCCCTGCTCTATTCGTGGAACAAGGGCGAAGAACTCGATGAA
GCACTACAGGCGCTGGCAGCATCGCTGGATGACATCACCGTGGTCGCCTGCCTCGACAAC
GGTTCCACTGACGCCACGGGCGATGTCATGCGTGTGTGGGGCGACCGCATGGGGCGCGAC
AGGTTCGTGCCTGTGCGTCTTGCCGTCAACGTGGGGGCCCCGGCTGCCCGCAACTGGCTG
ATGCAACTGCCGCAGGTGGCGACGTGCGAGTACGCCGCCTATCTCGACGATGACGCCGCC
GTGCCCGCCGACTGGCTACGTCACTTCGCCCGTGCCGTGGCCGTGCGGCCCGATGCCGCA
GCGTGGGGCTGCCGTGTGGTGGACTGGCATTCGCCTGCACTGGTGCAGTCTGCGGCGTTG
CACATGGTGCCCGCTTTCGAGGTGCGCAATGTGGCGGGGGGTGCCGAGGCCGGAACAGGT
GAAGACGGCCTGCCCGAAGCAGAAGCCGTCTATGCGCCCACACTGGCGCACGGGCTGCCT
TTCACCGTCAGCGACCTGCATTGCCAGACCACCGACCTTGGCAGGTTCGACCACATCCGC
CCGTGCGTCTCGGTGACGGGGTGCTGCCATCTCTTCCGTACGCGCGACCTTCTCGCACGC
GGCGGGTTCGCGCTCTCTCTTTCGCCGTCGCAGTACGACGACCTCGAACACGATTTGCGC
GCCGCCCGTGACGGACGTCTGGCCTGCTATGACGGTTTTTTCGCCGTGCGTCACAAGAAG
CGCACCGGCAAGGCCGCCCGCATGTCCGGGGCGCAGTACGGCAACGGGCTGGGCAATCGT
TACAAGTTGCACGGCATGTATGATGCGCTCGCCGTGGCCCGCATCCACCGCATGGAACTC
GAAGCTCTGGAACAGGATTTGCTTGAACGCATGGCGCGACTCGATGTCCTGCACAGACGG
GGCTGAACAGCGGCCCGTTACATGGCGCATCGCCATCCGAAGCCGGTACGCCTCTCTTCG
TGAAAGGCTACCCGGGGCTCGGGCGGCGTCATCGGGGCGCCTCGTGCGCGTCGTCTTCAG
GGCGGGCGCGGGCATTCCAAGACGATTCTCCGGAGGAGAACCATGCATGTCAAATATCTG
ATCGTCGGCGCAGGCCCCACGGGGCTTGGCGCGGCACGTCGCCTTGCGGAGCTTGGCGAG
AACGACTTTCTCGTGCTCGAACGCAATGCCTACGCGGGGGGGCTCGCGGCCAGTTTTCGC
GACAGCGCGGGCTTCACGTGGGACATCGGCGGACACGTCGTCTTCTCGCATTACGAGTAT
TTCGACCGCCTCATCGAAGAGGCGCTGGACGGCGCGTTCCTCGAACACATGCGCATCGCG
CGGGTGCGCATCGCCGACAGGTGGGTGCCCTATCCCTTCCAGAACAACATCCGCCATCTG
CCGCAGGACATGCAGTGGGAGTGCGTGGAGGGGCTCATGCCCGGCAAGAGGCCGGAGGCG
CAGCCCGTCAACTTCCGCGAATGGATAGACTGCGTGTTCGGGGCGGGCATCGCCCGGCAT
TTCATGGTGCCCTACAATTTCAAGGTGTGGGCCACCCCCGCTGAACTCATGGGCTACCGC
TGGATAGGCGAAAGGGTGAGCGTCATCGACCTCGAGATGGTGGTGCGCAACATCATCCTT
TCGCTCGATCAGGTGAGCTGGGGGCCGAACAACGTGTTCCGCTTCCCCCTGCATGGCGGC
ACGGGTGAGATTTTCCGCCGCATGGCCGACAGGCTTGGCGACCGGGTGCGGCGCAGTACT
GCCGTGGTGGGCGTGGATGCAGAATCCCGTACTGTGCGGTGCGCCAACGGCGAGGTCTTC
ACCTACGACCATATGCTCTCCACCGGGCCGCTCGACCTTCTGGTGCTGGAACAGGTCAAC
GCCGCCTCGGAGACGCTGCGCGACGCCGCGCGGCAACTCGCGCGCAATTCGGTGTACGTG
GCGGGTGTGGGTGTGGACGGCATGCAGGAGGACGACACCTGCTGGATGTATTTCCCCGAG
GATACGTCGCCGTTCTACCGCCTGACGAACTTCCATAACTATTCTCCCAACAATGCCGCG
TTGCCGGGGCGTTCGCGTGCGCTCATGGCGGAGACGTCATGGTCGGCGCACAAGCCCGAG
AAGCTCGACACCCTCATGGACAAGACCATAGAAGGGCTTGTAAACACGACCATGCTTCGC
AACGAAGAGCGCGACCGCATCCTCTCCACGTGGTCCATCGCCGTGGACTACGGCTACCCC
GTGCCCACCCTCGGGCGCGATGCCGCGCTGGCTACGCTCCAGCCATGGCTGGAGGCGCGT
TCCATCTACTCGCGCGGCAGGTTCGGCGGGTGGAAGTACGAGGTCGCCAACATGGACCAT
TCGGTCATGCAGGGTGTGGAGTGGGCCGAGCGGATGCTGCTCGGCAAGGAAGAGACGACG
TATAGGGTGTGAGCCCGGGCGGAGTGTCCGTGCCGGGTTTGCGCCTTCCGTGAACATGTG
AAAGGTGCGCCGCACTGCCTTGCGGCGCGCCGTACAGAGGAACGGCAGACATGGACAACA
TCCGCTTCGAGGCCCGGCGCGAAAAGCTGCGGGCCGCCATGCGCGAACGCGGGCTGGCGG
CCCTGTTCGTCAGCCACGACGCCAACCGCTATTACCTTTCCGGTTTCGAACTGCACGACC
CGCAGACCAACGAGAGCGCGGGCTATGTGCTCGTCACCGCCGACGGGCGCGACTGGATAT
GCACCGACTCGCGGTATCTCGATGCCGCACGGCGCATCTGGGACAACGAGCGCATCTTCA
TCTACGGTGCCGATGCCCCCGCGCAGATGAACACCCTCATCCGCGACCATGTACGCGGGA
CGGTGGGCTTCGAAGCCCGTTCGGTGAGCCTCGAATTCTTCGAGAAACTCTCTCCCGGCC
TTGCCATGGAGCGCGTCGACGGCCTCGTGGAAGCGCAGCGCATCATCAAGGAACCTGAAG
AGATCGAGGTAATGGAGCGTTCATGCGCCCTCAACCATCGACTCATGGAGTGGGTGCCCT
CCATCCTGCGGCCCGGTCGCACCGAGGCTGAAGTGGCGTGGGACATCGAATCGTTCTTCC
GTTCCAACGGCGCGTCCGAACTTTCGTTCGCCAGCATCGTGGCGGTGGGCCCCAACGGTG
CGCTGCCGCACCATCGCGGCGGGCGCGACGTCATCACCGACAACTGCTCGGTGCTGGTGG
ACGTGGGCGCGCGTCTCGACGAATATTGTTCCGACCAGACCCGTACCTTCTGGGTGGGCG
ACAAGCCCGCCGACCATTTCGTGCGCGCACTGGAACAGACGCAGACGGCGCAGGCCAAGG
CCATCGCCGCCATGCACCCCGGCATGCGTGCCTGCGACGCCTACAAGGTGGCGCGTGACC
ACTTCGAGAGCGTCGGCGTGGCGGCACACTTCACCCACGCACTGGGGCACGGCATCGGGC
TCGAGACGCACGAACCGCCAAGCCTCAACCCCCGCAACGAGATGGTGCTCAAACCCGGCA
TGGTGGTGACTGTTGAACCAGGGCTGTACTATCCCGAGTGGGGCGGCATCCGCTGGGAAT
ACATGGTGCTGGTGACCGAAGACGGCGTCCGCGCCCTGTAGCGCAACTCTTGCGCGGCGA
GGCGACGGCGCAAGCGCGCCTCTCTTCACCGCCGTTCATGATGTCGATGTGTGATGAGGG
CCGGGAGCTATCCCGGCCCTTTTTGTGTGCGGCGATGCACGGGACAGGCAGCGTGACTGT
CCACGAGGCTGGACACAAGGGAGGGCGACTGTTGCGGCAGGCCGCCGTCATGGCTCTCTC
CGGCAAGGACAGCAGCCGGATAAAGCCTGCCGCGGGATGATGTCTCGTCCTCCGGCAAGT
CGCTGCGGGGCACATCGCCACTGCACCCATTCGGCATCATCGGATGAGCCGTCTGCCTGT
GCAGGACGTGCCTGTAAAGGCAGCCTTTGCCTGCCAGTCCTGAGGTCGGCGCTGGCTTCA
TCCTTGCCGTACTCGCCGCATTCACCCCGACATCTGCGAGAGTCCCTTCCGTATCCGTCT
TGAAGCCCGCTGCGAGGTCCACCCCTCGTGGCGTAGCTGTCTCCTTCGTTGACATGTGTC
ACGGTAGCGGGCATGGCACAGCGCATGAGCCAATCCGTCCGCAAGTCCCGCCCTCGTCGG
CCTCGCCGTCCCGGCCCGCCGCTGCCGCCGCCGCGACTCTCGGCCTGCCTGTATGTACGC
ATCGCTCCTTGTGATGTGGCCATGTTCCGTTTTCTGCTTGAGGCCCATGACAATCTTGCG
CTGTTCACCGTGCTGGACAGGCACGAGGCACTGCTCAAGGTCGTACACTCGCCCCATCAG
GAACGTGCCGTACGTCGGGCACTGACTGACATGTGCGAGACGGTGCCCTTCACCGTCATC
GACTTCCCCCGCCCCGTGGCGGCCCCCGCTTCGTAGTCGCACGTGTAGCACTGTGCGTCG
GCAACGGGGCTGCTGCGGGCGGCGTGTTTTCCGTGCTGCGGAGAATATCTGTGTGTGCCG
TCCGTAGAAGCGACAGGTGTCGTATGTCCCTCGCCTGCGAGAGGGACACGGGCTGCCGTG
ACGTCGTCCACGAGTGACGATTGTCAGGTGCTGACTCTCCCGCCTTGGGCTGGCCTTTTT
GTGTCACGCTGTCGCAACGCTGCGGTGGCTTCCATTCCGGGACGATGACCAGCCTTCGTC
TCGCCTGCCGTACACAACCCTTTTCGATACTGTCGCCGGTGTATGCGCGTTCGTCCGTTC
AAGGGTGTTTGCGCTATGGCGCGATGCGCCGGAAAGCCAGCGGCGTCTCTTTCCGCGGCA
CTTTCCGTCCTTGCCAAAGCACGGCGTATGCTTACCTGCGTTGGTAGGCAAACAGACCGA
CTATCCGCTATGGCTGCGATGACGGTGTTTCGCATCGCAGGATGTGGCGCAGCACGCGCA
AAGTCAGTGCTGCATGAGGCTGAACGACTTCACAACCACCCGCACCGCCAAACTACGTCG
TCACACCCGCTCCTTCCTCGAAAGGGGGAGGGCAAGGAGAACACATATGGCACGTTTCCG
CTCACTCAAGTCCGACCTGCGCACCCGTCTGGAATCTTCGGACTGGAGGCGTGAACTTGA
CGCCATCGCCGCGCTGTCAGGTAAGGAGACCGTGGGCCCGCTGATGTCGTTCCTGCTTCT
GGGGGGTGCCATGAAATGGCGTGCCGCTGTCGCCCTCGGGCTGTGCGTGGCAGGGCTTGC
CGAAGCCCATCGCGAGGATGCACGCGTGGTCGTGCGTCGTCTCATGTGGCACATGAACGA
GGAGTCGGGGAACATCGGCTGGGGCATCCCCGAAGCCATGGCGGAGATTCTCGCCAGTCA
TCGCGGGCTGGCGGAGGAGTACCACCGCATTCTCATCTCCTATGTGCGCGACACCGATAA
GGACAACAACTTCTGCGATCATGCCCCGTTGCGCAGGTCGTGCTACTGGGCCGTGGGGCG
GCTGGCGCAGGCGTGGCCCGACCTCGCCCGTGGCGCAGGGGAACCCTTGCTGGCGGGACT
GCATGATGAGGATGCGCCGTGCCGTGGTGCTGCGGCATGGGCCTTGGGTCAATTGATGCA
AGCGGTGCAGGCCGTCGGGGCGACCTCCGGGCAGCCAGCAGGGAAGGCACATGCGGAGGC
TGCCGCCACGCTTGATGGCGATTTTGTGCGACGCCTCTCGGATGGTTTGCGTGAGCTTTT
CGATAACGATGCGGAAGTGGAGATTTTCGAGAATGGGGAAGCGGGCACCCCAACGGTGGG
GGCGATTGCACGGCGTGTAGCACACCTGTTGCCGTCGGGTATATCAATTTAAACATGCAG
ATGAGCATCATATCAGACCGGCAAGCGAAAGACCTCCCGGGTTTCACTCCGGGAGGTCTT
GAAACTACCCTTGGTAGCCGTGCCGACGCGCATTAGCGATGCATTCGGACTTGTTTGCAT
AGCCCTGTGAAGAGGCACCCGTGATGCGCCCGTTGGACGCTATCCTGCGCCACCGCCATT
TGCCTTCGGAATCAGTGTAGAATTCCCATGAGTCGACAGACATGATGTCCTCCCGGATCT
ATTTTAAAAATGCATATCAATTAATCTATATCATGGCAAGACCATATGCTCGTTGATGAT
GCGTCGGGTGGATGTTGACTCATGGCAGTACAAAAGGAAGGGACGGGTGAAACCCGTCCC
TTCGCTTTTACCTTGTCTGAACCGTATCGACGTCGACGCGACTAGATGCCGTTGTAGCAC
ACCCGGTCGTCGTACTCGACCTGCTTGCCCTTGTTCCATTGCGAAACGGGGCGGTAGTAC
CCCACGATGCGGGTATACACCTCGGCATCCTGCCCGCAGGAGGGGCACTGGTGGTGTTCG
CCCTGCAGGTAGCCGTGGTCCTTGCAGATGGAGAAGGTGGGGGTGATGGAGAGATACGGT
ATCTTGGTGCGCGTGAACGCCTTGACGATGAAGTTGCGAATGGCGGCAGGGTCTGCCACG
GCTTCACCGAGATAGGTGTGGAACACCGTGCCACCGGTATAGAGCGGTTGCAGCCTGTTC
TGATGTTCCAGCGCGTTGAACACGTCTTCGGTGAGGCCCACGGGCAGCGCCGTGGAGTTG
GTGTAGTAGGGCGTGCCGTTGCCCGAGGCGCGAATCTCGCTGTAGAGGGTCTTGTCTATC
TTGGCGAGACGGTAGCTGGTGCCTTCGGCAGGTGTGGCTTCGAGGTTGTAGAGGTTGCCC
GTCTCTTCCTGGAAGCGCGTGGTGACCTCGCGCAGGTGGTTCAAGGTGCGCTGCATGAGT
CGCACGCCCGCCTCGCTGTCGATGCCCTTGCCAAGAAGGTTCATGCACGCCTCGTGTCCA
CCCACGAGACCGATGGTGGAGAAGTGCCCTCTGAAGCCGTTCTTGAGGTAGCGGCGCGAC
CACGGGAACATGCCCCGGTCGAGGTTCTCGGTGATGAGCTTGCGCTTGAATTCGAGGGAA
TCCTTGGCGATTTCGGCGTATTCGGCGACGAGGTCGAGGAAGTCCTCCTCGCCCTGTGCG
AGGTAGGCGAGTTTGGGCAGATTGAGCGTCACCACGCCGATGGAACCGGTGAGGTCGCCC
GCCCCGAAGAGTCCGCCGACCTTGTTGCGCAATTCGCGCAGGTCCATCTGCAGGCGGCAG
CACATGGAACGCACGTCTTCGGGGTTGAGGTCGGAATTGATGAAGTTCTGGAAGTACGGA
ACGCCGTAGCGCGCGGTGAGCTTGAGCAGCAGGTCGCCAATCTCCGACTCCCACGGGAAG
TCGGTGGTGACGTTGTACGTCGGGATGGGGAACGAGAAGATGCGTCCGTTATGGTCGCCA
TCGAGCATGACCTCGATGAAGGCGCGGTTGAGCATCTCCATCTCGGGCGCATAGTCGCCG
TAGGTGGCGTCCTGATAGGCGCCACCGATGATGACAGGCTCGTTGGCGATGTGCTTGGGC
GGAACGAGGTCGAAGGAAAGATTGGTGAACGGACTCTGCCCGCCCCATCGCGAGGTCGTG
TTCAGGTTGAACACGAACTTCTGCATCGCCTGACGCACCTGCTTGTAGGTGAGCCCGTCG
TTGCGGACGAAGGGGGCGAGATAGGTGTCGACGTTGTTGAACGCCTGTGCCCCGGCCCAC
TCGTTCTGAAGCGTGCCGAGGAAGTTGATCATCTGGCCCAGCGCGGTGTCGAGGTGCTTC
GCAGGGCCCGCGCTCGAGCGGTTCTCGAGGTTGAACCCCTCCAGCAACAGGTCGCGCAGG
CTCCACCCGGCGCAGTATCCCGCAAGGCCGAACGACAGGTCGTGGATGTGGAAGTAGCCG
TGTTCGTGCGCCTGCCTGACCTCTTCGGGGTACTTGTCGAGGGCGTACTTGGCTTGCAGC
GTCCCGGAAAGGTGCAGCATCAGGCCCTGGAACGAGTGCGTCATGTTGGCGTTCTCGTTC
ACACGCCAGTCGGCCTTCGAAAGGTAGGTCTCGATGGTCTCGGTGATGTCGAGGAAGGCG
GCCTTGTGCTCGCGCAGTTCGCGGCGTTTCTCGCGATAGACGATATAGCGACGGGCCACG
GCGTACAGGCGCGATTCCATCAGCACCTGTTCGACGTTGTCCTGCACCTGTTCCTGTTCG
GGTATCTCCACGTCGTGGAGTTTGGCCTCGACCTTGCGCGCAAGGCGCTTAGAGAGCAGT
GGGTCCTTGATGCCGTTGGCCTTCAGCGCCTTGAGAATGGCTTCCGCTATGCGGTCGGTC
GACCACGTTTCCAGACGCCCGTCGCGTTTGCGAATCTGCTTCGGCATGTTGAGCCCTCCG
GGGGGGTACGAAGTCCTGAATCTTGAGCGTGAAGCCCTTCGGCAGGTAGGTTCTCGCCTC
GGCCACGTCCGCATCGGCGAGGATGGGGACACGTGTCATGCGGAACATGAAGGCCTCGGG
GAATTCACGCGCCAGAGTGAAGACGCGCTCGAGCGATGTCTGTGCCTCTTCGGGGCTGGT
GGTCCCGCCAGACAGACGCGGATACAGCCGCCACGGGCCCTTCACGTCGATGGAGAAGGC
GTCGGCGAGACCTTCGCGCAGAAGGCTTTCGAGCACATCAGGGCATAGCCCGTTGGAGTC
TATCTTCAGCGGCAGGCCATAGGCCTTGAGGTCGGCCGCCAAAGCTGCGAGGCCGGATAC
GCGCGTCGCCTCCCCCCCGGTGATGACGATACCGTCAAGCCAGGTACGGCGCGCATTGAG
GTAGGCTTCAATGTCCTTGCGGGCAAGCACGGGCAGCTTCTCCGCTTCCCATGCCAGTTG
CCAGTTGTGGCAGGTGGGGCAGCGCATGTTGCAGCCGCCAAGAAAGATGACGCAGGAACT
TCTGCCCGGCCAGTCGCACAGGCTGAGACGTTCGAAACCGTGAATGTGATGCCACGCGGA
AGACATGATGGATGACGAAGACCTGTGGGTGCAGTGTGCAGGCCCGCCACAGGGGCGCGG
ACCATTGATTTATGAATATTCTGGGGGTCGCAAGAAAGTCTAGGAAATTTGTAACCGCCC
GTTACGATGTACACCGGAACCTACTCCAGCGTAGGGGCTTTGTATAGTGGCCTAGAGAAA
AAAAGCGGGTATCCCTTTTCTGGATAATTTTTTATAACAGTATGTTGAAAATACAATCAG
GCGGTTGCATCGCAACATTTCTGCCGGAGGTGGGCTCCTCCACATGTGCAAGAGAGCATG
ATTCGGGCGCAACAGAAGCACTGGCGCGGGTTTCTGGGGGGATGGCTGCGTATGGTATCG
TTTGTGTCAGTGATTCTGGAGTGTTGAGGTGTGAAGTGGCGTTTTTGTCCACCGCTTGAT
CGATTTATCTATTTTTTCGGGGTGTCCGTCTGGGGTGTTCACGGTGTTTCCCCTCCGGAC
GCAAAAGCAGGCGGTACGTTGCGTACCGCCTGCTGGTGTCTGCCAAAGGGGAGGTGAAGC
CTACTCGAAGCAGAATTCCACCGTGAACTCACCATGGTTGGTCAGGAAGGGGATGGCCAT
GATGGGACTCTTGGTCACGTGGCTGATGGTGTGCCCGTCGCCCATGATGACCGAAGGTGT
GGACCCCTGAAAGACCATGCCCATTTCGGCGAGACCGGCGCGTGCCTGCCCGGAAATCAT
GTTGGTAACTTCGCCGACGGCGTCCTTGGTGTCCTGGAGGATATCCTGAATATCGTCTCC
CAGCATCCCCTTCACAAGCGCGATGGCGCATGACTTGGTGAAGGTGACGGAGATGCTGCC
GTTCTTGTGCCCGGTGATGCCGATGACGGCCGAGACGTCGCCCTTCGCCACGTTGTTCTT
CTTGACGTAGGGCTTGCCGGGTTGCGGCTGTATGCCTGCCATGGTGGACAGGACGTTGAC
GGTCGCCGCAATGAAGGGCTTGGCGACTTCTATGCCGTTGACGCTCATGGATTCCTCCTC
GGGGACACGTGCCACATGGCACAGTGCCGTGTCTTCCGAAGATACGACAAGAGCGCGTAT
CCGTCCAGTCCGGCGAGGTTGCCTCCCCCTCTTCACAGGCCTCTGCCGCGGGCACGGAGA
GGGGAGGGCGGCAAGTGTCCAGCCCCGTGTTCAGGCCATATCGGGAGTCGTGCGTTGCCG
CATCCCGTTCTCATCTCTGCCCCCTGTCGATGGTGACGGGGGAGGGAGGCCGGTTGACTC
GGGTCGCGAGTCCTTGTCCCGTCCTCGACCGCTGCCGGGAGGACGTCCTGCGCAGCAGGC
AGCCTTTGCCGTTCCGGTGGACTGCGGTGGCGATGCTACTGCGGGCCGGGTGCTGCGCTC
ACGGCTATGATGTTGTCACGTATGGATGCGTGCAGGCGGGTCTCTCCGCCCCATCTGGCT
TCTGCCTCGGCAAGGGCGGTCTCGAAGGCCAGCCTCGCGTCTTCGGTACGTCCTGAAAGG
GCCAGAATCAGCCCGAGGTTGTTGCGCAGTTTGGGAATGAAGCCTTCAAGACCCATTCCC
TGTGCCTGACGCAGGGCCTGATGCAGCAGGAACGAAGCATTTGCGAGGTCGCCCATGGCA
CAGGCTCTCATGCCCTGCCTGTTGAGGGCACCTATCTGGCTGGCGGCGCACATGGCGTCT
CCTTCGGGATTCTGGTTGCAGGATTAGGCGTTGAAGCCGTCGAGCGCCTGACGCAGGGTG
GACACGCCGCACGAGTGGAGCATCTGCACAGGGATGTCGTTGGCCTTGGCGTACGACATC
ACCTCGCGGCGCGCCGCGTGCGAGACCTTGTTCGTGAACACGATGACGAGTTTCGAGTTG
CCGACCTTGTCTGCGATGCGGTTCTCCTTTCCGGTGAACACCTTGAGGTCCACACCACTG
TTCCGTGCAGTGTTGATGTAGTCACGCTTCAGACGGTCCATGCCACCTATGAGGGTCGCG
CACATGACGGGCTCCTTGGTTTGTATGGAACCCTTTTATTGAAAACGAAAATCAATGTCA
ACACGGAGTGACAAAAAAGGCCGGACAAGTCCCGGCCTCTTGGTGTTCTTTCTCGTAAAC
CGCTACCGTGAAAGCTATTCTTCCTGCCATGAAATACATTCCACAGGGCAGGTGCTGATG
GCATCCTCGACACACTCGGCTTTGGAGTAGGGGGCGATGACCTCGGCGTATTCGCCTTCG
CTGGACATCCTGAACGCCTCGGGGCAAAGTTCGACGCATGATTCGCAGGCCATGCACTCC
TGTTGGTCTATGTACAGACGCTTTCCCATACGCTACCTCCATAACGGTATACTTGGTTGC
TGCAACATAACACGCCGCGCGGGTCTGTGCCAGCGCGGAAACGATAGAGGCGGATGTCAG
GGATGACTGTTGACGCGAAAAAGGTGCGCGAACATTTCGCACGGGCAAGGGCCTACTATC
AGCGACGCGATGCCGTGAGGGCCTTGGCTGCGGCCTGTCTCGGGGTGCAGGGCATGGCTT
CGGCCCCGCTGTCCGGGGTCGGTCTCGTCGAGGCGCAGGGTGCGTTGCGCGAGGTGTTGC
AGCTCTTTTCGAGGGATGCGGCCATGCGGGCTGCCGCCGCAGACCTTGCCCCGCAGGGGT
TCGCCTACCAGCGTGGCGGAGAGAAGGCGCTGTTGGCAGTGCTTCGCATCGTCCACGATG
AACTTGATGCCGCGGGGTCTCGCGAAAGCTACGAAGATGCGCTGGCACGCAAGCAGCGCA
TCGACGCTGCGTTGTTGCAAGGGATGCGCCTGCTTCAGCAGAACAAGGTGTCGGAGGCGG
ATGCCAGCTTTGCCGTGGCGGTGCAGAACTACCGCGACGAGCACAGGCTCTTTCTGTGCG
TGGGGCGGCTTCTCGTGGATGCGGGGGAAGTGCGGCGCGCCATCCCCTACCTCAAGCGGG
GCATGGAGGTCGACCCTGCCGACGAGACCATGGCGGGGCTTCTGGCCGAGGCCATGCGCA
GACGCGACGGGGCCGCCTGACGCGCGTTCCTTCTCTTCCCCCCATCGAGTGACCGGGCGT
CGCACCGGCGGCATCCTCTGTTCTGGCACGGCTCGTGCTTTGCGTCAGGTGGCGGAATAT
TCTGCCGAGGAGCCACGACCATGATGCACGGACTCTACACGGGCGCCACGGGCATGAGGA
CGCAGGCCGAAGGTATGAACGTGGTGGGTAACAACCTCGCCAACGTGAACACCATCGGCT
TCAAGCAGTCCATGATGCTGTATCAGGACCTGATGAGCCAGACGGAACCCACGGGCAGTG
CCTATGTCTCCGGCATATCGCAGGTGGGACTCGGTGCCCGGGTGGGCGACGTGCGCGTGC
TGCGTTCGCAGGGGGCCTTGCTTGCCGGGTCGGACACCACGGACTTCGCCATATCGGGCA
AAGGCTTCTTTCAGGTGACCAGCGGGCAGGACACCCACTACACCCGCGCAGGCAACTTCC
GCTTCAACAAGGACGGGCAACTGGTCGACCCCAACGGGTTCAACCTGATGGGCCACGCCA
TCACCGGTGAAACCGAAGGCCCGCTGGCAGCCGTGACGCTGGTGAAGGATGCGGACGGGC
GTCTTTCCATGCCCGCCAAGGCGACAGGGGGCATGACCTCTGTCTTCAACCTCGGTTTCG
ACAAGGATGCCAGCAGCAGCACCGCCAATCCGTTCTTCGGGATGCTCGAGGCATGGGACG
GCACCGCTACGCCGCCGCTTGGCGACAATGCGGCAGGCTACACCCAGACCATGCGCGTCT
ATGACGCTGCGGGCGACACCCACGAACTCACCATCCGTTTCGACAATGCCACCACCGCGG
GCGGCAAGCGATACGTGGAGTTTCTCGTCACCATGCCTCCCGGCGAGGACGGCGGTGCGG
CGGCGGGTAGCGCGGGTGCGGGGCTGCTCATGTCCGGGACGTTGCAATTCGGGTCGTCAG
GGCAGTTGCAGGACATCATGGCCTTCACGCCATCAGGCGGCGACCCCAAGGACCTCGCCA
ACTGGGTGCCCGCCACGCTGGACGCCTCTGGCAGGCCGCAGTTCAACGCCACCTTCGCGC
AAGGCGGGGCGCAGACAGTGGGCCTCGACCTTGGCATCACCACCACCGCATGGAACAATG
CACCCGCTTCGGCGGCGGGGGTGGGCCTCGACCCGACGCTTCTTGGCGGGGCCACCACGC
CCAAACTGGCTGCCACGTCGACCACCGCCTACAAGGGAAGTTCGTCGTCGACCTACATGA
AGCAGGACGGCTATGCGGAAGGCGTACTCATGAACCTTGAGGTGGCAACGGATGGCATCG
TCAGCGGCAAGTACAGCAACGGTCAGTCGCAGTCGCTGTTCCGCGTGCCCATCTTCCGCT
TCACCAGCGAGGACGGGTTGCGAAGCGAGGGCATGAACCACTACTCCGCCACCACGGAGT
CTGGTGCGGCACAGGAAGGCAAGGCCGACACAGAGAATTACGGCAAGCTCATGGGCAAGT
CGCTTGAGCAGTCCAACGTGGACATGGCCCGCGAGATGGTGAACATGATCGTCACCCAGC
GCGGATTCCAGACCAACAGCAAGGTGGTCACCACGGCGGACACCATGATTCAGAAGGCGC
TGGAACTCAAGCGCTGATGCGTGTCGTGCCACTGCGGGGACGTCCCACGGTTGGCAGGCA
TCATGAGGGGCTGCCCGCTGGACGGGCGGCCCTTTGTCTTTGTTGCCGGGGCACGGGCAA
GGCGGGGGTTCGGGGCGTCTTGCAGCGTGTGAGCAGCTTTATCCACGTTGGCGGGACAGT
GTGTGCGGTGCATTCCGGGCGTCATTTGCCGGGGCGTCATTATCGGGCGGAGTGGTCGCG
AAGGCTCGCGATTCGGCTGCCCTGTCTTCTGCCTGCCTGCATCTTCCCCGCTGTTCTCTG
TTGCCAGCCCAGAAGGGGCCGCACCTTATTGGCGCGACCCCTTCGGTATGGAATGGCCCG
GAGGGGCCTTGTGCGGCCCGCAGGGCTATTGCGGGCGCGGGCGTTGCGTCACATGGCCTC
GGCCTGTGGCTGGGGCACGGGGAAGACGGTGTCGTAGGCGAGGTTGAAGAGGAAGGCGTA
CACGGGCACCAGCACGAGATAGCCCGCGTCAAGCAGCACCGCTTCGACGAATCCGAAGTC
GAGCATGTACATGATGAGCGGCACTGAGACGAAGGCGAAGCCTATCTCGAAGGTGATGGC
GTGGGCGGCGCGCAGCCAGAAAGGACGTGGCGCAAGCGGTCTGCCCAATCGCAGCAGCAT
CCTGTCGAAGGCGACGTTGTAGAGATAGTTCCATAACATGGCGAGGGTGCTCATGATGAC
GCTGAGCATCCCGAAGGAATGGGCGGGTACGCCGAGAACGCCCGGAAGGACGAGTACGGT
GGTGGTGATGAGCAGGATTTCGAACAGCAGGGTGTGACGAATCCTGTCGGCACGGGTACG
CATGAAAGGCTCCTTGCAACTGATGTCGCCGTGTTCTATCTGGAAGACGGATTGATGCAA
GTTAAAGTCTATCTGAAAAACAGATGGAGGCGAGGGTGCAGTACAGCTGGGAACAGGTAG
AGGCCTTTGTCAGGGCAGCCCGTCTGGGCTCTTTCTCCGCCGCGGCGCGCGAGTTGGGCA
AGGCCCAGTCGGCAGTGAGCACGGCCATCGCCAACCTCGAGGCGGACCTTGGCGTGAATC
TCTTCGACCGTGCCGGACATCTGCCGGTACTGACCCCCGAAGGTGAGGCGCTGCTTGGTG
ATGCGGAGCGGTTGCTGGCGCGTGGAGAACGCTTCGGCAGCAGGGCGGCGACGCTCGCCA
CGGGGGTCGAACCGCGCCTTGTGCTGGCGGTGGACGAGCTTGCGTGGGGGCCTGCCCTCG
TGGACAGGCTCACCGGGTTCGCGGAACGCTGGCCGGATGTGGAGATGGAGTTCCTGTTCG
GCATCGTGGGGGATATCGCCCTCATGGTGGCCGAGGGGCGGGCGCACATGGGTATCATGG
TCCCCTTGGCCGACCCGCGGGGGCGCAGGGTCTATGCCGAGGAGGCTTGGCGTGACGCCG
AAAGCAGGCTGGCGGGGCTGGACTACTTTCCGGCAGGGGCCGTGCCAGCACTGCCCGTGG
TGGCGGCGGGGCATCCGCTGGCGGGACGCCGTGCGGTGTCACCGGATGAACTGGAGGCGC
TGCGCCAACTGGACATCACCAGCCGGGGCGGAGAGCGTCCCGATGCCCTGTCGGGGCAGG
TGTGGCGCGTGGACAGCTACTGGGCGCTTCGCGACCTCGTACGTGCCGGACTGGGCTGGG
CCTACCTGCCGGAAAGTCTTGCCGCATCCGACCTCGATGCGGGCAGGCTGGTGCGCCTCG
ACCTTGCCCCCGCGGGCGAGGTCTGGCGGTGGCCGTTGTACCTCGTCCGTGATGCTAGGC
GCGCACCGGGCCCAGCGGCGCGGTGGCTTCTGGAGGCACTGGCGAAGGCCGTCTAGGTGC
AGGGGGACGGGGTGGCCCGAGTGCTGGTGGCGGCGCTGGTGACGTTGCCGGATGACGCCG
GATGACGCCAATGGCTGCCGCATGGCGCAGGGTTGCCACGGGCGATGAAGGCGCGGGGCT
GCGAAGGTGGGTCAGCTGGCTGCGAGGGCCAGAAGCTGTTCGTAGCAGCCGGGCAGGGGC
TGCTGGTCGGTGATGTGCTGGCGCAGGAAGTCGTTGATGGGCCCCACCATGGCGATGGCC
TTGTCGATGTCGGGGTTGGAACCCGTGGCGTAGGCCCCGATGTTGATCATGTCCTCGACC
CGGCGGAAGGTCGCCATGTGGCGGGTGAGTATCCGGCCCGCGTTGACGATGTCGTCGGGG
CAGATGTCGGTGCGAAGGCGGCTGATGGACTTGAGCACGTCGATGGCCGGAAAGTGCCCC
TGGTCGGCAAGTTCACGCGTGAGCACGATGTGACCGTCGAGGATGGAGCGCACGGCGTCG
GCGATGGGTTCGTTGAAGTCGTCGCCATCCACCAGGACGGTGTAGATGCCGGTGATGGTC
CCCTCGGGGCTGCGGCCCGCACGTTCGAGAAGGCGTGGCAACTGGGCGAAGACGGTGGGC
GTGTAACCCTTGGTGGTGGGCGGTTCACCCACGGCGAGGCCCACTTCGCGGGCAGCCATG
GCGAAGCGCGTCACCGAGTCCATCATCAGCAGCACGTCCTTGCCCTGGTCGCGGAAGAAC
TCCGCCACGGCGGTGGCTGCGTAGGCCGCGCGCATCCGCACCAGCGGAGACTGGTCCGAG
GTCGCCACCACGAGCACCGAACGGGCCATGCCCTCCGGGCCGAGGTCCTTCTCCATGAAC
TCGACCACTTCTCGCCCGCGTTCGCCGATGAGACCGATGACGTTGACCTGCGCCTCGGTG
TAGCGGGCCATCATGCCCATGAGCGTTGACTTGCCGACGCCGGAACCCGCCATGATGCCC
ACTCGCTGCCCGCGGCCGAGGGTCAGCAGGCTGTTGATGCAGCGCACGCCCACGTCCAGC
GGCGTGTCGATGCGCGGCCGGGTGAGGGGGTTGGGTGGCGAGGCGTAGAGGGGGGCCCAT
GCCTCCGGCATGACGGGCGTGCCGCCATCGAGGGGGGCGCCGAAGGCGTCGAAAGCCCGG
CCCAGCAGTCCTTCGCCCACGGGAAAGACCGGGGGAAGGCTGGAGTTGCGGATGAGGCTG
CCGGGGCGCACCCCGCGCAGTTCACCGTAGGGCATGAAGAGCAACCGTCCGTCACGGAAG
CCCACCACTTCGGCGGCGACGCTTTCACCGCCGTCATCGGGCAGCATGTGGCACACGGCA
CCCAGTGGTGCCTTGATGCCGGAACCTTCGGCCACGAGGCCCACGACCTTGGTTATCTTG
CCGAAGGTCTGCATGGGGGCGCATTCGCGCAGAAGGTCGAGACAGGCTCGCGGGCCGCCG
CTCATGCGTCGTTCCCCACGGGGCCGCTGCCAGACTTCTCGGCGGGCAGGGTCAGGTGCG
CCAGCACCTCTTCGATGACGGCGCGGCGTGTCTCCATGCGGTTGTCCGCCATACCGTCGT
CACTCTCGACCACCAGCCCGCCGGGGGCCATGGACGCATCGCCGCGCACCGTCCACGATT
CGAGCCCCGCCAGTCTCTCTCTGGCGGCCTGCACCATGTCGGCCACGGCGGCCTCGTCTT
CGGGATTGACCCTGATGATGAGGTGGCGGCGGCTGTCAAGGGCCTGTGCCGCCTGAACGA
AGAGGGCGCGCAACACCTCTGCGCGCTCTTCGGCGAGTACCACGCCTGTGTAGCGTTCGA
CGCTGGCGCGCAGCAGGGCGACGAGGTCTTCGCGCCATGTGCCGAAGATGGCAGAGCATT
GCCCCTGTATGGCCTGCAACACGGCGGCCACCGAATCGCCCATGCCGACCCTGAATTCGT
CGAGTTCGGCGCGTGCGGCATCCAGACCGGCGGCATAGCCCTCTTCATGGGCCTTCGCAC
GCAGGGCGTCGGCTTCACGACGGGCCTCGTCCAGCACCTCCCGGGCGCGGGCGGCGGCCT
TCTCTCGGACGCGTTCCATGTATTCGGCTTCGGTGCGTTCGTCCCACAGTGGACGCCGCG
TTCCCTCAAGGTCGGTGATGGTCGCCTCGTCCATGGGGCCCGGCCCCATGTAGATGGTGC
CCCATCGTTTCGCCTCGCCGTCAGACGAAGACATCTCCGCCTCCGCGACCGATCATCACA
CGGCCTTCGGCTTCGAGCCTGCGTACGGTCTTCACGATGTTCTGCTGCGCCGCCTCCACG
TCCGAAAGGCGCGTGGGGCCCATGATTTCGAGGTCTTCCCGGATCATGGTGGCGGCGCGT
TCCGACATGTTCTTGAAGAACTTCTCCTTGAGGTCGTCGGCGGAACCGCGCAGGGCCATG
GTGAGGTCTTCGTTGGAGATGTCCTTGAGCAGTTCGCGGATGCCGCGGTCGTCCAGCGAG
GAGACGTCCTCGAACACGAACATGAGGTTGCGGATGTCTTCCGCCATCTGGGCCGATTCT
TCCTCGATTTCGGCGATGACCTCCTCTTCGGTGGCGCGGTCGACGGCGTTGAGGATTTCG
GCCACGGACTGGACACCGCCCACCTTCTTGCCTTCCTTGCCGCCCATGGCGATGAGCTGG
CTTTGCAGCACCTTGTCCACTTCCATGAGCATGTCTTCGGGCACGGCTTCGAGCCGCGCG
AGGCGCATGAGCACTTCGGTGCGGACACCGGCAGGCAGGTTGGTGAGCAGGTCGGCGGCG
CGTTCCGACGGCATGTGCCCGAGGATGAGGGCCAGCGTCTGTGGATGTTCGTTGCGCAGT
ATCTGGGCCAGCAGCCGGGGGCTGATGTTGCCCAGTTCGCGGAAGGGCGCAGGGCCGGAC
TCGAGGTTGAGCTGGTCCATTATGTACTTGGCCGTCTCGCTGTCGAGGTTCTTCATGAGC
AGGCGCTTCACCGCATCCTGCCCGCCGGCGATCATCTCCTGCCCGGTGACGAGCGCGTGA
TGGAACTCGCGCAGGACATCCTCGACCACTTCCTTGGGCACCGTCTCCATTTCGACGATG
GCCTTGGATACGGCGGCTATCTCCTGCCTGTCCATGCGCTTGAAGACTTCCGACGTGAAC
TTGTCGCCCATGGCGAGCAACAGAACCGCGGTCTTCTCCGGGCCTTTAAGCTGCCCCGGC
CTTTGTTCCTTCGTCATTTTTCAACCAGCTCCTGATGATGCCAACGGCCTGGTCCATGTT
CTGCTCCGCGAGCTGCATGGCATGGGCCTTGATGTCTTCGATCTTGCGCAGCGCATCCAG
TGCGTCCACTTCCTCGTCGCCTTCGATGAGCGCGAGACGCTCTTCGCCTGCGGGCAGCCC
TTCAAGCCCTTCGATCATCTCGCCTTCGACCTTGGGCCTGATGAGGGCCATGACCACGGG
CCTGACCACCAGCAGCAGGAAGAGGAAGACCAGCAGGGCGTTGAGCAGCGGCTTGCCGAG
TCGCAGGGCGTAGTCGAGGAACAGTTGCGGCAGGCTCGCCTCCTGCGGCAGGTCGGGGCC
GCCGAAGGAGATGGAGTTGACCTCCACGGTGTCGCCGCGTGCCCTGTCGTAACCCACGGC
GCTGGAGACAAGCTGGCGGATGCGCTGCATCTCTTCGGCGTTGCGCGGGACGAAGGTGTA
GGTGCCGTCTGCAGCCTTCTCATACGTGCCGTCGACGATGACCGCAACGGAAAGACGGCT
CAGGTCGCCCACGTTGGCGACGATGTTCTGCTCTTCTTTATTGATTTCGAAGTTGGTGGT
GCGCGTCTCGCGCGTGCCTTCCTGCGTGCTGGCGCTGCCGGAGATGCCGTCGCCCCTGAA
GTTGGCGTCGGGGGCACCTGCCTCGAGGTTGGCGCGGCCACGGGTGCTCTCTTCGCTGCG
CTGTTCGGAACGCACCACGGTCTTCTCCGGGTCGTAGAGTTCACGCCGTATGGTGCGCTG
GCTGAAGTCCACGTCGGCGTTGACCTTGGCGATGACCTTGCCGGGGCCGATGACAGGGTA
GAGCAGTTCCTCGATGCGCCGTTCGAGGTTCTGTTGCAGGCGCATCTTGTATTCAAGCTG
CGTGGTGGTGAGGCCCTGAAGGCTGTCGTCCTCGGTGGGGTAGTAGAGTATCTTGCCCGA
GGTGTCGGCCACGGAGACACGGTTGCGGTCCATGCCCTCCACCGCCATGACCACGAGGTT
GACGATGGCCTGCACGTCCTGTGCTTCCATCTTCTTGCCTTCGCGCAGCTTGACCACCAC
AGAGGCCGAGGGCTTCTGCTGCTCTTCGATGAACAGGCTGCGGTGGGGGATGACAAGGTG
CACCCTTGCGGTCTCCACACCGGGGAATTCGCTGATGGTGCGGATGAGTTCGCCCTGAAG
GGCACGCTGGTAGTTGATCTTCTGTACGAAGTCGGTCTGGCCGACCTTGAGGTCGTCGAA
TATCTCGAAGCCGATGCCCTGCCCCACGAGGTTGCCCTCGCCCGCCACCTTGATGCGCAG
GTCGTACAGCTTGTCGGCGGGCACGAGCACCGTTCCGCCGTCGTTCTCGAGCTTGTACGG
CACCTTGTTGGCCTGAAGCAGCTTCACCACGCGGTTGGCGTCTTCGCCTGCGAGGTTGGA
GTACAGGACCCGGTAGTCCGGGCGGTTGATCCAGAGGATGAGCGTGAAGAAGATGCCGAC
GGTGACGAGCGCGAGCCCGACGATGAAGACGCGCTGGGACATGGAGATGCGCGACCAGAA
GGCTCTTGCCTTGTCTGTGGCGTCGGTGATCATGGGAGACATCGTTTCCTCCGGGGGCGG
TCGGGCTGGCGGTGGAGTGGCGTTGCGGCGCGGCTAGAACTGGATGCGACTCAGTTCGCG
GTAGGCTTCCATGACCTTGTTGCGCACGGCAGAGGTCATGCTCACGGCAAGCCCGGCCTT
CTGCAGGGTGATCATCAGCTCATGCACGTTCTGCGTCTCGCCCGAGGCGAACGAGGTGAT
CATCTTGGATTTCTCGCCCTGCATCTCGTTCACCTTGCCGAGAGAGTCGGTGAGCGTCTC
CGTGAACGACTTGCCGGGTGCCTGCCCCTGCTGTGGCAGCATGGCACCTGCGGACGTGGT
CTTCTCGGCCTTGGTGAAGTTGGCGAGGGCGTTGGTGTAGGCCTTGAGGCCGATACTCTG
GATGGTCATGTCGTTCTCCGTGCCTAGCGGCCTATTTCAAGGGCCTTGCTGTACATGGCC
TTGACGGTGTCCACGGTGGTGACGTTGGCCTCGTAGCCGCGCTGGGCGGTCATGAGGTTG
GCCATCTCCTCCACCACGTTGATGTCAGGGTACGAGACGAACCCCTGCTGGTCGGCATCG
GGGTGCCCCGGTTCGTACACGCGCTTGAAGGGCCGCTGGTCGCGTACCACGTTCATCACG
CGCACACCGCGCAGTTCACGGTCGAGTGCAGACTCCATCTGCTTGCTGAAGGGGCCGTCC
ACCTCGGTGGCGGCCATGATGGTGGTCTTGCGGCGATAGGGGCCGCCCTCGGCCGTGCGC
GTGGTCTTGGCGTTGGCGAGGTTCATCGAGATGATGTTCATGTTCGTGCGTTCCGCCGTG
AGCGCGGAAGCGCCGATATCGAGCGCGGTCATGAAGTCCATTACTTCTGGCCCTCCATGA
TGATGGTCTTGATGCCTTCGAAGTTGCCTTTGATGACCGTGGCAAGGGCGTTGTACTGCA
GCGACGCCTTGGCCATCTTGGTCATCTCCTTGTCCAGATTGACGCGGTCCTCACCGTGGA
CGACCCGCGGCTTGAAGGTCTTCGACCACTCAGGGCCGAAGCCCTCGGGGTCGAAGACGG
CGGGCAGATGCTGTTTCTCGGTGATGGTCATGCGCCCTTTGGCGTCCAGCCCCAGTGCCG
ACTGAAGCTCCTTCTCGAACTCGAGCTCGCGCGGCTTGTAGCCGGGCGTGCGCACGTTCG
CGATGTTGCTCATGACGACATTCTGACGCTGGAGTTGCATGTCCATGACCTTGCCCACAA
GGTTCACGTGGGATTCATACATGTTTTTCATGCGGTTACCTCCGTATCGTCATGTCCGTG
GCAGACGTTGCCGGTTGCGTGTCCGCTTCCGACGACAGGAGGAAAGCAAAAAGGGTTCCA
CGTATGATTTCGTTTCTATTCCAATGTGTTGAGTGGATTGTCAGGCGTGAGTGACGTCGG
TAAGCCGTCGCCGGGAAGGTCGTCAGCACGTCTGTTTTGGTATGCACCAAGCCCCCGTGG
GGGCGCAGGGGAGGCACCCTGTTACAATGGATAAAGGAAAGTATGCGGCGGACGGGGCGC
TGGATGGCGACTGACATGGCGGGTTGTTTCCACAGGCATGGGTGGCTGCCGGCGGCGCAG
GGGGGCTTCGCACCCTGCGGCACAGCTGGTGCAGGCATCCGTCGTGTGGCGTGAGGAAGG
AGTTGCCTAGCGCAGCACTCAGGCGTACGAATCGCCTGCCTCTGGTGGACTTGCGGCGGC
GGAAGGGTGACGTAATTGCCGGATGTCATCGTTGTGTGTTTCTGTAAGATGCTGTAAAAA
TGGAAGTTGATTTTTTGGGCATGGCGCTTGCTTGGTATCTCGTGCCTGCTCTGCCAGCGG
CCCCCGTCATGCAGGCGGCAAGGGCGCGCAGACAAGGCTTCAACGTCCCACTGTCATGGA
GGGGAAACCATGAGCAGCCATCTGGATTACGAAATCAACAAGGAATTGGGCGAGTGCTAC
CTGTTCATGGGTGACCTCGAAAAGGCGGAGGACTACTACCGCAAGGCTGCCGCCAGCAAT
GGCGTGCATCCCGACCCATATCTCGGACTCGCAACCATCGCCGTCCAGCGCGGTGCGCTT
TCGGACGCACTCGTCCTCTACCGCAAGGCGGCGGACATCGAAGCGGGAGACAAGGCCCTT
GCGGGCATGGGTCTCGTGGAGATGGAACAGGGCGATGCCGAGGCGGCCTACGGGCACCTC
GCCGCAGCGCTGGCGCTGAATCCCGAGAACCTTGTCGCCATGAATTGCATCGTGCGTCTC
GGATACCATTTCGGGCGTGTCGCCGATGTCGTGCCGTACCTCGAGAATTATCTCTCTCTC
GTCCCGGGAAAGGACACCGTGCGTACCACGCTTGCGGGCTGTCTCATCACCCTCGGACGC
CCTGAAGAGGCACGTGCCCATCTTGAACAGGTGCTGGCCAGCGACCCCGCCAACCCCGAG
GCGCGCTCACTGTATGAAGGTCTCGCCGCCTAGTGCGGCGTGCGATACTCCCCTCCCCAT
GATTTTCCGGCCCCTTCGCTGGCGCTGGGGGCCGGAAAATCTCTTAACGCCGAGGGCAAG
GGCTGCATCCTGAAGATGCGGCCCTTTTTGCGTTCTTCCGGGGGGGATGAGGGTGACGTG
GTACAGGCGTGCGCGTGCCCGGTGTCCGTCCTATCAGGGGGCCGTCGGGGCTGCATGAAC
GCGCGCTGGGTCACTTTGCGTGGCGCGGGTCGCTTCCGCGTCGACTGCGCAGGGGAGGGC
GTCTGCAACCGGCATGATGCTGCGAGGCAATGCCCGTGAGACACCTTCCGGCGTCAGCGG
TAGGCCGAGGGGGCGATACCGGAACAGCCGACAGGTCACGGACGGGCTGGAGGCTGCCTT
GCAGTGCCACAAGCACCGGGCGAGTCGCCAAATGCAAAGGCCGCCCGGAGGCGGCCTTGA
TGGATGGCATGCAGCGTGCGGTGACTACTTCAGGTTGGCGGCGTACCAGTCGCCAGCCAG
TCGCAGCCCCTCGCGCACGTCGTACACCGGGGCGTAGCCCAGAAGCGTCTGTGCGCGGGT
GATGTCGGCCAGCGAGTGACGCACGTCTCCCGCGCGGAAGTCGCGATGCACGCAGGTGGC
CCCGGCGGCTTCGGGCTTGTGACGCACCACCTCTTCGCGAATGAGGTCGAAGAGTTCGTT
CAGTGTGGTGCGCTGGCCGAAGGCCACGTTGTACACCTTGTCGCGTGCTTCGGCAGGGGC
CAGCGAAGCGAGGATGTTGGCCTGCACCACGTTGTCGATGTAGCAGAAGTCGCGGCTGGT
CTCGCCGTCGCCGTTCACGAACACGGTCTCGCCGCGCAGCAGGCTGGCGAACCACTGGGG
GATGACGGCTGCGTAGGCACCGAAGGGGTCCTGGCGCTGCCCGAAGACGTTGAAGTAGCG
CAGCCCGATGGCGGTGAAGCCGTAGCAGCGCGCGAACACGTCGGCGTAGAGTTCGTTGAC
GTACTTGGTGACGGCGTAGGGCGAAAGCGGCTTGCCGATGATGTCCTCGACCTTGGGCAG
CGTCGGTTCGTCACCGTAGGTGGAACTGGACGCCGCGTAGACGAAGCTCTTGGCGCCGGC
ATCACGGGCGGCCACCAGCATGTTGACGAAACCGGTGATGTTGCACTCGTTGGAGAGGAT
GGGGTCGTCGATGGAGCGCGGTACCGACCCGAGGGCCGCCTGATGCAGCACATGGTCGAC
GCCCTTGCAGGCTTCGTGGCAGGTGGCGAGGTCGCGGATGTCGCCCTCGATGAAGCGGAA
CGACGCCCAACGCTCTTCGCCCACGAGGTCGCGCACCATGTCGAGGTTGCGCTGGTAGCC
GGTGAGGAAATTGTCGAGGCCCACCACGCGCTGTCCCTGCCTGAGCAGGGTCTCCAGCAG
GTTGGAGCCGATGAACCCGGCTACGCCCGTGACAAGCCATGTGCGCGGGCTGGCGTTGAT
GTCCTGCAGGACGGAGTCGAACGTGCTCATTGTATACCTCCGGGCGGTACGGGCCGCCGT
TGTGTGCGATATGCCGCGTGCCCCGGCGGGGCATACGGCCTAGCCGGATGTATACACTTG
GACGAGGCCTGTAAAGGCGCGCACGTTAGAAGCTGCGAGCGCTACAGTTCAAGCAGGCGC
GCGACGCGTGCCGGGTCGAGTCCGCCATGCGCGTCGGCGGGGCCGTCACCCAGAAGGCGC
AGCACTTCGCCGTAGGCCTGGTCGGCGTCATCGGCAGCGGGGCGCACGGGCACACCGGCA
AGCTGGTCGGCAGGGCTGGTGGTGCTGCGTTTGCGTTCGGCGAGGTCGCGGACACGGTGC
AGCAGCGAGTCGACGCGGGAGAACGGATCGTTCACGGAATGGGTGGCGGTGATGGTGGAC
ATGGCTACCTCCGGCAGGGTTTTCCTTGTGGCGGAAACAAGCAAGAAGCGTGCAAGCTGG
TGCGTCGAGCGCCTTGATGGCGCCTTCGATGTGGCGCTTCGACGTCACGTTTCACCATGG
CGCATCGGGGACGCCTCGTCGGGCAAGGCTGCCGTGTGCGGCCGCACGGCAGGCGTAACC
ATCGTAAGGGGCAAGTGCAGCCTTGCGTTTCCGGGGCGACACGGTACACTCTTGCAGGCG
GCTTCTGCCGCCGAACCGTGTCTGCCGCCGAACCGTGTCGGGCAAGACGCGGGCCATTTT
CCGGAGGCCGCACATCGCATGGCACGTCATCTTCTTCTCTTCGACATCGGCAACACCAAC
GTCAAGGTGGGCATCGCCACCGAAGGCACCGTGCTCACGTCCTACGCCCTGCCTACCGAC
GGCACGCAGACGGGTGACGGCTTCGGGCTGGCGCTGCTGGACATCATGCGTCATGCGGGG
CTTGGCGCGGACGACATCGACGCGTGCGTGGGCAGTTCTGTTGTGCCAAGCCTCGACCCC
CTGCTGCGCCACGCCTGCGAGCGTTTCCTGTGGCGACCGTTGCAGTTGGCGCATGTCGAC
CTGCCCGTGCCGCTCGAGAACCGCTACGAGCGCCCCACCGAAGTGGGTGCCGACCGGCTG
GTGGCGGCGTTCGCCGCCCGCAGGCTCTATCCCGACGCACGGGCGCTCGTCTCCGTCGAT
TTCGGCACGGCAACGACATTTGACTGTGTCGATGGCGACGCGTATCTTGGTGGACTGATT
TGTCCCGGTGTCCTTTCCTCTGCCGGGGCGCTTTCGTCGCGTACGGCGAAGCTCCCCCGC
GTGAGCCTCGAAGTGAGCGAGGACATGCCCGTTGTCGGGCGAAGCACCACCACGAGCCTC
AATCACGGCTTCATCTTCGGTTTCGCCGCCCTTGCGGAAGGTGTGACCGCGCGGCTGCGC
AAGGTGTTGCCCGAACCGCTTGAAGTGGTCGCCACAGGCGGCTTCGCCCGTGCCGTGGCC
CGGGTTTCGGACTGTTTCGACCATGTCAGGCCCGACCTGCTGCTGGAGGGCCTGAGATTG
CTGTATCTTGAAAGCGAACAACGCTGACAGGCTAATGGCCCGGCAGACCCTCCCGCGGGC
TGACCGGCGCAAGGCGGCGCACCGTCGCCGCACCTCAGAAAGCAAGGAGATGCACATGAG
CACCATCGTTTCCGTCTGGGCGCGCGAGATTCTTGACTCCCGCGGGAATCCCACCATCGA
GGTCGAAGTCTCCCTCGAATCCGGCCATTCCGGGCGTGCCGCCGTGCCGTCCGGTGCCTC
CACCGGCACCCGTGAAGCCCTCGAACTGCGTGACGGCGACAAGGGCCGCTACAAGGGCAA
GGGCGTGGAGAAGGCCGTGGACAACGTCATGGGCGAAATCGCCGAGGCCGTCATCGGGCT
CGACGCCCTGCGTCAGGTGCAACTCGACAACACCCTTCTCGACCTCGACGGCACCGACAA
CAAGGAACGCCTCGGGGCCAATGCCATGCTGGGCGTCTCGCTGGCGACCGCCCGTGCCGC
TTCGAGCTTCCTCGGCCTGCCGCTGTACCAGTACCTCGGCGGGGTCAACGCCAAGGTGCT
GCCCGTGCCGCTGATGAACATCATCAACGGTGGCGCGCACGCCCCCAACAACCTCGACAT
CCAGGAATTCATGATCATGCCCATCGGTGCCGCCACCTTCCGTGACGCGCTCCGCATGGG
TGCCGAGACCTTCCATACCCTCAAGGCCCTGCTCGCCGCCGACGGTCACGTGACCAGCGT
GGGCGACGAGGGCGGCTTCGCCCCCAACCTCAAGAGCCACGACGAGGCCTTCAAGTACAT
CACCCGCGCCATCGAGGAGTCGGGCTACATCCCCGGCGCCGAAATAGCGCTGGCCATCGA
CGCCGCCGCCTCCGAGTTCTACCGCGACGGCAAGTACCATCTGGCGGGTGAGGGCAAGAC
CTTCTCCAACAGCGAGATGACCGAATGGCTCGGCGAGTTCACCGCCAAGTATCCGCTCAT
CTCCATCGAAGACGGCCTTGCCGAAGGCGACTGGGAAGGCTGGGGCGAGCTCACCTACAA
GCTGGGCGACACCGTGCAGCTTGTGGGCGACGACATCTTCGTCACCAACCCCGACATCCT
CGCGCAGGGCATCGATGAAGGCGTGGCCAACTCCATCCTCATCAAGCTGAACCAGATTGG
CACGCTCACCGAGACCCTCGACACCATCGAGATGGCGAAGCAGGCGGCCTACACCACGGT
CATCTCGCACCGTTCGGGCGAGACCGAAGACCACTTCATCGCCGACCTCGCCGTGGGGCT
CAACGCCGGGCAGATCAAGACCGGCTCGCTGTGCCGCAGCGACCGTCTTGCCAAGTACAA
CCAGTTGCTGCGCATCGAAGAGGACCTCGACGATGCGGGCATCTACTTCGGCCCCATGAT
CGCCTCCCACTTCGGCTACGAGGGCGACGAAGAGTTCGAGGACGCCTAGTCCGCTTGCCT
TTCGCGCCCGCAGCCGTTATGAAGCCGCCAGCGAAGGCCCGCCCCGACGGTGTGGCCCGC
CAACGGAGATGACATGACGGATACGGGTACGTTCAGCGGGGCTTATGGCCCCACCGCCAC
GCGCCCTTGACGTGCGTCCGTGAACCGGCCGGAACCCCTACAGGTTCCGGCCGGTATTCT
TTTCAAGCAGGAGGAGAGCCGATGCAATTGCTCGACGGCAAGGCCACAGCGGCCACCATT
CGCGAAGAACTGCGCGCCGAGATAGCCGCGCTGACCCCGCGCGCCCGCCGCGCACCGGGG
CTTGCGGTCATCCTCGTGGGTGAGGACCCCGCGTCGCAGGTCTATGTGCGCAACAAGGAA
AGGGCCTGCCACGATACGGGTATCGTGTCCGAGGCGTTTCGCCTTGCCCCCACCACGACA
CAGGAAGAGCTTGAACGGCTCATCGCCGACCTGAACGTTCGCCCCGACATCGACGGCATC
CTGTTGCAGCTGCCCCTGCCGCGCGGTCTCGACGCCCAGCGTTGCCTCGAGGCCATCGAC
CCCGCCAAGGACGTGGACGGCTTCCATCCCCAGAACATGGGGCGTCTCGCCCTCGGGCTG
CCGGGGTTCCGTCCCTGTACCCCTGCCGGGGTGATGACGCTGCTGGAGCGGTACGACCTC
TCGCCCTCCGGTCGCAAGGCCGTGGTGGTGGGCCGCAGCAACATCGTGGGCAAGCCCCTC
GCCCTCATGCTGGGCGCACCGGGCAAGTACGCCAACGCGACGGTGACGGTCTGCCACTCG
GGCACCCCCGACCTCGCGGCCGAATGCCGTACTGCCGATTTCCTCTTTCTTGCCATCGGG
CGTCCGCGGTTCGTCACTGCCGACATGGTACGTGAAGGCGCCGTCGTGGTGGACGTGGGC
ATCAACCGCACCGAGACGGGTCTTGCGGGCGACTGTGACTTCGAGGGCGTAAGCCGTGTG
GCCTCTGCCATCACCCCCGTCCCCGGCGGCGTGGGCCCCATGACCATCGCGCAACTGCTG
GTGAACACCGTCCAGTCGTGGAAGGTGCGCTGCGGGCTGTAGTGTTGCGGGCACAGCGCG
TCGGGCTTCGGGGCTGGCGTCCGTAGCGCATGGCGGGACAGTGATTGCCTGCTGCCGTGC
CGCCCGTCGTACCTTCCCTCTTGCCGTCCCCCTTGCCGCCGCGCGCCAGTACAACTGGCC
CTTCTCTTCGGATATATGATCGCATCGAAGCGCGTCGCCCCTAGGTGGCGCGCTTCTTCA
TTGCCCGTCGCGGGTGGAGGTGGCGATGGAGGGAGTACAGGCCGCTGGGGCGCAGACTGC
CGGGGCAGGGTATGGTGCCTCTGTCGTGCGCCGGTGCTCACCGCCTGCCGAATCTGCTGA
CGCCGGGGATGAAATCCCGTCCCGGTCGGTCGTTGCGTTGACACCGCCCCTTGGTGCGGC
GTAGCAACAACGGGACAGACGGAACATGACGACAGACCCAACCCCCCTACAACGTTACAA
GGAAGGGCCTCGTGAGCGTCGATTTCACCTCTTCGTTCAAGGACCCCGCGCTGTGTCGCG
GGCTGCTCGACCGGCTGCACCGGGAACTGGACAGGCCTCTGCGGTTCATGGAGGTGTGCG
GTACGCACACCGTGGCCATCTTCCAGAGTGGCATCCGTCCGCTTCTGCCCGAGGGCGTCC
GCCATCTTTCCGGGCCGGGGTGCCCGGTCTGCGTCACCCATGAAAGTGAGGTGGCGGCGT
ATCTCCAGCTTGCGGAACGCGGCGACGTCATCATCGCCACCTTCGGCGACCTCATGCGCG
TACCGGGCCCCGGCGGGCGCAATCTCAAGCTGGCACAGGCGCAGGGCGCACGCATCGAGG
TGGTGTACTCCTCGTTCGACGCGCTGAAGCTGGCTGCGGACAACCCCGGCGAGAAAGTCG
TCTTCCTCGGCATCGGCTTCGAGACCACCGCACCCACCGTGGCTGGCACTGTGCAGATGG
CCCGTGCACAGGGGCTGGACAATTTCATGGTGCTCTCGTTCCATAAACTGGTGCCGCCCG
CGTTGCGCGCCCTGCTGGTCGACCCGGAATGTGCCGTCGACGCCTTCCTGCTGCCCGGCC
ACGTCTCCACGGTGCTGGGCATCGAACCCTATCGCTTCGTGGCCACCGAATTCGGTACGC
CGGGGGTCATCGCCGGTTTCGACCCTGTGGACATCCTTCAGGCGTTGCTCATCATGGTCG
AACAGCGCAAGACGGGAGAGTATGGCATCGTCAACGCCTACCGTCGCGCAGTGGACGATG
CGGGCAACCCGCGGGCACGACAGGTCATGGACGACGTGTTCATGCAGTCCGATGCGCTGT
GGCGTGGCATCGGCCTCCTGCCGGGCAGCGGGCTGGTCTTCCGCCCCGAGTATGCAAGGT
TCGACGCCATGCAGCGTCTGGGACTGACTCTGCCCGAAGCGCGCGATACGCCCGGTTGCA
AGTGCGGTGATGTGCTCAAGGGCAAGATGCAGCCCAACGAATGTCCTCTTTTCGGCAAGG
CCTGCGTGCCCGCAAAACCGGTGGGCCCGTGCATGGTCTCCACCGAAGGCAGCTGTGCCG
CCTACTACAAATACAACGTCGAGGCGTAACGAATCATGAGCGGCGAAACCCTTCTTCTCG
ATTACGGCAGCGGCGGGCGCGCATCGCACCGCCTCATTTCCGACCTCTTCCTCCGCCATT
TCGACAACCCCATCCTCGGCACGCTCAACGACGCCGCCCGTCTCGACCTGACAGGCCCCC
TCGCCATGAGCACCGACAGCTACACCGTAGACCCCATCTTCTTCCCCGGCGGCGACATCG
GCACGCTGGCGGTGCACGGCACCGTCAACGACGTCTCCATGCTGGGCGCACGGCCGCGCT
ACCTCAGCTGCGGTTTCATCCTCGAAGAGGGACTGGACATGGACATCCTCGAACGGGTGG
TCGCCTCCATGGGGAAGGCCGCGCGTGAGGCGGGGGTGTTCATCGTGACGGGTGATACCA
AGGTCGTGCCCCGTGGGGCCTGCGACAAGATGTTCATCAACACCACCGGCATCGGCGAGA
TTCTGGTCGACCCCGCGCCCTCGGGCGACAGGGCGCGCCCCGGTGACGCCATCCTCATCA
GCGGCAGTATGGGCGACCACGGGCTGACCATCCTCTCGCAGCGTCAGGGGCTGAACTTCG
CTGCGGATGTGTGCAGCGACTCGGCCTCCCTCAACAGGGTGGTGGAGAAGCTGGTGCTGG
AGGTCGGCGACATCCACGTGCTGCGCGACCCCACCCGTGGGGGTCTCGCCACGACACTGA
ACGAGATAGCGGGCCAGTCGCAGGCCGTGTGCCATGTGCTGGAGACGGCCGTGCCCGTGC
GCGAGTCGGTGCGCAACGGCTGCTCGTTCCTCGGACTCGACCCGCTGTATCTAGCCAATG
AGGGCAAGCTCATCTGCATCCTGCCCGAGGAGAGGGCCGAGGCCGCGCTTGCCGTGTTGC
GCGAAGGGCCGCACGGTGAACACGCTGCCCGCATCGGGAGTGTGAAGTCCGTCGGTGAAC
TCGGGGCAGCCCGGGCCGGTCAGGTGGTGATGGAGACGGCCCTTGGCGGGCACCGCCTGC
TTTCCATGCTCGAAGGCGAGCAGTTGCCGCGCATCTGCTAGGGCTTCGGACTCTGCTCGA
GGGCTTTCCGGGAACACTCCTGTTCGCCGATGCAGCCATCGCCACCCTCCCGTAGACGAC
CATCCATAAAGCAAAGGCCCGTCCGGCATGTACCGGACGGGCCTTGTCTCTTGCGTTTCC
GCAGTCGCAGGGCCGACTAGCGTGCGCCCTTGGGGAAGAGGATGACCCCCACGGTCTTGA
GGACGATCTGGATGTCGAGCAGGGGCGACATGTTCTTGATGTAGTAGAGGTCGTATTCGA
GTTTGTAACGGGCGTCCTCCACCGAGGCCCCGTAGGGGTAGCACACCTGCGCCCATCCGG
TGATGCCGGGCTTCACCGAGTGGCGCACGTAGAAGTAGGGGATGACCTTCTCAAGCTGCC
GGACGAACTCCATCCGTTCAGGGCGCGGGCCTATCATGCTCATGTCGCCGCGCAGCACGT
TCCACAACTGGGGCAGTTCGTCGATGCGCACCTTGCGGATGAAGCGACCCACGCGGGTGA
CACGGCTGTCGCCCTTGGTGGCCCATACGGCACCGTCCTTCTCGGCGTCGGTGCGCATGG
AGCGGAACTTGAGCACCATGAACTCCTGCTCGTTGATGCCCACGCGCTTCTGGCGATAGA
TGACCGGGCCGGGCGACTCCATGCGGATGGCGATGGCGGCGACCAGCATGATGGGCGCGG
TGGTGATGAGCAAAGAGAGGGAGACGATGACGTCGAACGCGCGTTTGAGACGACGGACGG
AACCCTGCGTATTGAGGTTGAAGCCGTCTTCGGTGAGCAGCCATTCGTCGCGTATCTGGT
CGACGGGGATGCGCTTGGCGACGTGTTCGTACAGGGTGCGGATGTCGACGACCATGAGGC
CGCGCAGCTTGGCGTCGAGAAGGTCGCGGGCGATGTCTTCGTCCACGGGTGCGTCGGGCA
GCATCACCAGCATGGTGGCACCGTAGCGCCGGGCGATTTCGACGGGTTCATAGGGTGCAC
CAAGGCAGGGGCCCGCATCGGGGTCCACGTCGCCCTCGCCCACATAGCCCAGAATCTCGG
CTTCGGGCATCCCTTCGTTGAGCAGTTTGCGGACACGACCCGCCCTGTCGACACCCACCA
GCACCACGCGGGGCCGGGTGGTGAAGCGCTGGCCGAAGCGGTGGTAGACCATGCGCCACA
GCAGCGTCATGCCCACCACGAGCAGGAGCAGCACCACGAAGGTGGTGCGCTCGAAACGCC
AGTGTTCGAACGAATAGAAGGTGAAGCCGGTGAAGATGATGCCGAGCACCGAGGCCACGC
TCACGCGGGCGATGCTGTCGCGCACGTCCTCGTGCCCGACGTTGTAGCAGTCGAGCACGT
AGAAGAAGAGCAGGAAGAAGAAGGTGGTGAAGGTGGATGCGCCCGTGTAGTCGACGAGGA
CGTTGTATTCGGCAGGGAGCATGATCTCGCCCGACACATAGAGGGCGACGAGGATGCACA
GTGCGTCGAGGGCCTGAAAGTAGGCGTTGCGGATGCCGTTCACTGGGGATTGCCTCCGGC
GCGGGGGGCGGCGTCGAGCCGCATGACCCGCATGATGTGTGCGGCGACCTTCTCCGCGTC
GAACTCCCGTTCGGCGAGGTCGCGTCCTGCCCGGCCCATGCGCTGCACGAGGGACGGGTC
TTCGATGAAACGTTCCATGGCTGCGGCGAGGGCTTCGGGTGAGCGCAAGGGCACCATGAA
GCCGTTGACGCCGTCTTCGACCACCTCGCGGCAGCCGGGTGCGTCGGTGACGATGGCGGC
GCGGGCCATGCTCATGCCCTCCATGACGGAACACGGCGTGCCCTCGCGCCACGATGGGAG
CACGACGACGCTCGCCTCGCGCAGGAAGGGCCGAACGTCGCGCGTCTGGCCCATGTATTC
GATGACACCTTCGCGGTGCCACTGGTTGATGGTCTCCATGGGTACGCTGCCAAGCCCCTG
CTCGGGCGGGCCCAGCACCCTGAAGCGGGCTTCGGGGTGGCGCGCCTTGAGCATGCGTGC
GGCTTCGGCATACTCATAGAGGCCCTTGGCCTCAATGAGTCTGCCTACCAGCAGGAAGGT
GACGGGGGCGGTGACGGTCTCGGCAGGGGCGAAATGGTCGAGGGCCACCCCCGTGCCGCG
GCTCATGGCCACTTCGGTTCCCGCCGGGACGATGCCCTTTGCGGTGAACACGGCCCTGTC
CTCCTCGTTCTGGAAGAAGACGGTGTGCACACAGGCGAGGGCTGCGCGGTACATGAGCAC
CGCGACCCTGTTCAGCAGGCGTTTGACGGGGGTGTCGGCCTCGAACATGTAGCCGAGCCC
CGTGATCATGGCGACGCGCCCCGGAACGCGGGCCAGCGCGGCGGCGGTGGCACCGTAGAT
GACGGGCTTGATGGTGAAGCAGAAAAGCCTGTCGGGGCGTTCCTGCCTGAAGATGCGATA
GAGTGCCGCGAAGGTGGCGACGTCACGCACGGGGTTGAGACCCTTGCGGTCGAGCGGGTA
GTGGCGCACGCGCACACCCATGGAGGTCAGGGCTGCGTCACCCTCGGCGTCACCGGGAGG
GATGATGCACACCACGGTGTGCCCATCGGCCTGAAGGCGCGCGATGAACACGCTCCAGAA
ATTGACCATGGCCCGGGCCTGATTGCCCAGAATGGCGACGTTCATGTCGCGCCGGCCTCG
CTTGCTGCGGTGAGAAGACAAGGCGGGAGGGCGCGGTACGCCCGCGCCGGATGATGCTCC
CCCCTCATCCGAGTTGCGCAGTATAGCAGGTGCGGAGATGCCTGAAAAGAGGGAGAAAAC
CGGGTGCCCCGGCCTCCGGTATGGCTGTGGTGACGGGGGCTGCGTCCGGGGCTTCGTGTG
GCAGTCCCGACTCATTGCGGTGGGTTCATTGCAGGGGACACATCGCAACGGGCATCAGCC
CCGGCAGGCGTGGCCAGCCGCATCGCCCTGCTGCTTCAGGCTGGCTGGACTGCCTGAAGC
CTGTCCCGTGCAACCTGCAGCCACGCGGGTAATGCGTCAAGAACGCCAAGGGTTTCAAGG
TGTCTCATGTCGCATCCCGGCAGGGTGAGGTTGCCGCCTGCCGCAAGCAGGGCATCGATG
GCGTCGGGGGTCTGCAACAGGTGGTCGATGGCGTTGGCCACGTGTACCACCGTCACCGTG
CCCAATACCGTCTCTGAGTCCGCAGGATTGTGATGTCGCGCGATGGCCGTGACCACGGGG
ATGGGTAGCCCCCACGTGCCAAGCAGATACGACCCCACATCGGCATGGGTGGCCTTGTGG
TGCCTGCGTTCGATGTCGATGAACGAACCTTCTCCAGCCGCCATGCGTTCGAAGACGGCA
TTGACCCTGTCGGGGGCGATGGCGGCAAGGGCAAGCTTGCCCACGTCGTGCAGCAGGCCG
GCTGAAAGGGCGTTGTCGCGCTCCTCGTGGGACAGTCCCGCCTGCGTGGCGATGCCCTGT
GCTAGCCCGGAGGTGCGGACACCGTGCTCCCACAGCCCGGTCAACTGCCGGACGGCGACG
GGCGCACCCCCCAGGGAATCGAAGAGGTGTGCGGCCAGCACGAGTGAGCGCAGGGCCCGT
ACGCCCAGCAGCACGACGGCCTGTTCCGGCATGGAGATGCGTCTGGCGAAACCGTAGAAG
GCCGAATTGACGAGGCGCAGCAGGTTCGCCGAGAGGGCCATGTCCCTCTGGATGAGTGTG
CCAAGCCTGCGTAGCGACGGGTTGGGGGCGTTCAGTTCGGCGAGCACTTCGCGCAAGGTC
TCGGGAAGGGAGGGCAACGCGTCGAGGCGCGACAGCCTGCCGTAAAGGTCGTCATCGGCG
ATGAGTGGGCGTAGGCGCAGCGCGTCTTCCAGTGCGGGGACGAGACGGGCGGCATCGCAC
GGTTTGCTGATGGACTGGTGCGCAAGAGAGGACGTATGCAGATGCGAGGTCTCTTCGGTA
TAGCCCGAGAGCACCAGCCGTAACGTGGTGGGGCGCGCGGTGCGGATGTGCCGCAACAGG
GTGGCGCCGTCCATGCCCGGCATGCGGATGTCTGCCACCACCACGTCGACTTCCGTCTGG
TCGACGATGCGCAGGGCATCTGCGGCGTCGTGGGCAAAGAGCATGTTCCATCGGTTCTGT
TGCGGGGCAAGCATGCGCCGCAGGCCGTTGAGCACGTTATGGTCGTCGTCGACGAACAGG
ATGACGGGCAGCATCATGCCTCCTGCGAGGGCGAAGTGAAGGGCAGACGGATGAAGAACG
TGGAACCGAGGCCCGGTTCGCTTCGGAAGAACAGTTGGCCCCCCAGTCTGCCGACGATGC
AGGCGTGGGCGATGGCCAGCCCCTGTCCCGTACCCCGTTCCATGGGCTTGGTCGTGAAGA
AGGGGTCGAAGACGTGTGCTGCGTGTTCGGGTTTGATGCCCGCGCCGTTGTCGCTGACGC
TGACCTCGGCCCAGCCCGCCTTGAGTCGGGATGTGATGACGATGCTCCCCTCATGCGCCG
GGTCTTCGGCCTTGCGGTCCTCGATGGCATGTACGGCGTTGATGAGCAGGTTGAGCACCG
TCTGGTTGAACTCGGACGGCACACAGGGGACGGGAGGCAGCCCGGGGGCGAGGTCGAGTC
GAAGCGAGGCCACGCGGCGCCATGAACTTCGGGCGACGTTGACGGTGCTTTCGATGTTGA
AGTTGATGTTGACGGGGACCACGGTGCCATTGCCGGGGTGGGCGAATTGCCGGACGGAAC
GCACGATGGCGGCGATATGCTCGACCCCCTCAAGACATTCGCGCAGTGCCCGCGGGGCTT
CGTCGCGCAGGTAGGCGGTGTCCAGGTGCTGCATGGCGTCGAGCGCCGCGTCGATGGAGG
GCACGTCGCTGCTACCGTCTCGCGCTGTGCGGAGGGCCGTGTCGCAGGTCGTATAGGCCT
TCATGATTTCGTCGAACGCATGTTGCAGGAACGTCAGATTGCTGCCGAGGTACTGGACGG
GGGAGTTGATCTCATGGGCGATGCCCGTGGCGAGACTGCCCACGGCCTCCAGCTTCTGGG
TCTGCGCCAGCTGGCTTTCGAGGATGCGGCGTTGCGTGATGTTGGTGATCATGGCCGTGA
GCCCGATGAAATGCCCGTGGCTGTCTCGCAGGATGGAGGGAGAGACAAGGGAGAACGCCC
GTCCGCCCTTGGAAGTGAGCCATGTTATCTCTTGCAGTGAGGGAGGGGCTTCTTCGGGGA
AGAGAAGGTTCTGAAACGCCTGACGACTTTCGGGGGCCACAAGGTCGAGTGCCTCGCGTC
CGGCCAGTGCATCGGCATCATGCTCCACCATGGCGCAGAACGGGCCGTTGATGTAGGTCA
TGCGGCCTGCGGCGTCGGTGAAGAGCAGCCCTTCCTGCATGGTGTCCAGCAGCATCCTGT
AACGAACCTCGCTGCGGGCGAGGTCGGCCTCTGCACGGCGCAACGCGGTGACGTCGCTAC
GCATGAGCACCGCACCGGTCAGGGGTGGCATCAGGGGTGCCAGCTGCAACATGAAGTGAC
GCCGTCCGTCGGCCATGACCTCGTATTCGAGCGACCCACCCTCGCGTCGTCCTGCCAGAA
TCTCGCGCAGCAGCGTCGCCGCATCGCCCGCCGAGGGGATGTCCGGCGTCTTGGCGTCAA
GGGCGGAGAGATAGTCGGCCCCCGGCAGGCAGCGCATGGGTTCGGGCAGGGACATGTCCG
CCGCGGCATGAAGCCACGAGGCGTTCACGTGGGTGATGCGTCCGGTTCCGTCCACCACGG
CGACCTGCGCCGGGAGCGTGTCGAGAATGGCCGCGATGTGGGCATGTGCCCGCTGGTGCT
GGAGCAGGGTCGCCGTGCGGTCGAGGGCCGCGCCGAGCATTCCGCCCACGGTTTCCGCGA
GGGCGATGTCCTCGGCACTCCATTTGCGGTTGCCGATGTCGTCCATGGCGAGGCAGCCGG
CGAGTTCGGCCCGACGGCGCAAGGGCACGGCGAGGGTGGAGACGAGGCCCATCTCCCTGT
GCCTGTCCCGTTCGTGCTCATGGCCCTTGCCGAGGGAACCTGCGTCTTCGATGGCGACCG
TTTCGAAGTCGGTCAGACGCCACAGGCTCCACGGCAGCATGTTGAGCGGGGTGGCATCGA
GTGTGCCCTTCCGCGACGTCGCCCCGGCAGCACGCCATTCGTGGCGCAAGGACACTGTCG
TCTCGCCGGGGGGCATTTCGATGAACCATACGTGCCTGACGCCGAGAAAGTTGCCCAGCC
GTTCCGTCACCGCTGTCAGTGCCGCCTGCGTCGCCTCCGGTGTGGAGCCTGCAAGCAGCG
TGGCGATGTCACCCACAAGGTGCTCGCGCTCCATCCGTCGCTCGAGGGCTTCACGCGCCG
AATGCCGTTCGCTGATGTCGCGGGCGTTGCTGAGCACGACCTGCCTGCCCTGAAGCAGAA
GCAGCCTGTCGGTCATCTCCACCGGCACCGGTCTGCCGTCCATCCGGCGTAGATGCGACT
CGGCGAACGTCATTCCCCGGAGACGGATGCGGTTGATGTGCGCTGCAAGTTCTGCGGCGT
CGTCGGGGGGGAGCAGGTCTCCGAACCACCTGCCGCGCAGTCGCTCATGGTCGGCACCGA
GCAGGCGCAGAGCCGCGGCGTTGATGTCGAGGATGATGCCTTCAAGGTCGTACAGTACAA
GGGCTTCGGTGACGTAGTCGAAGATGGAGCGGTACTGTTCGGCGCGTTCGCGGGTGGCGG
CGACCGTTACGATCTGTTGCAGGCATGAGCTTATGATCTGCCCGCAATCCTCAAGGAGCG
CATAGGCCCGTGGCGGTAGCGGCGCGGCGGGCGTGCGCCACAGTTCGATGGATCCGGTCT
CGCGCGAGGCCACGTCGAACGGGTGGATGATGTGCGGAGGAAACGCCGGGAGGCCCGGCG
GGTCGTAGGCCGTGCCCAGCCACACGATGCGCGCGGCATAGCACCCCTCGCCGAGGGCCG
GGGGCAGTAGCCATGCCACCGTGCGCATCTTGTCGGCGATCTGTTCGGCGTTGTCGGCAT
CACGCAACGAAACCAGCGACAGAAGCATCTCGTTGAGGCAGGCCGGACCTGAGAGGCCGC
GTGAGGCAGCCTTGCCGGACTGCTGTCCGATGTGCGTGGCGGTAACGGTGGTCATGGTAC
GAGTATCGCATATCAGCGGGCGTTTGACATGATTTATTCCATGATGGCGGCAGGTGGCGA
AGGGAGAACTCCGGGCTTGCGGAAACGAAGCCTGCATGGTCCACGCATCTCCTCCACTTC
GGGCGGGGGTTGGCACATGCCGTCACTGTTGCTACACCTGCTCACGTCACGCGCGTGAAG
CGCCAACAGCAAACCGGGGTACCGCCATGTCCGTCCATTCCCGGGAAAGCACCGCCGACA
GGCCCTGTGCCGCGACCTACGCCCTGCCTTCCCTTACCTTCGGGTGTGATGCCCGCTGGC
CCGTTCCCGGTGAGGATGCCTGCCACGCCCTCTGGGACGCCTACGCCATGCCGGAGCATA
TCCGGGCGCACAGTACCCTCGTGGCGGGCATCGCAGGGGCCCTGGCCGACCTCGCGGTGG
CGGCGGGCATGGGCGGGGTGCACCCGGCCACGGTGCGCGCCAGCGGTTTGCTGCACGACA
TCGCCAAGGACTACACCATCAGGCATGGCGGCAACCATGCGCAACTGGGGGCGGCATGGG
CGTTGGCGGCCACCGGCAACCCCGCCATCGCGCAGGGGGTCATGCACCATGTGCACTGGC
CGTGGGGCGAAGACCTCGGCCCGTGGTTCCTGCCGCTGGTCATCATCTACGCCGACAAAC
GGGTCAAACACGACCGCATGGTCACGCTCGAGGAACGCTTCGACGACCTCATCGACCGCT
ACGGCAGGACGGAGAGGATACGCGAGCGCATCCGCGAGTCGCACCATCAGGCCACAACCA
TAGAACGCGCCCTCGTGGCGCGACTGGGGATACGCCTCCATGAAAGTACTCTTGATCGCG
GGCGGCTGGTCGAGCGAGCGTGACGTCTCGCTCGCCGGGGCGCGGGGCATCGAAAAGGCC
CTGTGTGCGCTGGGCCACGATGTGACGTGGTTCGACCCCGCAACGTCGTTGGACGGGCTG
CTCGAAGCCGCATCGTCGCACGATTTCGCCTTCATCAACCTGCACGGTTCACCCGGTGAG
GACGGACTGGTGCAGGCCATGCTCGACACCGCAGGCTGCCCCTATCAGGGGTCCGGCCCT
GCCGGGTCGTTCCTCGCCCTGAACAAGGCGGTGTCGAAGCAGTTGCTGCGTCGGCACGGC
ATCCTCACGCCCGACTGGGCCTTTCTCGCCGCAAGGCCCGCAGCCGACTGGGAACCGGGG
CTCGGGTATCCGCTCTTCGTCAAGCCCAACACCGGCGGGTCGAGCCTGTGCCTTTCGCGC
GTGACGCAGCCCGAGGGGCTGGCCCCGGCACTGGAGGCGGTGTTCGCCCATTGCGGCGAG
GCCATCGTCGAACCGGCCATTCCCGGCGTGGAGGTGACCTGCGGCGTTCTGGGCGATACG
GCCCTGCCGCCCATCCTCATCCGCCCTGCTGAAGGGGCGTTCTTCGACTACACCAGCAAG
TACACCCCCGGCGGTGCCACTGAACTATGCCCTGCGCCGTTGCCCGCAGAGGTGACGGCG
CATGTGCAGGACGTGACCCTGCGCGCGCACAGGCTACTGGGGCTTCGGGGCTACAGCCGC
GCCGACTACATCCTGCGTGACGATGGCGCGCTCTTCCTGCTCGAAGTCAACACCCTGCCC
GGCATGACACCCACCAGCCTCGTTCCGCAGGAGGCCGCCGCCATCGGGCTGGACTTTCCC
GCGCTCATCGCGCGACTCATCGAACTGGGCATGACAGCCGCCGGAAGGTAGCGTCTGCCG
CGAAGCATGCACGGGCGCGTCACTCCGCAAGGGGCCGCGCCCGTGCCGTATCAACCCCCA
CCGTCCCGGAGGAGTGATGCCCCTGCGCCTGCACCACCGCGCCCTTCTCGCCCTGTACGG
CGCCGTCTGGCGTCTCGCCCGCCCCGTGCTCGCTCGGAATCGTCGACTCGCCCACCGCTT
CGAGGAACGGCTGGTGCCCCGTCAGTGGGCGACGCCCGTCGATGTGTGGGTGCAGTCGGC
TTCGGGGGGCGAATCGTATCTCGCATGGGAACTGCTGAAGGCGTTGCCTGTGGCGGTTGC
GCAGGACGCTGGCGTGGGTATGGCAGACAGGCCGGGTGGCCGTGCCGAAGGGGGAACGCA
ACCCGGTAGCTGTGGCGACGTCCATAACGGCATGGGGACTGCCACCCCCTCGGGATGTCG
GGCTGATGGGGCGGGTATGCCACCTGTGCGGAAGGTGCTTCTCACATCCTGCACGGAACA
GGGACTCGACGTGCTGCACAAGGCGGTGGCATGGGCGGCTGATGAACGGCCCGACCTTGA
TGTGCAGGTGCAGGTCTTCCCCTTCGACGAACCGTATCTCATGGGCGAGGCGCTGGCACA
GGCGAAGCCACGCGCCGTCGTCCTGCTGGAGACGGAATTGTGGCCCGGGCTTCTTGCAGC
CTGCACGGTCGCCGGCATCCCCGTTGGGGTGGTCAATGGGCGCATGACGCCGCCCAGCCT
TGCCGCGTATCTTGCCATTGAGGGCTTCTGGCAGGCCGTGGGGCCGTGTCGCGTCGCCGC
CATGAGCGATGATGACGCCATGCGCTTCGCCCTGCTTCTGGGCAGGCGTGCAGGCGCGGA
CGGTGTGGACGTGATGCCGAACATGAAGTTCGACCGCGTGGTGCCGGACGTCGTAGCGTC
TTCGGGGGCGTCAAGCGCTGAAGCGCATGGGAACGCCGCGAAGTGCGATGCGGTGCCGCC
TTGCACCGGGGGTGGTGCGTTGTCGGGCACAGGGGGGACCGTCGCCGGTGGCAGGCCGGA
TGCCGATGCACCGGGCACTCCCGCCCCCATGGGCGAGGTGCTGCGCGAGGGGGCGTCCCT
CGTCGTCTTCGGGTCTGTGCGCGAAGAGGAAGAGACGGCCCTTCTGTCCGTGCTGCTTCG
ACTGCGTGACGAACGTCCACGTACGGACATCGCCATCGCACCACGGCACATGCACCGCGT
CGAGGCATGGTGCCACATGATGCGTCATGCGGGCATCACGCCCGTGCTTCGGTCGTCGCT
CACGACGCCTCCTGCACCCGGCGCGGTCATCGTGTGGGACACCTTCGGCGAACTGGGCGC
GCTGTATGCCGCGGCCCGTGCGGTGTTCGTGGGTGGCAGCCTCGCGCCTCTGGGGGGGCA
GAACTATCTCGAACCGCTCGCCCGTGGCGTCGTGCCCTGCGTGGGGCCGTATCTTGGCAA
CTTCGAGTGGATAGGGGACGCCTTGCGCCAGCAGGGGCTGGTGCAGGTCGTGCCCGATGC
CGATGCCCTCGCCGGGGCGCTGCTGGGTCAACTCGAACGCCCCATGCCGCGTGACAGGGT
GCTCGAACGGTTCATGGCGTGGGCCGAACCCCGGCGCGGGGGGGCCTTGCGTGCCGTGCA
GGTCGTGGAAGAACTGCTGGCGATGCCTACGCAACAGGGCGACCGCTAGGGCCGCCCTGT
TCTGCATTCTTCTGCGCTGTCGCGCGTAGTGTCGCTTCGTCGGGCCTGCTTAGGGCCTGT
TCAGGTCGTGTCCATTCCGGTGGCGTACCCGTCTGCGCATCCCGGCGTCCGGTCACGAGT
CGGTGTCCGTCTTCGTGCGGATATAGGTGCCGCTGCCGGGCGTTCTCACCCTTCTGATGC
GTCGTCCTGTCAGGCTTTGGTGCCTTCCGCGCGTGCCATGTCCCTGAAGAAGGCCAACAG
CGGTGCTTCGCATCCTTCTTCGACCACGCAGGGCCAGTTGATCACTTCGCGTCCCGTCCG
TTCCGAGACGGGGCAACGTCCCTCTGCATAGCCGAGGCTGTCGAGGCCGTGGGTGGCCCC
CAGCACGGGCACCGTGAACCACGTCCACGCGGTGTGGACGCGTGCGTCCATGCGTGCGCG
ATGGCGGTCGGCGTCGGGGTGGCGATAGGCCAGCCTGTGGCCCACGATGTCACGCCGGGG
GTCGCGGTAGGACTCCGGCAGCAGTGCCTCGAGTGGGGTGTCGTGTGCCGCGTCGAGATA
GGCGGCAAGCAGGGCCCTGCGGCGCGTGGCTTCGCGTGGCCAGCGGTCGAGTTCGTACAG
GCCGAGGCGTGCCAGCATGGCGGGCATCCGCGCCGGGAAGGGATAGGCCCCCGTGCGTTC
GACGGTGTAGTCGTCATCGAGGAAGGTCATGCCCGTCTTGAGCACACGGCGCGTCAGCGA
ACGCAGGAGCATGGCGCACTGGTACGCCCCGTAGCTTCCGGGTCTGGCAAGGCGGCGTTC
GAGGCGCAACTGGCCGATGATGCGGCGTTGCTGTTCCTCTGGCAGCGTCGGCAGGGTGCG
GACGGTGCGGTCGACCTCTTCCTGCAAGCCCGCATCGCGGGTGTAGAGCACACCTCCCAC
GAGGGTGTTGAGCGGTTTGGAGTGGTCGGTGGAGAAGAAGGCCGCGTCGCCGAAGTTGCC
AACAGTGACGCCGTCGAGGGTCGAACCCAGCGTGAGGGCGCAGTCCTCGATGAGCGCGAT
ACCTTTGGCCGAGGTGATGGCGCGTAGTTCGTCCACCCGGCACGGGATGCCGAAGCTGTG
CTGGGCGATGACGGCGCGGGTGCGCGGCGTGAGGGCCCTTTCCACGGCTTCGGGGCTGGT
GCCGAACGTGGCGGGGTCGACATCGGTGAACACCGGGGTCGCCCCGGTACGCAGTACCGC
GCTGGCGACCACCGCGCAGGTGAATCCCGGCAGCACCACCTCATGCCCTGCGCCTACGCC
AAATGCCTTGAGCGCCGTGAAAAGTGCCATGCGTCCGCCTGCCAGTGCACGGGCCTGCCC
GTCGCCCACCACGGCGGCGAAGGTGCGTTCGAAGGCGCCCATGACGGATTCGGCCTGTGC
GGGGTCGTCCTTGGCGCGTTCCACTTCGGACATCTGCGCATCGGTGAGATGGGCGTGCCC
GGTGACGAATCCGTAGTAGGGCCGGGTGAGCACCATGCGCCCCAGAAGGGCGAGGCGACC
GGCCACGGCGGCGAGACGTGCTGTGCTCATGCGTCCTCCCTGTCGCCGGACTGCGTCTGC
GGTGACGTCATGCCCAGCAGGGCGCGCCAGCGCGGAAGTGTCTTGTCGAGGGCGAGAAAG
TCGTCGGGCAGGTCGGGTGAACGCGGCGCGGCGAGTGCGGCGGCAAGTCCCTCTGCATCC
TTGACGAAGGTCATGCCGGGTACACCAAGCAGCGGGCACATGTTGAAGTCGTTCTCCGCC
ACCTGCACCACCAGCGGCAGCCCCTTGCAGGCGGCTTCGAGGGCCACGGTGGTGGAGTTG
GACGCCCAGACGACGGTGCCGGGCACCAGAAGTTCAGGCACGGGGGTGTTCGATACGGCG
GGGATGCCGCCCTCTGCGAAGCGTGCCGCCAGTCTGCCTTCCACAGGCAGGTTGGGGTGC
GGCTTGACCACCACCTCATAGCCTGCCAGCAGCCCCTTGCGGGCTGCATCCGCAAGAACG
TCAAGCTGGTTGTCGGTCTCGTCCGGGAAGAAGCTGGTCATCACCAGCAGCCGGGGCGTT
GTTCCCGGCAACGGGGCGGCTTCGTGCGGTGTCAGCCGCGTCTGTCCCGCGAGGTAGAGG
TAGCGCAGTGCCTCGATGGTGGCGAGGCGGTCTTCGGGCATTCCCGCATCGCGCATGGCG
CGGAGTGCCCCGCTGCCGTTGCAGCAGATGCGGTCGGGCAGGGTGGCTGCGGCATCGGGT
TCGGTGAACGCTCGCGGGTCTTCGTAGTAGCGCAGGTCGGTGGGGCGCACCGTGGAGTGC
TGCGTACCGAATACCGGGCCGAGACCCCGTTCATGCATGGCATGGGCGAGTGCCTTCTCC
CACGGGTGATTCTCCATGGGGAAGATGGCCCATTCCTGCGGGGTGGGCTGCTGCGCCGCC
ATGCGGCGGAAGGCCACGCGCATGAGGTGCCGTTGCAGCCCAAGCCAGCCGCGTGTCGCA
TCGGCCCAGTTGCGGGACATGTAGGGCCAGAACGGCATGTTCGACCCCGGCAGACGGCAG
CGCGAGGCCACCAGCCCTTCCACGCCAAGACCGCGTAGGGCGATGCGGCAGTAGTCCGCC
ACGGCGCGGGCGATGGCGGCGGCGGGCAGGAATTCTTCGATGAAATGGAAGGCGATGCCG
TCGCGCCCGTTGCGACGCAGGGTGTCACGAAGCGCGATGGCTTCGCCCAGCGTGAAGTGC
GGCGTCGGTTCGAAGATGAACAGCCACGTGACACCGTGGGTGCCTTCGCCAAGCGCGTCG
TGCAGGCTTTCCCAGTAGCGTGAACGCAGACGCCCTTCACGGGCGGCCTTCACGTCCACA
TTGGGGAAATAGGTGGCGATGGTGCCGGGGCGGGGGTGCGCGGGCAGTGTACCCTTGAAG
GCGGGCAGATGGCGCTTCTCGCGCAGCAGCCATGCGCCAAGGCGGGCCACGGCCTTGACC
GGTGCGGGAAGCCGTTCGTAGATGCCACGAATCGAAAGGTCGAGGGTGCGCCCCTTTCCG
GCGGGGCGATGGGCGAACACGCGCCCGGTGAGGCGGCAGAAGTCGCGCAGGCACGCCACC
AGCGCGGCGTCATCGGTGCGCACCTCAAGGCGGCGGTAGTCGTGTTCCTCGATATGCAGT
TCAAGGGCGCGCAGCTTCACCACTTCATAGAGGTGACGGCATATCTTGGGATGCTTCTCG
GCCAGCGGCGTCATCCACCAGTGCGAGAAGGTATCTCCGACGGCAAGGAGGTCGCGTAGG
GTGGCGCCGCCCTTGCCTACAGGGGAAAGCCCCATGTCGTGCGCCCATGTGATGTACTCG
CGGCGCAGGCGGGTGAAATGCGTCTCCACCAGCGCGGGGACGGATACATGCCCTTCGGCT
ACGGACATGCGTGTCCAGTGGGCGATGTCCATGCCGAGGGGCAGCGACGGCGCGTCACCG
TCGAGCAGAAGCAGGGTGTTCAAGGCGACTCCCGGTGGAGTGGCGGCTTGCGCCGCGGTG
CGTTGCGGGCCGCGCAAAGGCGCGGCCCGTTGATGGTCAGTCGGCAGCGAGGGTCTCAAG
CCATGCGGAAAGTCCGGTGAGGTCGTCACCCCACGGATGCGTTCCTCCCGCGAAGGTGTC
GCCGCGCCCGTAGAACAGTGTGCCCACATCCTCCGCGGCGCGCAGGTCGGTCTTGCTGTC
GCCGACCATCACCGTGGTGGCGGGGTCGACATCAGCCAGTTTCACGACCTTGGCGAGCAG
TTCGGACTTGCCGGGAGGCGAACCGTAGATGCCCGCGAAGAAGCGCGACAAGCCGCGCTC
GTGCAGGATGTGCGTCAACTCCTCATGGGGTGCGCCGGAGCACACGTACATGGGGACGCA
CCCGTGCCATGCGGTGATGGCGTCGTAGGCACCGGGAACGAGTTGGGCGTTGAGGACGCC
CTCGAAGGCGTATTCGGCGTAACGGCGACCCAGTTCATTGAGTTCGTCGCTGCTGATTTC
GCGACCGAGAACCTCGCGGAACATCCACTCGAACTTCTTGTAGCGGCTCACTCCGCCGTT
TTCGAGGTGGTAGGCCACCAGCCTGTCGCGAACCTCGCAACCGAAGGGTTCGGCGACGCG
CGCGAAGGCTTCGGTCTTCACGTTCACGCTTTCGAGAATGACGCCGTCGCAGTCGAAGAC
GATGCAGGAAAGGGGCATGGAACTCCTCTTGAGTGGGGTGCTGGCGATCAGCCCTTGAGG
GCGTCGAGCAGGTTGCGGATGGTGTCGGTCTCCATGCGGATGCGGGCTTCCACGGCGTAG
GAACCCACATGCGGCGTGAGGATGACGTTGGGCAGGTCGCGCAGCGGGCCGGTGTAGGGC
TCCTGTTCGAAGACGTCCAGCGCCGCACCGGCTAGGCGGCCCGAGGCGAGGGCGTCGTGC
AGTGCGGCTTCGTCCACGAGTCCGCCGCGCGCGGCGTTGATGAGCCATGTGCCTTCGCGC
ATGAGGCCGAGACGCGTGGCGTCGATGAGATGACCGCCGCCAGCGGGCTTCGAGCAGTGC
AGCGAGATGATGTCGGCCCAGCCCATGAGGGCGTCCATTTCCATCTTCTGGTGGGTGGCG
TCCTCTGCGTAGGGGTCGGAGAAGGCGACTTCTGCACCGAAGGCTTCGAAGAGGCGCGCC
GTGGCACGACCGATGCGGCCGAAGCCGACAAGGCCCACCTTCTTGCCGTTGAGCAGGTTG
CCCATGCGCTTCTTCCACGTGCCGCCGCGCAACTCGTGGTCCATGCGCGTGACCTGCCGC
ATGAGGTCGAGGGCGTAGCCCAGCGTGAGTTCGGCCACGGCGAGGGTGGGGCCGTCGGGC
GTGTTGCGCACGGCGATGCCCTTCTCTTCGGCGGCGACCCGGTCGACGCTGTCCATGCCC
GTGCCGCAGCGGGAGATGACCTTGAGGCCCGGCAGGGCGTCCATGACGCGGCGGGTGAGG
GGTTCGGTACCCGCAGCCACGCCCACGCAGCCCTGCAGGATGTCGATGGCCTCGTCTTCG
GTGAGGGCGCGGCCCGTGGTGTTCAGAACGTACTCGATACCCGCCTCGCGCAGCAGGTCC
AGCGGTGCGTCGCTGAACTTGGCGAAGGAGGATGTGGTGATGGCGATCTTCATGTCGCTT
CCTTTGCGTCCGGCTGTGCCGGATAGTCGTTGTGGCGGTGTCGCTTCGGCGGGTGCTCGG
CGTCTTCGCGACGCAGCCACCCCCATACCTGACCACGCGGCCGCACGGGGCGGCTGGCAT
CAGGCCGGGCGAGACCTATTCTGCGGGGCCGCGCCTGCGGATGAACCGTGCGGGTACGCC
CGCGACCACGGTGTAGGGTTCCACGTCCTTCGTGACGACGGCACCCGCCCCCACCACGGC
CCCGCGCCCGATGTGCACGCCGGGCACCACGGTGCAGTTGGCGGCTATCCATACGTCATC
GTCGATGACGACTTCGCCGTATTCGTGCCCCTGGAACATGATGGGGGTGTCGAGCCTGTC
GAAACGGTGGTTGGCGGCGCGAATGACGGTGCCGGGGCCCACGGTGGCGTGTGCGCCGAT
GCGGACGGTGCCGCCGTCGGCGTCCACCACCACGTTGATGTTCAGCGCGGCGTTCTCGCC
CATGACGAGTTCACCCGTGCGGGCGTAGAGGTGGCACCCCTTGCCGAGGCGTACGCCGTC
GGCAAGGCGCATGTGCCCCGCGCCCTGAAGCGTGAGCGACTGCCCGAAGCGCACCTTGCC
GCACACGCCGCCGAGAAGCCTGAACAGCGGACGCCACGCCACGAGACGCACCGCCGTGCC
GAGCACGGTGGGCACCCACGCGAAGAGGGCGAACCACAGTTCTTCGAGAAAGACGGCGCA
ACGAGCCATGCGTTTGTCCTACTTCGTGTAGACGGCGCGCAGGGTGTCTTCGCGCATCAT
TTCGATGACACGTGCGAGGTCTTCAGCCGTGTCGACGCTGAGGGTGCGCTTGTCGGTGGG
CACCATGCGCACCTTCTCGCCGTGTTCGAGGATGCGCATCATGTCCACCGACTCGATGAT
CTCGAGCGGGCTTTCCTGCATCTCGTTGAACTTGAGCAGATAGTCGCGGCGGAAGGGGAT
GATGCACACCTGCTTGCGCATGGGCACTTCGGTGACGCCCTTCTTGCGCGAAGGCACAGG
CTCGCGCGAGAAGTAGAGCGCGTCGTTGTTGAAGTCCACCACGACCTTGACTTCGTTGGG
GTCTTCGAACTCGGCCACGGTCTCCATCTCGGCCATGAGGTTGACAACGTTGATGGACGG
GTCTTTCAGCATGGGTTCGATGGCGGCGTCAATCATGTCGGGGGTGACCATGGGTTCGTC
ACCCTGCACCATGACCACGATGTCGGCCTTGCGGCCCGTGGCCTCTTCGATCTTGAGCAT
GGCCTCTGCGGTTCTGGTGGTGCAGCGCACATGGTGGTCGCCGGTCATGACGGCCTTGAG
GCCCACGCTTTCGGCGTAGTCGTATATCTCCTTGTCGCAGGTGGCGACATAGGTCTCGGT
GAGGCACTTGCTCATGGCGGTGCGGAAGGTCACATGGCCCACCATGGGCACGCCGTGGAT
GTCTGCCATGGGCTTGCCCGGAAAACGGCTGGAGCCCATGCGGGCGGGGATGATGGCTAT
GATGTTCATGATGTCGCTCCTTGCGGCATTGTGTCGTTCTTGGGGTATGCCCGGTCGTTT
CCGGGTGTCACTGTGTGCCCCTGCATGTCCCTGACGGCCCTTGCCTGCGCCTGTTTGCAC
CTGTTCGCACCTGTTCGCACCTGTTCGTCAGGGCAGATGCGATGCGCCGGTTATCAGGTC
GTCTCCCCGGTGGTCTCCCCGGTCGTCTCTGGGGGGGGCGGCCTCCGGGCTGGTGCGCCT
TGCGGCGGTGGGGGGTGCCCGGGCACGAGTGTACCAGCCGTGCCGGGCGCGTATGGACGG
CACCCGGCACGGCGGCGAAGTCTATTCGTCCTTGCTGACCAGATACCCGCCCACGTCGTG
CATGTCGGGGTGCATCTCGCGGTGCACGTCCTCCATCACGCGCAGGATGCCCTGTCCGAG
GTCTGTCGTCAGGATGGGCGTCATCTTCTTGCCCACCTTGGGCATGAAGGCATACGGCGT
TATCTGGTAGTGCCCGCTGTTGGGGTCGTGCTGGTAGACGACCTCGATGTCCTTGCCGAG
CATCTCGCCTATCATCTTGAACAGGTCGCCCACGCGCATGGGCTGGTTGCCCGAGAGGAC
GATGTTCTCGTTGGCGTATTCCGGCTTCAGCACCTCCACGGTGCACAGGGCCGCATCCTC
GACGTGGATGTACTCGCGCAGCGCCGTGGGGCTGCCGTAGTAGGTGATGGCGCCCTTCTC
CAGCGCCTCGGCCACGAAGCGGTTGATGGCGTTGCGGATGTCGGCACGCGAACCGTAGAG
CGAACCGTAGCGCAGGATGGTGTAATCGAGACCGTGCATGGCCTGATAGTTCTCGATGTA
CAGTTCGCACGCCTGCTTGCTGCAACGGTAGAACCCGCCCGACTTGCCGTACACGTACAG
CGAACTGGCGAAGACGTAGCGCTTCACCCCGGCCTTGCGGCAGGCTTCCAGCGCGATGAC
GTTGCCAAGCACGTTGATGCGCGCGGTGTCGACCGGGCGGCGGTTGGCCTCGCCGATGTC
GGCGATGCCCGCGTAGTTGAAGACCATGTCCGCGCCTTCCACGGCACGGGCAACCAGTTC
CTCGTCGAGGATGTTGCCGGTGATCATGGTCTGGTCGGGACGAAGGTAGGGCGAGGGCCG
CAGGTCGACCACGGTCACGTCATGCCCGGCCTCGGAAAGCTTGTCGCACACATGTGAGCC
GAGAAAACCGGCTCCGCCGAAGAGCGTTATCTTCATGGTCACTTCCGTTCTGCTGTAGGG
GCGGGGCACTGTGCCCCGTGGTAGAGGAACACGGCGTCGATGCCGTAGGCGATGAAGCGG
TAGCCTTCGGCCACCTTGGCGCGTACCAGCGCCTCGTCCGGCTGGACGATGTGCAGGCCC
ATGGGCACGCCGTGTGCCACGGCCTTGTCGCGGATGCGGTCGAGCGCGGCCTTGAAATCG
GGGTGGTCGAACTGTGCCGTCAGCCCCATGGACCCGGAAAGGTCGTAGGGGCCGACCATG
ATGGCGTCGAGGCGCGGGTGCGCGAGGATGGCGTCGAGGTTCTCCACGGCGCGGATGTGC
TCTATCTGGGCCACGAACACGAGGTCGCGCGCGGTGGTGTTGCGGTAGGCGTCGAACTCG
CGGCCGAAGAGGTTGCCCCGGCAGTAGCCCACGCCGCGGATGCCCGAAGGCCCGTCGGTG
CGCGGGTACAACGCCCATCCGATGGCGGCGTCGAGTTGTTCGCGCGTTTCGATCATGGGA
AAGATGATGCCGTGTGCGCCCGAATCGAGCGCGGCCTTGATGTCGGTCAGCGTCGCTTCG
GCCACGCGGGCGAACGGTGCCGTGCCGCCGAGTTCGATGGCGCGGAACAGGTCGGGCAGC
ATGGCGCGGGTGAAGGCGGCGTGCTCGAGGTCGACCGCCACCCAGTCGTACCCGGCGCGG
CCCAGTATCTCGGCCACGTCGGTGGAGGGCAGTTGCATCCATGTGCCGATGGTGGCTTCG
CCCCGTTGCATCTTGGAGCGGATATCGTGTGCGGTAGTCATGTCGTTCTCGGTACGCGTC
CGTGGCGCGTGGGTCGCCGTCGTGCGGTGTGCGCGGCGGTATCGGAGATGGCGAGGCGAC
CGCGACTGTCGCGGCGCTTCACGGTGTCCCGGCAGGGCGCGGCTGCGCGATGCGATGTCG
GGGCTTTTCAGGCGGTGGCAGTATATCCTTGCGTGATGTCGGGTGCAATAACCCTTGCGG
GGGCTTGGGGGCGAAAGACATCGGCCGGGTGGAACAGAGATGGTGCCGGGAGGGAGAGGC
GGGGATGATGGCGTACCCCGCTTTTGCCGGGGCTGTACCTCGCGGAGGGGACACCGGCTG
CATCGGCTGGCACTGCGTCATGTGTCGGCCGGTGAATGACGCCCCTGCCTGCGGCCTGTG
CACAGGCCGCAGGCAGGGGGCTGATACTCCAGTGTCTGTCCCTTCCGCAGGGTGGCCGGG
TGGCGTCCGGTAGCCCCTTTGCGCCGGGTCAGCTACGGGCCTTGTCGTTGAGGTCGGCCA
TGAGGCCGCGCAGGATGCCCGTCTTGTCCTCGATGCCCCGGATGGCCGTATCGGCCTCAG
ACAGCAGCGAGCCGTTGTCGCGTGCGACGGCGTCTATCTCGGCGATGCTGCGGGTTATCT
GCTCCGATGCGGCGGACTGTTCCTCGGCTGCTGCGGCGATGGCCTGAACCTGTGCCGCTG
CGGCGTCTGTCATGCGCAGAATCTCACCGAGGGTGGCGGCGGACTGTCCGGAACGCTCGG
CAGCGGCGCGGATGGCCTTCAGGGCATCTTCCATGCTCGCCACGTTGGAACGGGTAAGTG
TCTGGATGTTGCGCACGGTGATGCCCACCTCGCCGGTGGCCTGCATGGTCTTCTCGGCAA
GCTTGCGCACCTCGTCGGCCACGACGGCGAACCCTCGTCCCGCCTCGCCCGCACGGGCCG
CCTCGATGGCGGCGTTGAGGGCCAGCAGGTTCGTCTGGTCGGCGATGTCGTTGATGACGT
TGACCACCTTGTCGATGGCGGCGGACTGGGCGTCGAGTTTGCGCATGTCGTCGGCCAGAC
CTGTGGCCACGGTGTCAAGCGACTGCATGGCATCGAGCGTGGCCTTGACCGAGTCGACCC
CCTCGCGGGCCTTGTCGCGGGTGAGGGCCGTCTGTTCGGCTGCGCCTGCAGCACTGTGGG
CCACGTCGAGAACCGTCGCGTTCATCTGGCTCATGGCCGTGGCGGTCTCGCCCACCCGTT
GCAACTGGATGCCGGACCCACTGTTGATGGAACCCGACAGGGCGGCAAGACGGTGCGAGT
CGGTGTCGAGGTCGGTCGTGACCTCGCCGAGGCGCACGGCGGTGCTGGACATCCCCTCGC
GGGAGGCGAGGGCCACACGGGCCATCTCGTCCGCACGGGCAGCCGCTTCAAGGGCACTCT
GGGTCTGGCGTTGCGCCTCGGCCTCCTTGGCATGGAGTGCTGCGAAGTTGTCGCGCAGGG
TCGTCACCATGTCGGCGAGGGCGCGTTGCAGGGTGGCGGCCTCATCCCTGCCCGACGTGT
CGAGGGTGATGTCGAGTTCACCCGCCGTGATGCGCGTGGCGGCATGGGTCGCCGCAGCGA
GGGGCCGCACGATGGAACGGGTCAGGGCCATGGCTGCGGGGACGCCCAGAAGCAGCAGCA
CCGCAAGCACCACACCGAGGGTGATGAGGGTCTCGCGCTGGCTGATGTCCGTCATGGTGG
CGTGCAGGGTCTCGCGCGCGGCGTCGATGTTGTCGATGTAGATGCCCGTGCCAATCCAGT
AGCGTGTGCCGGGAATGGCCTCGGCATATCCCAGTTTGGAGAGGTCGCCCTTGCCCGGTT
TGGGAAAGACGAAGGTGACGAACCCGCCGCCGCTCGCCGCCACCCGCGCGAGTTCACGTA
CGTAGTACACGCCTTCGCGGTCGGTGGTGTTGCCGAGGTCCTTGCCGATGAGTTGTTTCT
GGGTCGGGTGGGCGGCGTTGACCGTACCCGTGTAGACGAAGAAGTAGCCGGAGTTGTCGC
TTTCGAAACGCGCCTTCTCGATGGCGTCGGCGATGATGGCGAGTTTCTCCTCGTCGGTCT
GTACGCGGGCGGTGAGTACCTCCAGCGACAGGGCCGTGGAGTGGGTGATGGACTGGATGC
GGTTCTTCTGTTCGTCAAGCAGCATGGTCTGCGAGGTGGAGACACCTGCGGCTGTCACTC
TGGCGATGGTGCCGTAGAAGGCCGCTACGATGCAGACGATGCACAGCGCCATGACGGTGA
AGAGCGCCGTCATGCGTGTGGCGATGGAATAGTTGCGTAGCATGTCTCTCTCGCAGGTTC
TGGGGGTGATGGGGGCGCTGGCCTGAACGTGCGACACAGGTATCTGTCCGCCGTTACGTG
CCGGTGAAAGAACGTAGACTTTACCTGCAAATGCCACGAAGGCAATGGGGGATGTGGAGT
ATACTGGTGTGGTGTAAGGCTGCGCTCCCGTACTGCGATACTGTCATATGGTGGGGTGGC
ATGACGTTCACGGTATGGTGGCAGGGAGGGTGATGCCGTTCAGGACATGGTGTCCGCGAG
CAGATGCCGGACTGGCTGTGCATGCTGATGAAGTGCCACACGGTGTGTTCCCGTGCGGCA
CTTCAGTGTTCTTTCCGGTCGCAGGATCCTTATCTGTTGCGACGCAGTCTGCCGAGGGCG
CGCGTGGCAAGCCCGGTCAGGTCGGCCCGTGTCAGGCCTGCGAGAGGCGGGAACAGGAGA
ACCCCGCCGCCTACGATGCACGAGTAGAGCACGCCCGAGACGAAGAAGCGGACGATGGCC
GTGGCATCGCCGAGGCCCATCGCCATCGTGCCCGTGCGGCACAGCCACGCCGCACCGACG
AGGAAGGCCAGCGCCCCGGCCTGATGGGCGACGTTGCGCCAGAAGTGCATGGGTATCATG
CGCGAGCCCACCCAGAGCATGAAATTGACGGAGACGAACTGGAGCAGCACGGTCTTGATG
GCAAGCCCGGTGGCCCCGAGGCCGAAGCCGAAGTGCGAGGCAGGGGCAAGCAGCAGCCAC
GACATGCAGAACCCGATGCAGTACTCGGTGACGGCGATGTTGCGCATGGTGCGGGTGCGC
CCCATGGAATAGAACACCGCGCCTGCCAGTTGCCCGTAGCCCTGATGCACGGGGTACAGG
GCCATTATCTGCACAGGCACGATGGCCGCCGCATACTGCGCTCCGCCGAAGATGGCCACC
ACGGCGGGGGCTTCGACGGCGGTGAAGCACGAGAAGTAGCCCGCCACGGTGAAGAGCAGG
GGGGCGAAGCGGTCGAGCAGCCTGCCCATCTCCTTGAGGTCCTTGTTGCCGTAGGCGATG
GACAGCTCGCGCATGACCAGCGGGGTCATGGCGGAAACGAACAGGAAGCAGGCGATGCCC
ACCTTCTGCGAGAGGGCGAAGAATCCCTGCTGCACGCTGCCTTCGAAGGTCTGGAGCAGC
CAGCGTTCCGCCACGAGAAACACCGTTGAGGCCAACGCCTGCACGAAGAGGGGCGAACTG
TACGTCCAGAATTCGCGGGTGTAGGCGCGTCGCGCCTCGCGGTCGAGAGTGAAGTCGGGC
TTCTGCCAGCAGCCGCGCAGGACGAGGCCGAACCCCGCCGCCAGCAGGAGAAGCGTGGCG
TACTGCTGCGCGAAGAGCACCCCCATGTTGAGCCACCCGGCCCAGAACAGTCCCGCAAGA
ACGGCCACGCTACCGAGGTTCACCGCCGTGCGCACCATCTCGCTGGAGACCGTGACACCC
AGCGCGTCATTCATGGAACGCAGCACGCGCCCCCACCATGTGAGGAAGGCCCACAGCGCG
GCCAGCGGCACTATCCATGCCGGAACACCCGGCAACAGCCAGTCGCCAAGCACAGGCACG
AAGGCCAGCCCCGATGAGAGCATGGTCACCACCAGCATGAGGGCGGTGGCGCGAAGGTAG
AAGGAGACGAGGCCGAATTCCTGCTGTCGCCGTGACAGGGCGTTGTAAAAGCAGGTCGAG
GTGCCCATGTCGAGGAAGCCCGTGAACTGCTGGAACATGTTGGTGGCGAAACTGTAGTCG
CCGTAGGCCTTGGGGCCGAGGGCGCGAGGCAGTATGGCCTCCATCGTCAGGTACACGGGG
ATGCTGGCGACGTTGGCAAGCAGCTTGTAGGCGTAGCGTTTGGCGAGTGTCTGCTGGGGT
[truncated: 3,436,204 more chars]
